# Supplementary material for: X chromosome genetic data in a Spanish children cohort, dataset description and analysis pipeline
Source: Sci Data. 2019 Jul 22;6:130. doi: 10.1038/s41597-019-0109-3 (PMC6646348; doi:10.1038/s41597-019-0109-3)
Supplement: Supplementary file 1 — Download metadata file [file 41597_2019_109_MOESM1_ESM.zip]

Archive with 3 entries (3 files):
- s_Ruiz645A_study.txt
- a_Ruiz645A_assay.txt
- i_Investigation.txt
