# Supplementary material for: X chromosome genetic data in a Spanish children cohort, dataset description and analysis pipeline
Source: Sci Data. 2019 Jul 22;6:130. doi: 10.1038/s41597-019-0109-3 (PMC6646348; doi:10.1038/s41597-019-0109-3)
Supplement: Supplementary file 1 — Download metadata file [file 41597_2019_109_MOESM1_ESM.zip › s_Ruiz645A_study.txt]

Source Name	Characteristics[organism]	Term Source REF	Term Accession Number	Characteristics[organism part]	Term Source REF	Term Accession Number	Protocol REF	Sample Name	Factor Value[sex]	Factor Value[experimental condition]
Iberian Population in Spain	Homo sapiens	NCBITaxon	NCBITaxon:9607	blood	UBERON	UBERON:0000178	Experimental design and study population	EGAN00001617164 sample female overweight	female	overweight
Iberian Population in Spain	Homo sapiens	NCBITaxon	NCBITaxon:9607	blood	UBERON	UBERON:0000178	Experimental design and study population	EGAN00001617165 sample female obese	female	obese
Iberian Population in Spain	Homo sapiens	NCBITaxon	NCBITaxon:9607	blood	UBERON	UBERON:0000178	Experimental design and study population	EGAN00001617166 sample female obese	female	obese
Iberian Population in Spain	Homo sapiens	NCBITaxon	NCBITaxon:9607	blood	UBERON	UBERON:0000178	Experimental design and study population	EGAN00001617167 sample female overweight	female	overweight
Iberian Population in Spain	Homo sapiens	NCBITaxon	NCBITaxon:9607	blood	UBERON	UBERON:0000178	Experimental design and study population	EGAN00001617168 sample female obese	female	obese
Iberian Population in Spain	Homo sapiens	NCBITaxon	NCBITaxon:9607	blood	UBERON	UBERON:0000178	Experimental design and study population	EGAN00001617169 sample female obese	female	obese
Iberian Population in Spain	Homo sapiens	NCBITaxon	NCBITaxon:9607	blood	UBERON	UBERON:0000178	Experimental design and study population	EGAN00001617170 sample female overweight	female	overweight
Iberian Population in Spain	Homo sapiens	NCBITaxon	NCBITaxon:9607	blood	UBERON	UBERON:0000178	Experimental design and study population	EGAN00001617171 sample female overweight	female	overweight
Iberian Population in Spain	Homo sapiens	NCBITaxon	NCBITaxon:9607	blood	UBERON	UBERON:0000178	Experimental design and study population	EGAN00001617172 sample female overweight	female	overweight
Iberian Population in Spain	Homo sapiens	NCBITaxon	NCBITaxon:9607	blood	UBERON	UBERON:0000178	Experimental design and study population	EGAN00001617173 sample female overweight	female	overweight
Iberian Population in Spain	Homo sapiens	NCBITaxon	NCBITaxon:9607	blood	UBERON	UBERON:0000178	Experimental design and study population	EGAN00001617174 sample female obese	female	obese
Iberian Population in Spain	Homo sapiens	NCBITaxon	NCBITaxon:9607	blood	UBERON	UBERON:0000178	Experimental design and study population	EGAN00001617175 sample female overweight	female	overweight
Iberian Population in Spain	Homo sapiens	NCBITaxon	NCBITaxon:9607	blood	UBERON	UBERON:0000178	Experimental design and study population	EGAN00001617176 sample female overweight	female	overweight
Iberian Population in Spain	Homo sapiens	NCBITaxon	NCBITaxon:9607	blood	UBERON	UBERON:0000178	Experimental design and study population	EGAN00001617177 sample female obese	female	obese
Iberian Population in Spain	Homo sapiens	NCBITaxon	NCBITaxon:9607	blood	UBERON	UBERON:0000178	Experimental design and study population	EGAN00001617178 sample female obese	female	obese
Iberian Population in Spain	Homo sapiens	NCBITaxon	NCBITaxon:9607	blood	UBERON	UBERON:0000178	Experimental design and study population	EGAN00001617179 sample female obese	female	obese
Iberian Population in Spain	Homo sapiens	NCBITaxon	NCBITaxon:9607	blood	UBERON	UBERON:0000178	Experimental design and study population	EGAN00001617180 sample female obese	female	obese
Iberian Population in Spain	Homo sapiens	NCBITaxon	NCBITaxon:9607	blood	UBERON	UBERON:0000178	Experimental design and study population	EGAN00001617181 sample female obese	female	obese
Iberian Population in Spain	Homo sapiens	NCBITaxon	NCBITaxon:9607	blood	UBERON	UBERON:0000178	Experimental design and study population	EGAN00001617182 sample female obese	female	obese
Iberian Population in Spain	Homo sapiens	NCBITaxon	NCBITaxon:9607	blood	UBERON	UBERON:0000178	Experimental design and study population	EGAN00001617183 sample female obese	female	obese
Iberian Population in Spain	Homo sapiens	NCBITaxon	NCBITaxon:9607	blood	UBERON	UBERON:0000178	Experimental design and study population	EGAN00001617184 sample female obese	female	obese
Iberian Population in Spain	Homo sapiens	NCBITaxon	NCBITaxon:9607	blood	UBERON	UBERON:0000178	Experimental design and study population	EGAN00001617185 sample female obese	female	obese
Iberian Population in Spain	Homo sapiens	NCBITaxon	NCBITaxon:9607	blood	UBERON	UBERON:0000178	Experimental design and study population	EGAN00001617186 sample female obese	female	obese
Iberian Population in Spain	Homo sapiens	NCBITaxon	NCBITaxon:9607	blood	UBERON	UBERON:0000178	Experimental design and study population	EGAN00001617187 sample female overweight	female	overweight
Iberian Population in Spain	Homo sapiens	NCBITaxon	NCBITaxon:9607	blood	UBERON	UBERON:0000178	Experimental design and study population	EGAN00001617188 sample female overweight	female	overweight
Iberian Population in Spain	Homo sapiens	NCBITaxon	NCBITaxon:9607	blood	UBERON	UBERON:0000178	Experimental design and study population	EGAN00001617189 sample female overweight	female	overweight
Iberian Population in Spain	Homo sapiens	NCBITaxon	NCBITaxon:9607	blood	UBERON	UBERON:0000178	Experimental design and study population	EGAN00001617190 sample female overweight	female	overweight
Iberian Population in Spain	Homo sapiens	NCBITaxon	NCBITaxon:9607	blood	UBERON	UBERON:0000178	Experimental design and study population	EGAN00001617191 sample female overweight	female	overweight
Iberian Population in Spain	Homo sapiens	NCBITaxon	NCBITaxon:9607	blood	UBERON	UBERON:0000178	Experimental design and study population	EGAN00001617192 sample female overweight	female	overweight
Iberian Population in Spain	Homo sapiens	NCBITaxon	NCBITaxon:9607	blood	UBERON	UBERON:0000178	Experimental design and study population	EGAN00001617193 sample female overweight	female	overweight
Iberian Population in Spain	Homo sapiens	NCBITaxon	NCBITaxon:9607	blood	UBERON	UBERON:0000178	Experimental design and study population	EGAN00001617194 sample female overweight	female	overweight
Iberian Population in Spain	Homo sapiens	NCBITaxon	NCBITaxon:9607	blood	UBERON	UBERON:0000178	Experimental design and study population	EGAN00001617195 sample female overweight	female	overweight
Iberian Population in Spain	Homo sapiens	NCBITaxon	NCBITaxon:9607	blood	UBERON	UBERON:0000178	Experimental design and study population	EGAN00001617196 sample female overweight	female	overweight
Iberian Population in Spain	Homo sapiens	NCBITaxon	NCBITaxon:9607	blood	UBERON	UBERON:0000178	Experimental design and study population	EGAN00001617197 sample female overweight	female	overweight
Iberian Population in Spain	Homo sapiens	NCBITaxon	NCBITaxon:9607	blood	UBERON	UBERON:0000178	Experimental design and study population	EGAN00001617198 sample female overweight	female	overweight
Iberian Population in Spain	Homo sapiens	NCBITaxon	NCBITaxon:9607	blood	UBERON	UBERON:0000178	Experimental design and study population	EGAN00001617199 sample female overweight	female	overweight
Iberian Population in Spain	Homo sapiens	NCBITaxon	NCBITaxon:9607	blood	UBERON	UBERON:0000178	Experimental design and study population	EGAN00001617200 sample female obese	female	obese
Iberian Population in Spain	Homo sapiens	NCBITaxon	NCBITaxon:9607	blood	UBERON	UBERON:0000178	Experimental design and study population	EGAN00001617201 sample female overweight	female	overweight
Iberian Population in Spain	Homo sapiens	NCBITaxon	NCBITaxon:9607	blood	UBERON	UBERON:0000178	Experimental design and study population	EGAN00001617202 sample female overweight	female	overweight
Iberian Population in Spain	Homo sapiens	NCBITaxon	NCBITaxon:9607	blood	UBERON	UBERON:0000178	Experimental design and study population	EGAN00001617203 sample female obese	female	obese
Iberian Population in Spain	Homo sapiens	NCBITaxon	NCBITaxon:9607	blood	UBERON	UBERON:0000178	Experimental design and study population	EGAN00001617204 sample female overweight	female	overweight
Iberian Population in Spain	Homo sapiens	NCBITaxon	NCBITaxon:9607	blood	UBERON	UBERON:0000178	Experimental design and study population	EGAN00001617205 sample female obese	female	obese
Iberian Population in Spain	Homo sapiens	NCBITaxon	NCBITaxon:9607	blood	UBERON	UBERON:0000178	Experimental design and study population	EGAN00001617206 sample female obese	female	obese
Iberian Population in Spain	Homo sapiens	NCBITaxon	NCBITaxon:9607	blood	UBERON	UBERON:0000178	Experimental design and study population	EGAN00001617207 sample female overweight	female	overweight
Iberian Population in Spain	Homo sapiens	NCBITaxon	NCBITaxon:9607	blood	UBERON	UBERON:0000178	Experimental design and study population	EGAN00001617208 sample female obese	female	obese
Iberian Population in Spain	Homo sapiens	NCBITaxon	NCBITaxon:9607	blood	UBERON	UBERON:0000178	Experimental design and study population	EGAN00001617209 sample female obese	female	obese
Iberian Population in Spain	Homo sapiens	NCBITaxon	NCBITaxon:9607	blood	UBERON	UBERON:0000178	Experimental design and study population	EGAN00001617210 sample female overweight	female	overweight
Iberian Population in Spain	Homo sapiens	NCBITaxon	NCBITaxon:9607	blood	UBERON	UBERON:0000178	Experimental design and study population	EGAN00001617211 sample female obese	female	obese
Iberian Population in Spain	Homo sapiens	NCBITaxon	NCBITaxon:9607	blood	UBERON	UBERON:0000178	Experimental design and study population	EGAN00001617212 sample female overweight	female	overweight
Iberian Population in Spain	Homo sapiens	NCBITaxon	NCBITaxon:9607	blood	UBERON	UBERON:0000178	Experimental design and study population	EGAN00001617213 sample female overweight	female	overweight
Iberian Population in Spain	Homo sapiens	NCBITaxon	NCBITaxon:9607	blood	UBERON	UBERON:0000178	Experimental design and study population	EGAN00001617214 sample female overweight	female	overweight
Iberian Population in Spain	Homo sapiens	NCBITaxon	NCBITaxon:9607	blood	UBERON	UBERON:0000178	Experimental design and study population	EGAN00001617215 sample female overweight	female	overweight
Iberian Population in Spain	Homo sapiens	NCBITaxon	NCBITaxon:9607	blood	UBERON	UBERON:0000178	Experimental design and study population	EGAN00001617216 sample female overweight	female	overweight
Iberian Population in Spain	Homo sapiens	NCBITaxon	NCBITaxon:9607	blood	UBERON	UBERON:0000178	Experimental design and study population	EGAN00001617217 sample female obese	female	obese
Iberian Population in Spain	Homo sapiens	NCBITaxon	NCBITaxon:9607	blood	UBERON	UBERON:0000178	Experimental design and study population	EGAN00001617218 sample female obese	female	obese
Iberian Population in Spain	Homo sapiens	NCBITaxon	NCBITaxon:9607	blood	UBERON	UBERON:0000178	Experimental design and study population	EGAN00001617219 sample female overweight	female	overweight
Iberian Population in Spain	Homo sapiens	NCBITaxon	NCBITaxon:9607	blood	UBERON	UBERON:0000178	Experimental design and study population	EGAN00001617220 sample female overweight	female	overweight
Iberian Population in Spain	Homo sapiens	NCBITaxon	NCBITaxon:9607	blood	UBERON	UBERON:0000178	Experimental design and study population	EGAN00001617221 sample female obese	female	obese
Iberian Population in Spain	Homo sapiens	NCBITaxon	NCBITaxon:9607	blood	UBERON	UBERON:0000178	Experimental design and study population	EGAN00001617222 sample female overweight	female	overweight
Iberian Population in Spain	Homo sapiens	NCBITaxon	NCBITaxon:9607	blood	UBERON	UBERON:0000178	Experimental design and study population	EGAN00001617223 sample female obese	female	obese
Iberian Population in Spain	Homo sapiens	NCBITaxon	NCBITaxon:9607	blood	UBERON	UBERON:0000178	Experimental design and study population	EGAN00001617224 sample female overweight	female	overweight
Iberian Population in Spain	Homo sapiens	NCBITaxon	NCBITaxon:9607	blood	UBERON	UBERON:0000178	Experimental design and study population	EGAN00001617225 sample female overweight	female	overweight
Iberian Population in Spain	Homo sapiens	NCBITaxon	NCBITaxon:9607	blood	UBERON	UBERON:0000178	Experimental design and study population	EGAN00001617226 sample female overweight	female	overweight
Iberian Population in Spain	Homo sapiens	NCBITaxon	NCBITaxon:9607	blood	UBERON	UBERON:0000178	Experimental design and study population	EGAN00001617227 sample female overweight	female	overweight
Iberian Population in Spain	Homo sapiens	NCBITaxon	NCBITaxon:9607	blood	UBERON	UBERON:0000178	Experimental design and study population	EGAN00001617228 sample female obese	female	obese
Iberian Population in Spain	Homo sapiens	NCBITaxon	NCBITaxon:9607	blood	UBERON	UBERON:0000178	Experimental design and study population	EGAN00001617229 sample female overweight	female	overweight
Iberian Population in Spain	Homo sapiens	NCBITaxon	NCBITaxon:9607	blood	UBERON	UBERON:0000178	Experimental design and study population	EGAN00001617230 sample female overweight	female	overweight
Iberian Population in Spain	Homo sapiens	NCBITaxon	NCBITaxon:9607	blood	UBERON	UBERON:0000178	Experimental design and study population	EGAN00001617231 sample female overweight	female	overweight
Iberian Population in Spain	Homo sapiens	NCBITaxon	NCBITaxon:9607	blood	UBERON	UBERON:0000178	Experimental design and study population	EGAN00001617232 sample female overweight	female	overweight
Iberian Population in Spain	Homo sapiens	NCBITaxon	NCBITaxon:9607	blood	UBERON	UBERON:0000178	Experimental design and study population	EGAN00001617233 sample female overweight	female	overweight
Iberian Population in Spain	Homo sapiens	NCBITaxon	NCBITaxon:9607	blood	UBERON	UBERON:0000178	Experimental design and study population	EGAN00001617234 sample female obese	female	obese
Iberian Population in Spain	Homo sapiens	NCBITaxon	NCBITaxon:9607	blood	UBERON	UBERON:0000178	Experimental design and study population	EGAN00001617235 sample female obese	female	obese
Iberian Population in Spain	Homo sapiens	NCBITaxon	NCBITaxon:9607	blood	UBERON	UBERON:0000178	Experimental design and study population	EGAN00001617236 sample female obese	female	obese
Iberian Population in Spain	Homo sapiens	NCBITaxon	NCBITaxon:9607	blood	UBERON	UBERON:0000178	Experimental design and study population	EGAN00001617237 sample female obese	female	obese
Iberian Population in Spain	Homo sapiens	NCBITaxon	NCBITaxon:9607	blood	UBERON	UBERON:0000178	Experimental design and study population	EGAN00001617238 sample female obese	female	obese
Iberian Population in Spain	Homo sapiens	NCBITaxon	NCBITaxon:9607	blood	UBERON	UBERON:0000178	Experimental design and study population	EGAN00001617239 sample female obese	female	obese
Iberian Population in Spain	Homo sapiens	NCBITaxon	NCBITaxon:9607	blood	UBERON	UBERON:0000178	Experimental design and study population	EGAN00001617240 sample female obese	female	obese
Iberian Population in Spain	Homo sapiens	NCBITaxon	NCBITaxon:9607	blood	UBERON	UBERON:0000178	Experimental design and study population	EGAN00001617241 sample female overweight	female	overweight
Iberian Population in Spain	Homo sapiens	NCBITaxon	NCBITaxon:9607	blood	UBERON	UBERON:0000178	Experimental design and study population	EGAN00001617242 sample female obese	female	obese
Iberian Population in Spain	Homo sapiens	NCBITaxon	NCBITaxon:9607	blood	UBERON	UBERON:0000178	Experimental design and study population	EGAN00001617243 sample female obese	female	obese
Iberian Population in Spain	Homo sapiens	NCBITaxon	NCBITaxon:9607	blood	UBERON	UBERON:0000178	Experimental design and study population	EGAN00001617244 sample female obese	female	obese
Iberian Population in Spain	Homo sapiens	NCBITaxon	NCBITaxon:9607	blood	UBERON	UBERON:0000178	Experimental design and study population	EGAN00001617245 sample female overweight	female	overweight
Iberian Population in Spain	Homo sapiens	NCBITaxon	NCBITaxon:9607	blood	UBERON	UBERON:0000178	Experimental design and study population	EGAN00001617246 sample female overweight	female	overweight
Iberian Population in Spain	Homo sapiens	NCBITaxon	NCBITaxon:9607	blood	UBERON	UBERON:0000178	Experimental design and study population	EGAN00001617247 sample female obese	female	obese
Iberian Population in Spain	Homo sapiens	NCBITaxon	NCBITaxon:9607	blood	UBERON	UBERON:0000178	Experimental design and study population	EGAN00001617248 sample female overweight	female	overweight
Iberian Population in Spain	Homo sapiens	NCBITaxon	NCBITaxon:9607	blood	UBERON	UBERON:0000178	Experimental design and study population	EGAN00001617249 sample female obese	female	obese
Iberian Population in Spain	Homo sapiens	NCBITaxon	NCBITaxon:9607	blood	UBERON	UBERON:0000178	Experimental design and study population	EGAN00001617250 sample female obese	female	obese
Iberian Population in Spain	Homo sapiens	NCBITaxon	NCBITaxon:9607	blood	UBERON	UBERON:0000178	Experimental design and study population	EGAN00001617251 sample female obese	female	obese
Iberian Population in Spain	Homo sapiens	NCBITaxon	NCBITaxon:9607	blood	UBERON	UBERON:0000178	Experimental design and study population	EGAN00001617252 sample female obese	female	obese
Iberian Population in Spain	Homo sapiens	NCBITaxon	NCBITaxon:9607	blood	UBERON	UBERON:0000178	Experimental design and study population	EGAN00001617253 sample female obese	female	obese
Iberian Population in Spain	Homo sapiens	NCBITaxon	NCBITaxon:9607	blood	UBERON	UBERON:0000178	Experimental design and study population	EGAN00001617254 sample female obese	female	obese
Iberian Population in Spain	Homo sapiens	NCBITaxon	NCBITaxon:9607	blood	UBERON	UBERON:0000178	Experimental design and study population	EGAN00001617255 sample female obese	female	obese
Iberian Population in Spain	Homo sapiens	NCBITaxon	NCBITaxon:9607	blood	UBERON	UBERON:0000178	Experimental design and study population	EGAN00001617256 sample female obese	female	obese
Iberian Population in Spain	Homo sapiens	NCBITaxon	NCBITaxon:9607	blood	UBERON	UBERON:0000178	Experimental design and study population	EGAN00001617257 sample female obese	female	obese
Iberian Population in Spain	Homo sapiens	NCBITaxon	NCBITaxon:9607	blood	UBERON	UBERON:0000178	Experimental design and study population	EGAN00001617258 sample female obese	female	obese
Iberian Population in Spain	Homo sapiens	NCBITaxon	NCBITaxon:9607	blood	UBERON	UBERON:0000178	Experimental design and study population	EGAN00001617259 sample female overweight	female	overweight
Iberian Population in Spain	Homo sapiens	NCBITaxon	NCBITaxon:9607	blood	UBERON	UBERON:0000178	Experimental design and study population	EGAN00001617260 sample female obese	female	obese
Iberian Population in Spain	Homo sapiens	NCBITaxon	NCBITaxon:9607	blood	UBERON	UBERON:0000178	Experimental design and study population	EGAN00001617261 sample female obese	female	obese
Iberian Population in Spain	Homo sapiens	NCBITaxon	NCBITaxon:9607	blood	UBERON	UBERON:0000178	Experimental design and study population	EGAN00001617262 sample female obese	female	obese
Iberian Population in Spain	Homo sapiens	NCBITaxon	NCBITaxon:9607	blood	UBERON	UBERON:0000178	Experimental design and study population	EGAN00001617263 sample female obese	female	obese
Iberian Population in Spain	Homo sapiens	NCBITaxon	NCBITaxon:9607	blood	UBERON	UBERON:0000178	Experimental design and study population	EGAN00001617264 sample female obese	female	obese
Iberian Population in Spain	Homo sapiens	NCBITaxon	NCBITaxon:9607	blood	UBERON	UBERON:0000178	Experimental design and study population	EGAN00001617265 sample female overweight	female	overweight
Iberian Population in Spain	Homo sapiens	NCBITaxon	NCBITaxon:9607	blood	UBERON	UBERON:0000178	Experimental design and study population	EGAN00001617266 sample female overweight	female	overweight
Iberian Population in Spain	Homo sapiens	NCBITaxon	NCBITaxon:9607	blood	UBERON	UBERON:0000178	Experimental design and study population	EGAN00001617267 sample female overweight	female	overweight
Iberian Population in Spain	Homo sapiens	NCBITaxon	NCBITaxon:9607	blood	UBERON	UBERON:0000178	Experimental design and study population	EGAN00001617268 sample female overweight	female	overweight
Iberian Population in Spain	Homo sapiens	NCBITaxon	NCBITaxon:9607	blood	UBERON	UBERON:0000178	Experimental design and study population	EGAN00001617269 sample female obese	female	obese
Iberian Population in Spain	Homo sapiens	NCBITaxon	NCBITaxon:9607	blood	UBERON	UBERON:0000178	Experimental design and study population	EGAN00001617270 sample female obese	female	obese
Iberian Population in Spain	Homo sapiens	NCBITaxon	NCBITaxon:9607	blood	UBERON	UBERON:0000178	Experimental design and study population	EGAN00001617271 sample female obese	female	obese
Iberian Population in Spain	Homo sapiens	NCBITaxon	NCBITaxon:9607	blood	UBERON	UBERON:0000178	Experimental design and study population	EGAN00001617272 sample female obese	female	obese
Iberian Population in Spain	Homo sapiens	NCBITaxon	NCBITaxon:9607	blood	UBERON	UBERON:0000178	Experimental design and study population	EGAN00001617273 sample female obese	female	obese
Iberian Population in Spain	Homo sapiens	NCBITaxon	NCBITaxon:9607	blood	UBERON	UBERON:0000178	Experimental design and study population	EGAN00001617274 sample female obese	female	obese
Iberian Population in Spain	Homo sapiens	NCBITaxon	NCBITaxon:9607	blood	UBERON	UBERON:0000178	Experimental design and study population	EGAN00001617275 sample female obese	female	obese
Iberian Population in Spain	Homo sapiens	NCBITaxon	NCBITaxon:9607	blood	UBERON	UBERON:0000178	Experimental design and study population	EGAN00001617276 sample female obese	female	obese
Iberian Population in Spain	Homo sapiens	NCBITaxon	NCBITaxon:9607	blood	UBERON	UBERON:0000178	Experimental design and study population	EGAN00001617277 sample female obese	female	obese
Iberian Population in Spain	Homo sapiens	NCBITaxon	NCBITaxon:9607	blood	UBERON	UBERON:0000178	Experimental design and study population	EGAN00001617278 sample female obese	female	obese
Iberian Population in Spain	Homo sapiens	NCBITaxon	NCBITaxon:9607	blood	UBERON	UBERON:0000178	Experimental design and study population	EGAN00001617279 sample female obese	female	obese
Iberian Population in Spain	Homo sapiens	NCBITaxon	NCBITaxon:9607	blood	UBERON	UBERON:0000178	Experimental design and study population	EGAN00001617280 sample female obese	female	obese
Iberian Population in Spain	Homo sapiens	NCBITaxon	NCBITaxon:9607	blood	UBERON	UBERON:0000178	Experimental design and study population	EGAN00001617281 sample female obese	female	obese
Iberian Population in Spain	Homo sapiens	NCBITaxon	NCBITaxon:9607	blood	UBERON	UBERON:0000178	Experimental design and study population	EGAN00001617282 sample female obese	female	obese
Iberian Population in Spain	Homo sapiens	NCBITaxon	NCBITaxon:9607	blood	UBERON	UBERON:0000178	Experimental design and study population	EGAN00001617283 sample female overweight	female	overweight
Iberian Population in Spain	Homo sapiens	NCBITaxon	NCBITaxon:9607	blood	UBERON	UBERON:0000178	Experimental design and study population	EGAN00001617284 sample female obese	female	obese
Iberian Population in Spain	Homo sapiens	NCBITaxon	NCBITaxon:9607	blood	UBERON	UBERON:0000178	Experimental design and study population	EGAN00001617285 sample female obese	female	obese
Iberian Population in Spain	Homo sapiens	NCBITaxon	NCBITaxon:9607	blood	UBERON	UBERON:0000178	Experimental design and study population	EGAN00001617286 sample female obese	female	obese
Iberian Population in Spain	Homo sapiens	NCBITaxon	NCBITaxon:9607	blood	UBERON	UBERON:0000178	Experimental design and study population	EGAN00001617287 sample female obese	female	obese
Iberian Population in Spain	Homo sapiens	NCBITaxon	NCBITaxon:9607	blood	UBERON	UBERON:0000178	Experimental design and study population	EGAN00001617288 sample female obese	female	obese
Iberian Population in Spain	Homo sapiens	NCBITaxon	NCBITaxon:9607	blood	UBERON	UBERON:0000178	Experimental design and study population	EGAN00001617289 sample female overweight	female	overweight
Iberian Population in Spain	Homo sapiens	NCBITaxon	NCBITaxon:9607	blood	UBERON	UBERON:0000178	Experimental design and study population	EGAN00001617290 sample female overweight	female	overweight
Iberian Population in Spain	Homo sapiens	NCBITaxon	NCBITaxon:9607	blood	UBERON	UBERON:0000178	Experimental design and study population	EGAN00001617291 sample female overweight	female	overweight
Iberian Population in Spain	Homo sapiens	NCBITaxon	NCBITaxon:9607	blood	UBERON	UBERON:0000178	Experimental design and study population	EGAN00001617292 sample female obese	female	obese
Iberian Population in Spain	Homo sapiens	NCBITaxon	NCBITaxon:9607	blood	UBERON	UBERON:0000178	Experimental design and study population	EGAN00001617293 sample female overweight	female	overweight
Iberian Population in Spain	Homo sapiens	NCBITaxon	NCBITaxon:9607	blood	UBERON	UBERON:0000178	Experimental design and study population	EGAN00001617294 sample female obese	female	obese
Iberian Population in Spain	Homo sapiens	NCBITaxon	NCBITaxon:9607	blood	UBERON	UBERON:0000178	Experimental design and study population	EGAN00001617295 sample female obese	female	obese
Iberian Population in Spain	Homo sapiens	NCBITaxon	NCBITaxon:9607	blood	UBERON	UBERON:0000178	Experimental design and study population	EGAN00001617296 sample female obese	female	obese
Iberian Population in Spain	Homo sapiens	NCBITaxon	NCBITaxon:9607	blood	UBERON	UBERON:0000178	Experimental design and study population	EGAN00001617297 sample female obese	female	obese
Iberian Population in Spain	Homo sapiens	NCBITaxon	NCBITaxon:9607	blood	UBERON	UBERON:0000178	Experimental design and study population	EGAN00001617298 sample female obese	female	obese
Iberian Population in Spain	Homo sapiens	NCBITaxon	NCBITaxon:9607	blood	UBERON	UBERON:0000178	Experimental design and study population	EGAN00001617299 sample female obese	female	obese
Iberian Population in Spain	Homo sapiens	NCBITaxon	NCBITaxon:9607	blood	UBERON	UBERON:0000178	Experimental design and study population	EGAN00001617300 sample female obese	female	obese
Iberian Population in Spain	Homo sapiens	NCBITaxon	NCBITaxon:9607	blood	UBERON	UBERON:0000178	Experimental design and study population	EGAN00001617301 sample female obese	female	obese
Iberian Population in Spain	Homo sapiens	NCBITaxon	NCBITaxon:9607	blood	UBERON	UBERON:0000178	Experimental design and study population	EGAN00001617302 sample female obese	female	obese
Iberian Population in Spain	Homo sapiens	NCBITaxon	NCBITaxon:9607	blood	UBERON	UBERON:0000178	Experimental design and study population	EGAN00001617303 sample female overweight	female	overweight
Iberian Population in Spain	Homo sapiens	NCBITaxon	NCBITaxon:9607	blood	UBERON	UBERON:0000178	Experimental design and study population	EGAN00001617304 sample female obese	female	obese
Iberian Population in Spain	Homo sapiens	NCBITaxon	NCBITaxon:9607	blood	UBERON	UBERON:0000178	Experimental design and study population	EGAN00001617305 sample female obese	female	obese
Iberian Population in Spain	Homo sapiens	NCBITaxon	NCBITaxon:9607	blood	UBERON	UBERON:0000178	Experimental design and study population	EGAN00001617306 sample female obese	female	obese
Iberian Population in Spain	Homo sapiens	NCBITaxon	NCBITaxon:9607	blood	UBERON	UBERON:0000178	Experimental design and study population	EGAN00001617307 sample female obese	female	obese
Iberian Population in Spain	Homo sapiens	NCBITaxon	NCBITaxon:9607	blood	UBERON	UBERON:0000178	Experimental design and study population	EGAN00001617308 sample female obese	female	obese
Iberian Population in Spain	Homo sapiens	NCBITaxon	NCBITaxon:9607	blood	UBERON	UBERON:0000178	Experimental design and study population	EGAN00001617309 sample female obese	female	obese
Iberian Population in Spain	Homo sapiens	NCBITaxon	NCBITaxon:9607	blood	UBERON	UBERON:0000178	Experimental design and study population	EGAN00001617310 sample female obese	female	obese
Iberian Population in Spain	Homo sapiens	NCBITaxon	NCBITaxon:9607	blood	UBERON	UBERON:0000178	Experimental design and study population	EGAN00001617311 sample female obese	female	obese
Iberian Population in Spain	Homo sapiens	NCBITaxon	NCBITaxon:9607	blood	UBERON	UBERON:0000178	Experimental design and study population	EGAN00001617312 sample female obese	female	obese
Iberian Population in Spain	Homo sapiens	NCBITaxon	NCBITaxon:9607	blood	UBERON	UBERON:0000178	Experimental design and study population	EGAN00001617313 sample female obese	female	obese
Iberian Population in Spain	Homo sapiens	NCBITaxon	NCBITaxon:9607	blood	UBERON	UBERON:0000178	Experimental design and study population	EGAN00001617314 sample female overweight	female	overweight
Iberian Population in Spain	Homo sapiens	NCBITaxon	NCBITaxon:9607	blood	UBERON	UBERON:0000178	Experimental design and study population	EGAN00001617315 sample female obese	female	obese
Iberian Population in Spain	Homo sapiens	NCBITaxon	NCBITaxon:9607	blood	UBERON	UBERON:0000178	Experimental design and study population	EGAN00001617316 sample female obese	female	obese
Iberian Population in Spain	Homo sapiens	NCBITaxon	NCBITaxon:9607	blood	UBERON	UBERON:0000178	Experimental design and study population	EGAN00001617317 sample female obese	female	obese
Iberian Population in Spain	Homo sapiens	NCBITaxon	NCBITaxon:9607	blood	UBERON	UBERON:0000178	Experimental design and study population	EGAN00001617318 sample female obese	female	obese
Iberian Population in Spain	Homo sapiens	NCBITaxon	NCBITaxon:9607	blood	UBERON	UBERON:0000178	Experimental design and study population	EGAN00001617319 sample female obese	female	obese
Iberian Population in Spain	Homo sapiens	NCBITaxon	NCBITaxon:9607	blood	UBERON	UBERON:0000178	Experimental design and study population	EGAN00001617320 sample female obese	female	obese
Iberian Population in Spain	Homo sapiens	NCBITaxon	NCBITaxon:9607	blood	UBERON	UBERON:0000178	Experimental design and study population	EGAN00001617321 sample female obese	female	obese
Iberian Population in Spain	Homo sapiens	NCBITaxon	NCBITaxon:9607	blood	UBERON	UBERON:0000178	Experimental design and study population	EGAN00001617322 sample female obese	female	obese
Iberian Population in Spain	Homo sapiens	NCBITaxon	NCBITaxon:9607	blood	UBERON	UBERON:0000178	Experimental design and study population	EGAN00001617323 sample female obese	female	obese
Iberian Population in Spain	Homo sapiens	NCBITaxon	NCBITaxon:9607	blood	UBERON	UBERON:0000178	Experimental design and study population	EGAN00001617324 sample female overweight	female	overweight
Iberian Population in Spain	Homo sapiens	NCBITaxon	NCBITaxon:9607	blood	UBERON	UBERON:0000178	Experimental design and study population	EGAN00001617325 sample female obese	female	obese
Iberian Population in Spain	Homo sapiens	NCBITaxon	NCBITaxon:9607	blood	UBERON	UBERON:0000178	Experimental design and study population	EGAN00001617326 sample female obese	female	obese
Iberian Population in Spain	Homo sapiens	NCBITaxon	NCBITaxon:9607	blood	UBERON	UBERON:0000178	Experimental design and study population	EGAN00001617327 sample female obese	female	obese
Iberian Population in Spain	Homo sapiens	NCBITaxon	NCBITaxon:9607	blood	UBERON	UBERON:0000178	Experimental design and study population	EGAN00001617328 sample female obese	female	obese
Iberian Population in Spain	Homo sapiens	NCBITaxon	NCBITaxon:9607	blood	UBERON	UBERON:0000178	Experimental design and study population	EGAN00001617329 sample female obese	female	obese
Iberian Population in Spain	Homo sapiens	NCBITaxon	NCBITaxon:9607	blood	UBERON	UBERON:0000178	Experimental design and study population	EGAN00001617330 sample female obese	female	obese
Iberian Population in Spain	Homo sapiens	NCBITaxon	NCBITaxon:9607	blood	UBERON	UBERON:0000178	Experimental design and study population	EGAN00001617331 sample female obese	female	obese
Iberian Population in Spain	Homo sapiens	NCBITaxon	NCBITaxon:9607	blood	UBERON	UBERON:0000178	Experimental design and study population	EGAN00001617332 sample female obese	female	obese
Iberian Population in Spain	Homo sapiens	NCBITaxon	NCBITaxon:9607	blood	UBERON	UBERON:0000178	Experimental design and study population	EGAN00001617333 sample female obese	female	obese
Iberian Population in Spain	Homo sapiens	NCBITaxon	NCBITaxon:9607	blood	UBERON	UBERON:0000178	Experimental design and study population	EGAN00001617334 sample female overweight	female	overweight
Iberian Population in Spain	Homo sapiens	NCBITaxon	NCBITaxon:9607	blood	UBERON	UBERON:0000178	Experimental design and study population	EGAN00001617335 sample female overweight	female	overweight
Iberian Population in Spain	Homo sapiens	NCBITaxon	NCBITaxon:9607	blood	UBERON	UBERON:0000178	Experimental design and study population	EGAN00001617336 sample female overweight	female	overweight
Iberian Population in Spain	Homo sapiens	NCBITaxon	NCBITaxon:9607	blood	UBERON	UBERON:0000178	Experimental design and study population	EGAN00001617337 sample female overweight	female	overweight
Iberian Population in Spain	Homo sapiens	NCBITaxon	NCBITaxon:9607	blood	UBERON	UBERON:0000178	Experimental design and study population	EGAN00001617338 sample female obese	female	obese
Iberian Population in Spain	Homo sapiens	NCBITaxon	NCBITaxon:9607	blood	UBERON	UBERON:0000178	Experimental design and study population	EGAN00001617339 sample female overweight	female	overweight
Iberian Population in Spain	Homo sapiens	NCBITaxon	NCBITaxon:9607	blood	UBERON	UBERON:0000178	Experimental design and study population	EGAN00001617340 sample female obese	female	obese
Iberian Population in Spain	Homo sapiens	NCBITaxon	NCBITaxon:9607	blood	UBERON	UBERON:0000178	Experimental design and study population	EGAN00001617341 sample female overweight	female	overweight
Iberian Population in Spain	Homo sapiens	NCBITaxon	NCBITaxon:9607	blood	UBERON	UBERON:0000178	Experimental design and study population	EGAN00001617342 sample female obese	female	obese
Iberian Population in Spain	Homo sapiens	NCBITaxon	NCBITaxon:9607	blood	UBERON	UBERON:0000178	Experimental design and study population	EGAN00001617343 sample female obese	female	obese
Iberian Population in Spain	Homo sapiens	NCBITaxon	NCBITaxon:9607	blood	UBERON	UBERON:0000178	Experimental design and study population	EGAN00001617344 sample female overweight	female	overweight
Iberian Population in Spain	Homo sapiens	NCBITaxon	NCBITaxon:9607	blood	UBERON	UBERON:0000178	Experimental design and study population	EGAN00001617345 sample female obese	female	obese
Iberian Population in Spain	Homo sapiens	NCBITaxon	NCBITaxon:9607	blood	UBERON	UBERON:0000178	Experimental design and study population	EGAN00001617346 sample female overweight	female	overweight
Iberian Population in Spain	Homo sapiens	NCBITaxon	NCBITaxon:9607	blood	UBERON	UBERON:0000178	Experimental design and study population	EGAN00001617347 sample female overweight	female	overweight
Iberian Population in Spain	Homo sapiens	NCBITaxon	NCBITaxon:9607	blood	UBERON	UBERON:0000178	Experimental design and study population	EGAN00001617348 sample female overweight	female	overweight
Iberian Population in Spain	Homo sapiens	NCBITaxon	NCBITaxon:9607	blood	UBERON	UBERON:0000178	Experimental design and study population	EGAN00001617349 sample female obese	female	obese
Iberian Population in Spain	Homo sapiens	NCBITaxon	NCBITaxon:9607	blood	UBERON	UBERON:0000178	Experimental design and study population	EGAN00001617350 sample female obese	female	obese
Iberian Population in Spain	Homo sapiens	NCBITaxon	NCBITaxon:9607	blood	UBERON	UBERON:0000178	Experimental design and study population	EGAN00001617351 sample female overweight	female	overweight
Iberian Population in Spain	Homo sapiens	NCBITaxon	NCBITaxon:9607	blood	UBERON	UBERON:0000178	Experimental design and study population	EGAN00001617352 sample female obese	female	obese
Iberian Population in Spain	Homo sapiens	NCBITaxon	NCBITaxon:9607	blood	UBERON	UBERON:0000178	Experimental design and study population	EGAN00001617353 sample female obese	female	obese
Iberian Population in Spain	Homo sapiens	NCBITaxon	NCBITaxon:9607	blood	UBERON	UBERON:0000178	Experimental design and study population	EGAN00001617354 sample female obese	female	obese
Iberian Population in Spain	Homo sapiens	NCBITaxon	NCBITaxon:9607	blood	UBERON	UBERON:0000178	Experimental design and study population	EGAN00001617355 sample female obese	female	obese
Iberian Population in Spain	Homo sapiens	NCBITaxon	NCBITaxon:9607	blood	UBERON	UBERON:0000178	Experimental design and study population	EGAN00001617356 sample female obese	female	obese
Iberian Population in Spain	Homo sapiens	NCBITaxon	NCBITaxon:9607	blood	UBERON	UBERON:0000178	Experimental design and study population	EGAN00001617357 sample female obese	female	obese
Iberian Population in Spain	Homo sapiens	NCBITaxon	NCBITaxon:9607	blood	UBERON	UBERON:0000178	Experimental design and study population	EGAN00001617358 sample female obese	female	obese
Iberian Population in Spain	Homo sapiens	NCBITaxon	NCBITaxon:9607	blood	UBERON	UBERON:0000178	Experimental design and study population	EGAN00001617359 sample female obese	female	obese
Iberian Population in Spain	Homo sapiens	NCBITaxon	NCBITaxon:9607	blood	UBERON	UBERON:0000178	Experimental design and study population	EGAN00001617360 sample female obese	female	obese
Iberian Population in Spain	Homo sapiens	NCBITaxon	NCBITaxon:9607	blood	UBERON	UBERON:0000178	Experimental design and study population	EGAN00001617361 sample female overweight	female	overweight
Iberian Population in Spain	Homo sapiens	NCBITaxon	NCBITaxon:9607	blood	UBERON	UBERON:0000178	Experimental design and study population	EGAN00001617362 sample female overweight	female	overweight
Iberian Population in Spain	Homo sapiens	NCBITaxon	NCBITaxon:9607	blood	UBERON	UBERON:0000178	Experimental design and study population	EGAN00001617363 sample female obese	female	obese
Iberian Population in Spain	Homo sapiens	NCBITaxon	NCBITaxon:9607	blood	UBERON	UBERON:0000178	Experimental design and study population	EGAN00001617364 sample female overweight	female	overweight
Iberian Population in Spain	Homo sapiens	NCBITaxon	NCBITaxon:9607	blood	UBERON	UBERON:0000178	Experimental design and study population	EGAN00001617365 sample female obese	female	obese
Iberian Population in Spain	Homo sapiens	NCBITaxon	NCBITaxon:9607	blood	UBERON	UBERON:0000178	Experimental design and study population	EGAN00001617366 sample female obese	female	obese
Iberian Population in Spain	Homo sapiens	NCBITaxon	NCBITaxon:9607	blood	UBERON	UBERON:0000178	Experimental design and study population	EGAN00001617367 sample female overweight	female	overweight
Iberian Population in Spain	Homo sapiens	NCBITaxon	NCBITaxon:9607	blood	UBERON	UBERON:0000178	Experimental design and study population	EGAN00001617368 sample female obese	female	obese
Iberian Population in Spain	Homo sapiens	NCBITaxon	NCBITaxon:9607	blood	UBERON	UBERON:0000178	Experimental design and study population	EGAN00001617369 sample female obese	female	obese
Iberian Population in Spain	Homo sapiens	NCBITaxon	NCBITaxon:9607	blood	UBERON	UBERON:0000178	Experimental design and study population	EGAN00001617370 sample female obese	female	obese
Iberian Population in Spain	Homo sapiens	NCBITaxon	NCBITaxon:9607	blood	UBERON	UBERON:0000178	Experimental design and study population	EGAN00001617371 sample female obese	female	obese
Iberian Population in Spain	Homo sapiens	NCBITaxon	NCBITaxon:9607	blood	UBERON	UBERON:0000178	Experimental design and study population	EGAN00001617372 sample female overweight	female	overweight
Iberian Population in Spain	Homo sapiens	NCBITaxon	NCBITaxon:9607	blood	UBERON	UBERON:0000178	Experimental design and study population	EGAN00001617373 sample female obese	female	obese
Iberian Population in Spain	Homo sapiens	NCBITaxon	NCBITaxon:9607	blood	UBERON	UBERON:0000178	Experimental design and study population	EGAN00001617374 sample female obese	female	obese
Iberian Population in Spain	Homo sapiens	NCBITaxon	NCBITaxon:9607	blood	UBERON	UBERON:0000178	Experimental design and study population	EGAN00001617375 sample female overweight	female	overweight
Iberian Population in Spain	Homo sapiens	NCBITaxon	NCBITaxon:9607	blood	UBERON	UBERON:0000178	Experimental design and study population	EGAN00001617376 sample female obese	female	obese
Iberian Population in Spain	Homo sapiens	NCBITaxon	NCBITaxon:9607	blood	UBERON	UBERON:0000178	Experimental design and study population	EGAN00001617377 sample female overweight	female	overweight
Iberian Population in Spain	Homo sapiens	NCBITaxon	NCBITaxon:9607	blood	UBERON	UBERON:0000178	Experimental design and study population	EGAN00001617378 sample female overweight	female	overweight
Iberian Population in Spain	Homo sapiens	NCBITaxon	NCBITaxon:9607	blood	UBERON	UBERON:0000178	Experimental design and study population	EGAN00001617379 sample female obese	female	obese
Iberian Population in Spain	Homo sapiens	NCBITaxon	NCBITaxon:9607	blood	UBERON	UBERON:0000178	Experimental design and study population	EGAN00001617380 sample female obese	female	obese
Iberian Population in Spain	Homo sapiens	NCBITaxon	NCBITaxon:9607	blood	UBERON	UBERON:0000178	Experimental design and study population	EGAN00001617381 sample female obese	female	obese
Iberian Population in Spain	Homo sapiens	NCBITaxon	NCBITaxon:9607	blood	UBERON	UBERON:0000178	Experimental design and study population	EGAN00001617382 sample female obese	female	obese
Iberian Population in Spain	Homo sapiens	NCBITaxon	NCBITaxon:9607	blood	UBERON	UBERON:0000178	Experimental design and study population	EGAN00001617383 sample female obese	female	obese
Iberian Population in Spain	Homo sapiens	NCBITaxon	NCBITaxon:9607	blood	UBERON	UBERON:0000178	Experimental design and study population	EGAN00001617384 sample female obese	female	obese
Iberian Population in Spain	Homo sapiens	NCBITaxon	NCBITaxon:9607	blood	UBERON	UBERON:0000178	Experimental design and study population	EGAN00001617385 sample female overweight	female	overweight
Iberian Population in Spain	Homo sapiens	NCBITaxon	NCBITaxon:9607	blood	UBERON	UBERON:0000178	Experimental design and study population	EGAN00001617386 sample female overweight	female	overweight
Iberian Population in Spain	Homo sapiens	NCBITaxon	NCBITaxon:9607	blood	UBERON	UBERON:0000178	Experimental design and study population	EGAN00001617387 sample female obese	female	obese
Iberian Population in Spain	Homo sapiens	NCBITaxon	NCBITaxon:9607	blood	UBERON	UBERON:0000178	Experimental design and study population	EGAN00001617388 sample female obese	female	obese
Iberian Population in Spain	Homo sapiens	NCBITaxon	NCBITaxon:9607	blood	UBERON	UBERON:0000178	Experimental design and study population	EGAN00001617389 sample female obese	female	obese
Iberian Population in Spain	Homo sapiens	NCBITaxon	NCBITaxon:9607	blood	UBERON	UBERON:0000178	Experimental design and study population	EGAN00001617390 sample female overweight	female	overweight
Iberian Population in Spain	Homo sapiens	NCBITaxon	NCBITaxon:9607	blood	UBERON	UBERON:0000178	Experimental design and study population	EGAN00001617391 sample female obese	female	obese
Iberian Population in Spain	Homo sapiens	NCBITaxon	NCBITaxon:9607	blood	UBERON	UBERON:0000178	Experimental design and study population	EGAN00001617392 sample female obese	female	obese
Iberian Population in Spain	Homo sapiens	NCBITaxon	NCBITaxon:9607	blood	UBERON	UBERON:0000178	Experimental design and study population	EGAN00001617393 sample female obese	female	obese
Iberian Population in Spain	Homo sapiens	NCBITaxon	NCBITaxon:9607	blood	UBERON	UBERON:0000178	Experimental design and study population	EGAN00001617394 sample female obese	female	obese
Iberian Population in Spain	Homo sapiens	NCBITaxon	NCBITaxon:9607	blood	UBERON	UBERON:0000178	Experimental design and study population	EGAN00001617395 sample female obese	female	obese
Iberian Population in Spain	Homo sapiens	NCBITaxon	NCBITaxon:9607	blood	UBERON	UBERON:0000178	Experimental design and study population	EGAN00001617396 sample female obese	female	obese
Iberian Population in Spain	Homo sapiens	NCBITaxon	NCBITaxon:9607	blood	UBERON	UBERON:0000178	Experimental design and study population	EGAN00001617397 sample female obese	female	obese
Iberian Population in Spain	Homo sapiens	NCBITaxon	NCBITaxon:9607	blood	UBERON	UBERON:0000178	Experimental design and study population	EGAN00001617398 sample female overweight	female	overweight
Iberian Population in Spain	Homo sapiens	NCBITaxon	NCBITaxon:9607	blood	UBERON	UBERON:0000178	Experimental design and study population	EGAN00001617399 sample female obese	female	obese
Iberian Population in Spain	Homo sapiens	NCBITaxon	NCBITaxon:9607	blood	UBERON	UBERON:0000178	Experimental design and study population	EGAN00001617400 sample female obese	female	obese
Iberian Population in Spain	Homo sapiens	NCBITaxon	NCBITaxon:9607	blood	UBERON	UBERON:0000178	Experimental design and study population	EGAN00001617401 sample female obese	female	obese
Iberian Population in Spain	Homo sapiens	NCBITaxon	NCBITaxon:9607	blood	UBERON	UBERON:0000178	Experimental design and study population	EGAN00001617402 sample female overweight	female	overweight
Iberian Population in Spain	Homo sapiens	NCBITaxon	NCBITaxon:9607	blood	UBERON	UBERON:0000178	Experimental design and study population	EGAN00001617403 sample female overweight	female	overweight
Iberian Population in Spain	Homo sapiens	NCBITaxon	NCBITaxon:9607	blood	UBERON	UBERON:0000178	Experimental design and study population	EGAN00001617404 sample female overweight	female	overweight
Iberian Population in Spain	Homo sapiens	NCBITaxon	NCBITaxon:9607	blood	UBERON	UBERON:0000178	Experimental design and study population	EGAN00001617405 sample female obese	female	obese
Iberian Population in Spain	Homo sapiens	NCBITaxon	NCBITaxon:9607	blood	UBERON	UBERON:0000178	Experimental design and study population	EGAN00001617406 sample female obese	female	obese
Iberian Population in Spain	Homo sapiens	NCBITaxon	NCBITaxon:9607	blood	UBERON	UBERON:0000178	Experimental design and study population	EGAN00001617407 sample female obese	female	obese
Iberian Population in Spain	Homo sapiens	NCBITaxon	NCBITaxon:9607	blood	UBERON	UBERON:0000178	Experimental design and study population	EGAN00001617408 sample female overweight	female	overweight
Iberian Population in Spain	Homo sapiens	NCBITaxon	NCBITaxon:9607	blood	UBERON	UBERON:0000178	Experimental design and study population	EGAN00001617409 sample female obese	female	obese
Iberian Population in Spain	Homo sapiens	NCBITaxon	NCBITaxon:9607	blood	UBERON	UBERON:0000178	Experimental design and study population	EGAN00001617410 sample female obese	female	obese
Iberian Population in Spain	Homo sapiens	NCBITaxon	NCBITaxon:9607	blood	UBERON	UBERON:0000178	Experimental design and study population	EGAN00001617411 sample female overweight	female	overweight
Iberian Population in Spain	Homo sapiens	NCBITaxon	NCBITaxon:9607	blood	UBERON	UBERON:0000178	Experimental design and study population	EGAN00001617412 sample female obese	female	obese
Iberian Population in Spain	Homo sapiens	NCBITaxon	NCBITaxon:9607	blood	UBERON	UBERON:0000178	Experimental design and study population	EGAN00001617413 sample female obese	female	obese
Iberian Population in Spain	Homo sapiens	NCBITaxon	NCBITaxon:9607	blood	UBERON	UBERON:0000178	Experimental design and study population	EGAN00001617414 sample female overweight	female	overweight
Iberian Population in Spain	Homo sapiens	NCBITaxon	NCBITaxon:9607	blood	UBERON	UBERON:0000178	Experimental design and study population	EGAN00001617415 sample female obese	female	obese
Iberian Population in Spain	Homo sapiens	NCBITaxon	NCBITaxon:9607	blood	UBERON	UBERON:0000178	Experimental design and study population	EGAN00001617416 sample female obese	female	obese
Iberian Population in Spain	Homo sapiens	NCBITaxon	NCBITaxon:9607	blood	UBERON	UBERON:0000178	Experimental design and study population	EGAN00001617417 sample female overweight	female	overweight
Iberian Population in Spain	Homo sapiens	NCBITaxon	NCBITaxon:9607	blood	UBERON	UBERON:0000178	Experimental design and study population	EGAN00001617418 sample female obese	female	obese
Iberian Population in Spain	Homo sapiens	NCBITaxon	NCBITaxon:9607	blood	UBERON	UBERON:0000178	Experimental design and study population	EGAN00001617419 sample female obese	female	obese
Iberian Population in Spain	Homo sapiens	NCBITaxon	NCBITaxon:9607	blood	UBERON	UBERON:0000178	Experimental design and study population	EGAN00001617420 sample female overweight	female	overweight
Iberian Population in Spain	Homo sapiens	NCBITaxon	NCBITaxon:9607	blood	UBERON	UBERON:0000178	Experimental design and study population	EGAN00001617421 sample female overweight	female	overweight
Iberian Population in Spain	Homo sapiens	NCBITaxon	NCBITaxon:9607	blood	UBERON	UBERON:0000178	Experimental design and study population	EGAN00001617422 sample female overweight	female	overweight
Iberian Population in Spain	Homo sapiens	NCBITaxon	NCBITaxon:9607	blood	UBERON	UBERON:0000178	Experimental design and study population	EGAN00001617423 sample female obese	female	obese
Iberian Population in Spain	Homo sapiens	NCBITaxon	NCBITaxon:9607	blood	UBERON	UBERON:0000178	Experimental design and study population	EGAN00001617424 sample female obese	female	obese
Iberian Population in Spain	Homo sapiens	NCBITaxon	NCBITaxon:9607	blood	UBERON	UBERON:0000178	Experimental design and study population	EGAN00001617425 sample female obese	female	obese
Iberian Population in Spain	Homo sapiens	NCBITaxon	NCBITaxon:9607	blood	UBERON	UBERON:0000178	Experimental design and study population	EGAN00001617426 sample female overweight	female	overweight
Iberian Population in Spain	Homo sapiens	NCBITaxon	NCBITaxon:9607	blood	UBERON	UBERON:0000178	Experimental design and study population	EGAN00001617427 sample female overweight	female	overweight
Iberian Population in Spain	Homo sapiens	NCBITaxon	NCBITaxon:9607	blood	UBERON	UBERON:0000178	Experimental design and study population	EGAN00001617428 sample female obese	female	obese
Iberian Population in Spain	Homo sapiens	NCBITaxon	NCBITaxon:9607	blood	UBERON	UBERON:0000178	Experimental design and study population	EGAN00001617429 sample female overweight	female	overweight
Iberian Population in Spain	Homo sapiens	NCBITaxon	NCBITaxon:9607	blood	UBERON	UBERON:0000178	Experimental design and study population	EGAN00001617430 sample female obese	female	obese
Iberian Population in Spain	Homo sapiens	NCBITaxon	NCBITaxon:9607	blood	UBERON	UBERON:0000178	Experimental design and study population	EGAN00001617431 sample female overweight	female	overweight
Iberian Population in Spain	Homo sapiens	NCBITaxon	NCBITaxon:9607	blood	UBERON	UBERON:0000178	Experimental design and study population	EGAN00001617432 sample female overweight	female	overweight
Iberian Population in Spain	Homo sapiens	NCBITaxon	NCBITaxon:9607	blood	UBERON	UBERON:0000178	Experimental design and study population	EGAN00001617433 sample female obese	female	obese
Iberian Population in Spain	Homo sapiens	NCBITaxon	NCBITaxon:9607	blood	UBERON	UBERON:0000178	Experimental design and study population	EGAN00001617434 sample female obese	female	obese
Iberian Population in Spain	Homo sapiens	NCBITaxon	NCBITaxon:9607	blood	UBERON	UBERON:0000178	Experimental design and study population	EGAN00001617435 sample female overweight	female	overweight
Iberian Population in Spain	Homo sapiens	NCBITaxon	NCBITaxon:9607	blood	UBERON	UBERON:0000178	Experimental design and study population	EGAN00001617436 sample female overweight	female	overweight
Iberian Population in Spain	Homo sapiens	NCBITaxon	NCBITaxon:9607	blood	UBERON	UBERON:0000178	Experimental design and study population	EGAN00001617437 sample female obese	female	obese
Iberian Population in Spain	Homo sapiens	NCBITaxon	NCBITaxon:9607	blood	UBERON	UBERON:0000178	Experimental design and study population	EGAN00001617438 sample female obese	female	obese
Iberian Population in Spain	Homo sapiens	NCBITaxon	NCBITaxon:9607	blood	UBERON	UBERON:0000178	Experimental design and study population	EGAN00001617439 sample female obese	female	obese
Iberian Population in Spain	Homo sapiens	NCBITaxon	NCBITaxon:9607	blood	UBERON	UBERON:0000178	Experimental design and study population	EGAN00001617440 sample female obese	female	obese
Iberian Population in Spain	Homo sapiens	NCBITaxon	NCBITaxon:9607	blood	UBERON	UBERON:0000178	Experimental design and study population	EGAN00001617441 sample female obese	female	obese
Iberian Population in Spain	Homo sapiens	NCBITaxon	NCBITaxon:9607	blood	UBERON	UBERON:0000178	Experimental design and study population	EGAN00001617442 sample female overweight	female	overweight
Iberian Population in Spain	Homo sapiens	NCBITaxon	NCBITaxon:9607	blood	UBERON	UBERON:0000178	Experimental design and study population	EGAN00001617443 sample female obese	female	obese
Iberian Population in Spain	Homo sapiens	NCBITaxon	NCBITaxon:9607	blood	UBERON	UBERON:0000178	Experimental design and study population	EGAN00001617444 sample female overweight	female	overweight
Iberian Population in Spain	Homo sapiens	NCBITaxon	NCBITaxon:9607	blood	UBERON	UBERON:0000178	Experimental design and study population	EGAN00001617445 sample female overweight	female	overweight
Iberian Population in Spain	Homo sapiens	NCBITaxon	NCBITaxon:9607	blood	UBERON	UBERON:0000178	Experimental design and study population	EGAN00001617446 sample female overweight	female	overweight
Iberian Population in Spain	Homo sapiens	NCBITaxon	NCBITaxon:9607	blood	UBERON	UBERON:0000178	Experimental design and study population	EGAN00001617447 sample female overweight	female	overweight
Iberian Population in Spain	Homo sapiens	NCBITaxon	NCBITaxon:9607	blood	UBERON	UBERON:0000178	Experimental design and study population	EGAN00001617448 sample female obese	female	obese
Iberian Population in Spain	Homo sapiens	NCBITaxon	NCBITaxon:9607	blood	UBERON	UBERON:0000178	Experimental design and study population	EGAN00001617449 sample female overweight	female	overweight
Iberian Population in Spain	Homo sapiens	NCBITaxon	NCBITaxon:9607	blood	UBERON	UBERON:0000178	Experimental design and study population	EGAN00001617450 sample female overweight	female	overweight
Iberian Population in Spain	Homo sapiens	NCBITaxon	NCBITaxon:9607	blood	UBERON	UBERON:0000178	Experimental design and study population	EGAN00001617451 sample female overweight	female	overweight
Iberian Population in Spain	Homo sapiens	NCBITaxon	NCBITaxon:9607	blood	UBERON	UBERON:0000178	Experimental design and study population	EGAN00001617452 sample female obese	female	obese
Iberian Population in Spain	Homo sapiens	NCBITaxon	NCBITaxon:9607	blood	UBERON	UBERON:0000178	Experimental design and study population	EGAN00001617453 sample female overweight	female	overweight
Iberian Population in Spain	Homo sapiens	NCBITaxon	NCBITaxon:9607	blood	UBERON	UBERON:0000178	Experimental design and study population	EGAN00001617454 sample female obese	female	obese
Iberian Population in Spain	Homo sapiens	NCBITaxon	NCBITaxon:9607	blood	UBERON	UBERON:0000178	Experimental design and study population	EGAN00001617455 sample female obese	female	obese
Iberian Population in Spain	Homo sapiens	NCBITaxon	NCBITaxon:9607	blood	UBERON	UBERON:0000178	Experimental design and study population	EGAN00001617456 sample female obese	female	obese
Iberian Population in Spain	Homo sapiens	NCBITaxon	NCBITaxon:9607	blood	UBERON	UBERON:0000178	Experimental design and study population	EGAN00001617457 sample female obese	female	obese
Iberian Population in Spain	Homo sapiens	NCBITaxon	NCBITaxon:9607	blood	UBERON	UBERON:0000178	Experimental design and study population	EGAN00001617458 sample female obese	female	obese
Iberian Population in Spain	Homo sapiens	NCBITaxon	NCBITaxon:9607	blood	UBERON	UBERON:0000178	Experimental design and study population	EGAN00001617459 sample female obese	female	obese
Iberian Population in Spain	Homo sapiens	NCBITaxon	NCBITaxon:9607	blood	UBERON	UBERON:0000178	Experimental design and study population	EGAN00001617460 sample female obese	female	obese
Iberian Population in Spain	Homo sapiens	NCBITaxon	NCBITaxon:9607	blood	UBERON	UBERON:0000178	Experimental design and study population	EGAN00001617461 sample female obese	female	obese
Iberian Population in Spain	Homo sapiens	NCBITaxon	NCBITaxon:9607	blood	UBERON	UBERON:0000178	Experimental design and study population	EGAN00001617462 sample female obese	female	obese
Iberian Population in Spain	Homo sapiens	NCBITaxon	NCBITaxon:9607	blood	UBERON	UBERON:0000178	Experimental design and study population	EGAN00001617463 sample female obese	female	obese
Iberian Population in Spain	Homo sapiens	NCBITaxon	NCBITaxon:9607	blood	UBERON	UBERON:0000178	Experimental design and study population	EGAN00001617464 sample female obese	female	obese
Iberian Population in Spain	Homo sapiens	NCBITaxon	NCBITaxon:9607	blood	UBERON	UBERON:0000178	Experimental design and study population	EGAN00001617465 sample female obese	female	obese
Iberian Population in Spain	Homo sapiens	NCBITaxon	NCBITaxon:9607	blood	UBERON	UBERON:0000178	Experimental design and study population	EGAN00001617466 sample female obese	female	obese
Iberian Population in Spain	Homo sapiens	NCBITaxon	NCBITaxon:9607	blood	UBERON	UBERON:0000178	Experimental design and study population	EGAN00001617467 sample female obese	female	obese
Iberian Population in Spain	Homo sapiens	NCBITaxon	NCBITaxon:9607	blood	UBERON	UBERON:0000178	Experimental design and study population	EGAN00001617468 sample female obese	female	obese
Iberian Population in Spain	Homo sapiens	NCBITaxon	NCBITaxon:9607	blood	UBERON	UBERON:0000178	Experimental design and study population	EGAN00001617469 sample female obese	female	obese
Iberian Population in Spain	Homo sapiens	NCBITaxon	NCBITaxon:9607	blood	UBERON	UBERON:0000178	Experimental design and study population	EGAN00001617470 sample female obese	female	obese
Iberian Population in Spain	Homo sapiens	NCBITaxon	NCBITaxon:9607	blood	UBERON	UBERON:0000178	Experimental design and study population	EGAN00001617471 sample female obese	female	obese
Iberian Population in Spain	Homo sapiens	NCBITaxon	NCBITaxon:9607	blood	UBERON	UBERON:0000178	Experimental design and study population	EGAN00001617472 sample female obese	female	obese
Iberian Population in Spain	Homo sapiens	NCBITaxon	NCBITaxon:9607	blood	UBERON	UBERON:0000178	Experimental design and study population	EGAN00001617473 sample female obese	female	obese
Iberian Population in Spain	Homo sapiens	NCBITaxon	NCBITaxon:9607	blood	UBERON	UBERON:0000178	Experimental design and study population	EGAN00001617474 sample female obese	female	obese
Iberian Population in Spain	Homo sapiens	NCBITaxon	NCBITaxon:9607	blood	UBERON	UBERON:0000178	Experimental design and study population	EGAN00001617475 sample female obese	female	obese
Iberian Population in Spain	Homo sapiens	NCBITaxon	NCBITaxon:9607	blood	UBERON	UBERON:0000178	Experimental design and study population	EGAN00001617476 sample female obese	female	obese
Iberian Population in Spain	Homo sapiens	NCBITaxon	NCBITaxon:9607	blood	UBERON	UBERON:0000178	Experimental design and study population	EGAN00001617477 sample female obese	female	obese
Iberian Population in Spain	Homo sapiens	NCBITaxon	NCBITaxon:9607	blood	UBERON	UBERON:0000178	Experimental design and study population	EGAN00001617478 sample female obese	female	obese
Iberian Population in Spain	Homo sapiens	NCBITaxon	NCBITaxon:9607	blood	UBERON	UBERON:0000178	Experimental design and study population	EGAN00001617479 sample female obese	female	obese
Iberian Population in Spain	Homo sapiens	NCBITaxon	NCBITaxon:9607	blood	UBERON	UBERON:0000178	Experimental design and study population	EGAN00001617480 sample female obese	female	obese
Iberian Population in Spain	Homo sapiens	NCBITaxon	NCBITaxon:9607	blood	UBERON	UBERON:0000178	Experimental design and study population	EGAN00001617481 sample female obese	female	obese
Iberian Population in Spain	Homo sapiens	NCBITaxon	NCBITaxon:9607	blood	UBERON	UBERON:0000178	Experimental design and study population	EGAN00001617482 sample female obese	female	obese
Iberian Population in Spain	Homo sapiens	NCBITaxon	NCBITaxon:9607	blood	UBERON	UBERON:0000178	Experimental design and study population	EGAN00001617483 sample female obese	female	obese
Iberian Population in Spain	Homo sapiens	NCBITaxon	NCBITaxon:9607	blood	UBERON	UBERON:0000178	Experimental design and study population	EGAN00001617484 sample female obese	female	obese
Iberian Population in Spain	Homo sapiens	NCBITaxon	NCBITaxon:9607	blood	UBERON	UBERON:0000178	Experimental design and study population	EGAN00001617485 sample female obese	female	obese
Iberian Population in Spain	Homo sapiens	NCBITaxon	NCBITaxon:9607	blood	UBERON	UBERON:0000178	Experimental design and study population	EGAN00001617486 sample female obese	female	obese
Iberian Population in Spain	Homo sapiens	NCBITaxon	NCBITaxon:9607	blood	UBERON	UBERON:0000178	Experimental design and study population	EGAN00001617487 sample female obese	female	obese
Iberian Population in Spain	Homo sapiens	NCBITaxon	NCBITaxon:9607	blood	UBERON	UBERON:0000178	Experimental design and study population	EGAN00001617488 sample female obese	female	obese
Iberian Population in Spain	Homo sapiens	NCBITaxon	NCBITaxon:9607	blood	UBERON	UBERON:0000178	Experimental design and study population	EGAN00001617489 sample female obese	female	obese
Iberian Population in Spain	Homo sapiens	NCBITaxon	NCBITaxon:9607	blood	UBERON	UBERON:0000178	Experimental design and study population	EGAN00001617490 sample female obese	female	obese
Iberian Population in Spain	Homo sapiens	NCBITaxon	NCBITaxon:9607	blood	UBERON	UBERON:0000178	Experimental design and study population	EGAN00001617491 sample female obese	female	obese
Iberian Population in Spain	Homo sapiens	NCBITaxon	NCBITaxon:9607	blood	UBERON	UBERON:0000178	Experimental design and study population	EGAN00001617492 sample female obese	female	obese
Iberian Population in Spain	Homo sapiens	NCBITaxon	NCBITaxon:9607	blood	UBERON	UBERON:0000178	Experimental design and study population	EGAN00001617493 sample female obese	female	obese
Iberian Population in Spain	Homo sapiens	NCBITaxon	NCBITaxon:9607	blood	UBERON	UBERON:0000178	Experimental design and study population	EGAN00001617494 sample female obese	female	obese
Iberian Population in Spain	Homo sapiens	NCBITaxon	NCBITaxon:9607	blood	UBERON	UBERON:0000178	Experimental design and study population	EGAN00001617495 sample female obese	female	obese
Iberian Population in Spain	Homo sapiens	NCBITaxon	NCBITaxon:9607	blood	UBERON	UBERON:0000178	Experimental design and study population	EGAN00001617496 sample female obese	female	obese
Iberian Population in Spain	Homo sapiens	NCBITaxon	NCBITaxon:9607	blood	UBERON	UBERON:0000178	Experimental design and study population	EGAN00001617497 sample female obese	female	obese
Iberian Population in Spain	Homo sapiens	NCBITaxon	NCBITaxon:9607	blood	UBERON	UBERON:0000178	Experimental design and study population	EGAN00001617498 sample female obese	female	obese
Iberian Population in Spain	Homo sapiens	NCBITaxon	NCBITaxon:9607	blood	UBERON	UBERON:0000178	Experimental design and study population	EGAN00001617499 sample female obese	female	obese
Iberian Population in Spain	Homo sapiens	NCBITaxon	NCBITaxon:9607	blood	UBERON	UBERON:0000178	Experimental design and study population	EGAN00001617500 sample female obese	female	obese
Iberian Population in Spain	Homo sapiens	NCBITaxon	NCBITaxon:9607	blood	UBERON	UBERON:0000178	Experimental design and study population	EGAN00001617501 sample female obese	female	obese
Iberian Population in Spain	Homo sapiens	NCBITaxon	NCBITaxon:9607	blood	UBERON	UBERON:0000178	Experimental design and study population	EGAN00001617502 sample female obese	female	obese
Iberian Population in Spain	Homo sapiens	NCBITaxon	NCBITaxon:9607	blood	UBERON	UBERON:0000178	Experimental design and study population	EGAN00001617503 sample female obese	female	obese
Iberian Population in Spain	Homo sapiens	NCBITaxon	NCBITaxon:9607	blood	UBERON	UBERON:0000178	Experimental design and study population	EGAN00001617504 sample female obese	female	obese
Iberian Population in Spain	Homo sapiens	NCBITaxon	NCBITaxon:9607	blood	UBERON	UBERON:0000178	Experimental design and study population	EGAN00001617505 sample female obese	female	obese
Iberian Population in Spain	Homo sapiens	NCBITaxon	NCBITaxon:9607	blood	UBERON	UBERON:0000178	Experimental design and study population	EGAN00001617506 sample female obese	female	obese
Iberian Population in Spain	Homo sapiens	NCBITaxon	NCBITaxon:9607	blood	UBERON	UBERON:0000178	Experimental design and study population	EGAN00001617507 sample female obese	female	obese
Iberian Population in Spain	Homo sapiens	NCBITaxon	NCBITaxon:9607	blood	UBERON	UBERON:0000178	Experimental design and study population	EGAN00001617508 sample female obese	female	obese
Iberian Population in Spain	Homo sapiens	NCBITaxon	NCBITaxon:9607	blood	UBERON	UBERON:0000178	Experimental design and study population	EGAN00001617509 sample female obese	female	obese
Iberian Population in Spain	Homo sapiens	NCBITaxon	NCBITaxon:9607	blood	UBERON	UBERON:0000178	Experimental design and study population	EGAN00001617510 sample female obese	female	obese
Iberian Population in Spain	Homo sapiens	NCBITaxon	NCBITaxon:9607	blood	UBERON	UBERON:0000178	Experimental design and study population	EGAN00001617511 sample female obese	female	obese
Iberian Population in Spain	Homo sapiens	NCBITaxon	NCBITaxon:9607	blood	UBERON	UBERON:0000178	Experimental design and study population	EGAN00001617512 sample female obese	female	obese
Iberian Population in Spain	Homo sapiens	NCBITaxon	NCBITaxon:9607	blood	UBERON	UBERON:0000178	Experimental design and study population	EGAN00001617513 sample female obese	female	obese
Iberian Population in Spain	Homo sapiens	NCBITaxon	NCBITaxon:9607	blood	UBERON	UBERON:0000178	Experimental design and study population	EGAN00001617514 sample female obese	female	obese
Iberian Population in Spain	Homo sapiens	NCBITaxon	NCBITaxon:9607	blood	UBERON	UBERON:0000178	Experimental design and study population	EGAN00001617515 sample female obese	female	obese
Iberian Population in Spain	Homo sapiens	NCBITaxon	NCBITaxon:9607	blood	UBERON	UBERON:0000178	Experimental design and study population	EGAN00001617516 sample female obese	female	obese
Iberian Population in Spain	Homo sapiens	NCBITaxon	NCBITaxon:9607	blood	UBERON	UBERON:0000178	Experimental design and study population	EGAN00001617517 sample female obese	female	obese
Iberian Population in Spain	Homo sapiens	NCBITaxon	NCBITaxon:9607	blood	UBERON	UBERON:0000178	Experimental design and study population	EGAN00001617518 sample male overweight	male	overweight
Iberian Population in Spain	Homo sapiens	NCBITaxon	NCBITaxon:9607	blood	UBERON	UBERON:0000178	Experimental design and study population	EGAN00001617519 sample male obese	male	obese
Iberian Population in Spain	Homo sapiens	NCBITaxon	NCBITaxon:9607	blood	UBERON	UBERON:0000178	Experimental design and study population	EGAN00001617520 sample male overweight	male	overweight
Iberian Population in Spain	Homo sapiens	NCBITaxon	NCBITaxon:9607	blood	UBERON	UBERON:0000178	Experimental design and study population	EGAN00001617521 sample male obese	male	obese
Iberian Population in Spain	Homo sapiens	NCBITaxon	NCBITaxon:9607	blood	UBERON	UBERON:0000178	Experimental design and study population	EGAN00001617522 sample male overweight	male	overweight
Iberian Population in Spain	Homo sapiens	NCBITaxon	NCBITaxon:9607	blood	UBERON	UBERON:0000178	Experimental design and study population	EGAN00001617523 sample male obese	male	obese
Iberian Population in Spain	Homo sapiens	NCBITaxon	NCBITaxon:9607	blood	UBERON	UBERON:0000178	Experimental design and study population	EGAN00001617524 sample male overweight	male	overweight
Iberian Population in Spain	Homo sapiens	NCBITaxon	NCBITaxon:9607	blood	UBERON	UBERON:0000178	Experimental design and study population	EGAN00001617525 sample male overweight	male	overweight
Iberian Population in Spain	Homo sapiens	NCBITaxon	NCBITaxon:9607	blood	UBERON	UBERON:0000178	Experimental design and study population	EGAN00001617526 sample male obese	male	obese
Iberian Population in Spain	Homo sapiens	NCBITaxon	NCBITaxon:9607	blood	UBERON	UBERON:0000178	Experimental design and study population	EGAN00001617527 sample male obese	male	obese
Iberian Population in Spain	Homo sapiens	NCBITaxon	NCBITaxon:9607	blood	UBERON	UBERON:0000178	Experimental design and study population	EGAN00001617528 sample male obese	male	obese
Iberian Population in Spain	Homo sapiens	NCBITaxon	NCBITaxon:9607	blood	UBERON	UBERON:0000178	Experimental design and study population	EGAN00001617529 sample male overweight	male	overweight
Iberian Population in Spain	Homo sapiens	NCBITaxon	NCBITaxon:9607	blood	UBERON	UBERON:0000178	Experimental design and study population	EGAN00001617530 sample male obese	male	obese
Iberian Population in Spain	Homo sapiens	NCBITaxon	NCBITaxon:9607	blood	UBERON	UBERON:0000178	Experimental design and study population	EGAN00001617531 sample male obese	male	obese
Iberian Population in Spain	Homo sapiens	NCBITaxon	NCBITaxon:9607	blood	UBERON	UBERON:0000178	Experimental design and study population	EGAN00001617532 sample male overweight	male	overweight
Iberian Population in Spain	Homo sapiens	NCBITaxon	NCBITaxon:9607	blood	UBERON	UBERON:0000178	Experimental design and study population	EGAN00001617533 sample male obese	male	obese
Iberian Population in Spain	Homo sapiens	NCBITaxon	NCBITaxon:9607	blood	UBERON	UBERON:0000178	Experimental design and study population	EGAN00001617534 sample male obese	male	obese
Iberian Population in Spain	Homo sapiens	NCBITaxon	NCBITaxon:9607	blood	UBERON	UBERON:0000178	Experimental design and study population	EGAN00001617535 sample male obese	male	obese
Iberian Population in Spain	Homo sapiens	NCBITaxon	NCBITaxon:9607	blood	UBERON	UBERON:0000178	Experimental design and study population	EGAN00001617536 sample male obese	male	obese
Iberian Population in Spain	Homo sapiens	NCBITaxon	NCBITaxon:9607	blood	UBERON	UBERON:0000178	Experimental design and study population	EGAN00001617537 sample male obese	male	obese
Iberian Population in Spain	Homo sapiens	NCBITaxon	NCBITaxon:9607	blood	UBERON	UBERON:0000178	Experimental design and study population	EGAN00001617538 sample male obese	male	obese
Iberian Population in Spain	Homo sapiens	NCBITaxon	NCBITaxon:9607	blood	UBERON	UBERON:0000178	Experimental design and study population	EGAN00001617539 sample male obese	male	obese
Iberian Population in Spain	Homo sapiens	NCBITaxon	NCBITaxon:9607	blood	UBERON	UBERON:0000178	Experimental design and study population	EGAN00001617540 sample male obese	male	obese
Iberian Population in Spain	Homo sapiens	NCBITaxon	NCBITaxon:9607	blood	UBERON	UBERON:0000178	Experimental design and study population	EGAN00001617541 sample male obese	male	obese
Iberian Population in Spain	Homo sapiens	NCBITaxon	NCBITaxon:9607	blood	UBERON	UBERON:0000178	Experimental design and study population	EGAN00001617542 sample male obese	male	obese
Iberian Population in Spain	Homo sapiens	NCBITaxon	NCBITaxon:9607	blood	UBERON	UBERON:0000178	Experimental design and study population	EGAN00001617543 sample male obese	male	obese
Iberian Population in Spain	Homo sapiens	NCBITaxon	NCBITaxon:9607	blood	UBERON	UBERON:0000178	Experimental design and study population	EGAN00001617544 sample male overweight	male	overweight
Iberian Population in Spain	Homo sapiens	NCBITaxon	NCBITaxon:9607	blood	UBERON	UBERON:0000178	Experimental design and study population	EGAN00001617545 sample male overweight	male	overweight
Iberian Population in Spain	Homo sapiens	NCBITaxon	NCBITaxon:9607	blood	UBERON	UBERON:0000178	Experimental design and study population	EGAN00001617546 sample male overweight	male	overweight
Iberian Population in Spain	Homo sapiens	NCBITaxon	NCBITaxon:9607	blood	UBERON	UBERON:0000178	Experimental design and study population	EGAN00001617547 sample male overweight	male	overweight
Iberian Population in Spain	Homo sapiens	NCBITaxon	NCBITaxon:9607	blood	UBERON	UBERON:0000178	Experimental design and study population	EGAN00001617548 sample male overweight	male	overweight
Iberian Population in Spain	Homo sapiens	NCBITaxon	NCBITaxon:9607	blood	UBERON	UBERON:0000178	Experimental design and study population	EGAN00001617549 sample male overweight	male	overweight
Iberian Population in Spain	Homo sapiens	NCBITaxon	NCBITaxon:9607	blood	UBERON	UBERON:0000178	Experimental design and study population	EGAN00001617550 sample male overweight	male	overweight
Iberian Population in Spain	Homo sapiens	NCBITaxon	NCBITaxon:9607	blood	UBERON	UBERON:0000178	Experimental design and study population	EGAN00001617551 sample male obese	male	obese
Iberian Population in Spain	Homo sapiens	NCBITaxon	NCBITaxon:9607	blood	UBERON	UBERON:0000178	Experimental design and study population	EGAN00001617552 sample male overweight	male	overweight
Iberian Population in Spain	Homo sapiens	NCBITaxon	NCBITaxon:9607	blood	UBERON	UBERON:0000178	Experimental design and study population	EGAN00001617553 sample male obese	male	obese
Iberian Population in Spain	Homo sapiens	NCBITaxon	NCBITaxon:9607	blood	UBERON	UBERON:0000178	Experimental design and study population	EGAN00001617554 sample male overweight	male	overweight
Iberian Population in Spain	Homo sapiens	NCBITaxon	NCBITaxon:9607	blood	UBERON	UBERON:0000178	Experimental design and study population	EGAN00001617555 sample male overweight	male	overweight
Iberian Population in Spain	Homo sapiens	NCBITaxon	NCBITaxon:9607	blood	UBERON	UBERON:0000178	Experimental design and study population	EGAN00001617556 sample male overweight	male	overweight
Iberian Population in Spain	Homo sapiens	NCBITaxon	NCBITaxon:9607	blood	UBERON	UBERON:0000178	Experimental design and study population	EGAN00001617557 sample male obese	male	obese
Iberian Population in Spain	Homo sapiens	NCBITaxon	NCBITaxon:9607	blood	UBERON	UBERON:0000178	Experimental design and study population	EGAN00001617558 sample male obese	male	obese
Iberian Population in Spain	Homo sapiens	NCBITaxon	NCBITaxon:9607	blood	UBERON	UBERON:0000178	Experimental design and study population	EGAN00001617559 sample male overweight	male	overweight
Iberian Population in Spain	Homo sapiens	NCBITaxon	NCBITaxon:9607	blood	UBERON	UBERON:0000178	Experimental design and study population	EGAN00001617560 sample male overweight	male	overweight
Iberian Population in Spain	Homo sapiens	NCBITaxon	NCBITaxon:9607	blood	UBERON	UBERON:0000178	Experimental design and study population	EGAN00001617561 sample male obese	male	obese
Iberian Population in Spain	Homo sapiens	NCBITaxon	NCBITaxon:9607	blood	UBERON	UBERON:0000178	Experimental design and study population	EGAN00001617562 sample male overweight	male	overweight
Iberian Population in Spain	Homo sapiens	NCBITaxon	NCBITaxon:9607	blood	UBERON	UBERON:0000178	Experimental design and study population	EGAN00001617563 sample male overweight	male	overweight
Iberian Population in Spain	Homo sapiens	NCBITaxon	NCBITaxon:9607	blood	UBERON	UBERON:0000178	Experimental design and study population	EGAN00001617564 sample male overweight	male	overweight
Iberian Population in Spain	Homo sapiens	NCBITaxon	NCBITaxon:9607	blood	UBERON	UBERON:0000178	Experimental design and study population	EGAN00001617565 sample male overweight	male	overweight
Iberian Population in Spain	Homo sapiens	NCBITaxon	NCBITaxon:9607	blood	UBERON	UBERON:0000178	Experimental design and study population	EGAN00001617566 sample male overweight	male	overweight
Iberian Population in Spain	Homo sapiens	NCBITaxon	NCBITaxon:9607	blood	UBERON	UBERON:0000178	Experimental design and study population	EGAN00001617567 sample male obese	male	obese
Iberian Population in Spain	Homo sapiens	NCBITaxon	NCBITaxon:9607	blood	UBERON	UBERON:0000178	Experimental design and study population	EGAN00001617568 sample male obese	male	obese
Iberian Population in Spain	Homo sapiens	NCBITaxon	NCBITaxon:9607	blood	UBERON	UBERON:0000178	Experimental design and study population	EGAN00001617569 sample male overweight	male	overweight
Iberian Population in Spain	Homo sapiens	NCBITaxon	NCBITaxon:9607	blood	UBERON	UBERON:0000178	Experimental design and study population	EGAN00001617570 sample male overweight	male	overweight
Iberian Population in Spain	Homo sapiens	NCBITaxon	NCBITaxon:9607	blood	UBERON	UBERON:0000178	Experimental design and study population	EGAN00001617571 sample male obese	male	obese
Iberian Population in Spain	Homo sapiens	NCBITaxon	NCBITaxon:9607	blood	UBERON	UBERON:0000178	Experimental design and study population	EGAN00001617572 sample male obese	male	obese
Iberian Population in Spain	Homo sapiens	NCBITaxon	NCBITaxon:9607	blood	UBERON	UBERON:0000178	Experimental design and study population	EGAN00001617573 sample male obese	male	obese
Iberian Population in Spain	Homo sapiens	NCBITaxon	NCBITaxon:9607	blood	UBERON	UBERON:0000178	Experimental design and study population	EGAN00001617574 sample male obese	male	obese
Iberian Population in Spain	Homo sapiens	NCBITaxon	NCBITaxon:9607	blood	UBERON	UBERON:0000178	Experimental design and study population	EGAN00001617575 sample male obese	male	obese
Iberian Population in Spain	Homo sapiens	NCBITaxon	NCBITaxon:9607	blood	UBERON	UBERON:0000178	Experimental design and study population	EGAN00001617576 sample male obese	male	obese
Iberian Population in Spain	Homo sapiens	NCBITaxon	NCBITaxon:9607	blood	UBERON	UBERON:0000178	Experimental design and study population	EGAN00001617577 sample male obese	male	obese
Iberian Population in Spain	Homo sapiens	NCBITaxon	NCBITaxon:9607	blood	UBERON	UBERON:0000178	Experimental design and study population	EGAN00001617578 sample male obese	male	obese
Iberian Population in Spain	Homo sapiens	NCBITaxon	NCBITaxon:9607	blood	UBERON	UBERON:0000178	Experimental design and study population	EGAN00001617579 sample male obese	male	obese
Iberian Population in Spain	Homo sapiens	NCBITaxon	NCBITaxon:9607	blood	UBERON	UBERON:0000178	Experimental design and study population	EGAN00001617580 sample male obese	male	obese
Iberian Population in Spain	Homo sapiens	NCBITaxon	NCBITaxon:9607	blood	UBERON	UBERON:0000178	Experimental design and study population	EGAN00001617581 sample male obese	male	obese
Iberian Population in Spain	Homo sapiens	NCBITaxon	NCBITaxon:9607	blood	UBERON	UBERON:0000178	Experimental design and study population	EGAN00001617582 sample male overweight	male	overweight
Iberian Population in Spain	Homo sapiens	NCBITaxon	NCBITaxon:9607	blood	UBERON	UBERON:0000178	Experimental design and study population	EGAN00001617583 sample male obese	male	obese
Iberian Population in Spain	Homo sapiens	NCBITaxon	NCBITaxon:9607	blood	UBERON	UBERON:0000178	Experimental design and study population	EGAN00001617584 sample male obese	male	obese
Iberian Population in Spain	Homo sapiens	NCBITaxon	NCBITaxon:9607	blood	UBERON	UBERON:0000178	Experimental design and study population	EGAN00001617585 sample male obese	male	obese
Iberian Population in Spain	Homo sapiens	NCBITaxon	NCBITaxon:9607	blood	UBERON	UBERON:0000178	Experimental design and study population	EGAN00001617586 sample male obese	male	obese
Iberian Population in Spain	Homo sapiens	NCBITaxon	NCBITaxon:9607	blood	UBERON	UBERON:0000178	Experimental design and study population	EGAN00001617587 sample male obese	male	obese
Iberian Population in Spain	Homo sapiens	NCBITaxon	NCBITaxon:9607	blood	UBERON	UBERON:0000178	Experimental design and study population	EGAN00001617588 sample male obese	male	obese
Iberian Population in Spain	Homo sapiens	NCBITaxon	NCBITaxon:9607	blood	UBERON	UBERON:0000178	Experimental design and study population	EGAN00001617589 sample male obese	male	obese
Iberian Population in Spain	Homo sapiens	NCBITaxon	NCBITaxon:9607	blood	UBERON	UBERON:0000178	Experimental design and study population	EGAN00001617590 sample male obese	male	obese
Iberian Population in Spain	Homo sapiens	NCBITaxon	NCBITaxon:9607	blood	UBERON	UBERON:0000178	Experimental design and study population	EGAN00001617591 sample male obese	male	obese
Iberian Population in Spain	Homo sapiens	NCBITaxon	NCBITaxon:9607	blood	UBERON	UBERON:0000178	Experimental design and study population	EGAN00001617592 sample male overweight	male	overweight
Iberian Population in Spain	Homo sapiens	NCBITaxon	NCBITaxon:9607	blood	UBERON	UBERON:0000178	Experimental design and study population	EGAN00001617593 sample male obese	male	obese
Iberian Population in Spain	Homo sapiens	NCBITaxon	NCBITaxon:9607	blood	UBERON	UBERON:0000178	Experimental design and study population	EGAN00001617594 sample male obese	male	obese
Iberian Population in Spain	Homo sapiens	NCBITaxon	NCBITaxon:9607	blood	UBERON	UBERON:0000178	Experimental design and study population	EGAN00001617595 sample male obese	male	obese
Iberian Population in Spain	Homo sapiens	NCBITaxon	NCBITaxon:9607	blood	UBERON	UBERON:0000178	Experimental design and study population	EGAN00001617596 sample male obese	male	obese
Iberian Population in Spain	Homo sapiens	NCBITaxon	NCBITaxon:9607	blood	UBERON	UBERON:0000178	Experimental design and study population	EGAN00001617597 sample male obese	male	obese
Iberian Population in Spain	Homo sapiens	NCBITaxon	NCBITaxon:9607	blood	UBERON	UBERON:0000178	Experimental design and study population	EGAN00001617598 sample male overweight	male	overweight
Iberian Population in Spain	Homo sapiens	NCBITaxon	NCBITaxon:9607	blood	UBERON	UBERON:0000178	Experimental design and study population	EGAN00001617599 sample male obese	male	obese
Iberian Population in Spain	Homo sapiens	NCBITaxon	NCBITaxon:9607	blood	UBERON	UBERON:0000178	Experimental design and study population	EGAN00001617600 sample male obese	male	obese
Iberian Population in Spain	Homo sapiens	NCBITaxon	NCBITaxon:9607	blood	UBERON	UBERON:0000178	Experimental design and study population	EGAN00001617601 sample male obese	male	obese
Iberian Population in Spain	Homo sapiens	NCBITaxon	NCBITaxon:9607	blood	UBERON	UBERON:0000178	Experimental design and study population	EGAN00001617602 sample male obese	male	obese
Iberian Population in Spain	Homo sapiens	NCBITaxon	NCBITaxon:9607	blood	UBERON	UBERON:0000178	Experimental design and study population	EGAN00001617603 sample male obese	male	obese
Iberian Population in Spain	Homo sapiens	NCBITaxon	NCBITaxon:9607	blood	UBERON	UBERON:0000178	Experimental design and study population	EGAN00001617604 sample male obese	male	obese
Iberian Population in Spain	Homo sapiens	NCBITaxon	NCBITaxon:9607	blood	UBERON	UBERON:0000178	Experimental design and study population	EGAN00001617605 sample male overweight	male	overweight
Iberian Population in Spain	Homo sapiens	NCBITaxon	NCBITaxon:9607	blood	UBERON	UBERON:0000178	Experimental design and study population	EGAN00001617606 sample male obese	male	obese
Iberian Population in Spain	Homo sapiens	NCBITaxon	NCBITaxon:9607	blood	UBERON	UBERON:0000178	Experimental design and study population	EGAN00001617607 sample male overweight	male	overweight
Iberian Population in Spain	Homo sapiens	NCBITaxon	NCBITaxon:9607	blood	UBERON	UBERON:0000178	Experimental design and study population	EGAN00001617608 sample male overweight	male	overweight
Iberian Population in Spain	Homo sapiens	NCBITaxon	NCBITaxon:9607	blood	UBERON	UBERON:0000178	Experimental design and study population	EGAN00001617609 sample male overweight	male	overweight
Iberian Population in Spain	Homo sapiens	NCBITaxon	NCBITaxon:9607	blood	UBERON	UBERON:0000178	Experimental design and study population	EGAN00001617610 sample male obese	male	obese
Iberian Population in Spain	Homo sapiens	NCBITaxon	NCBITaxon:9607	blood	UBERON	UBERON:0000178	Experimental design and study population	EGAN00001617611 sample male overweight	male	overweight
Iberian Population in Spain	Homo sapiens	NCBITaxon	NCBITaxon:9607	blood	UBERON	UBERON:0000178	Experimental design and study population	EGAN00001617612 sample male obese	male	obese
Iberian Population in Spain	Homo sapiens	NCBITaxon	NCBITaxon:9607	blood	UBERON	UBERON:0000178	Experimental design and study population	EGAN00001617613 sample male obese	male	obese
Iberian Population in Spain	Homo sapiens	NCBITaxon	NCBITaxon:9607	blood	UBERON	UBERON:0000178	Experimental design and study population	EGAN00001617614 sample male obese	male	obese
Iberian Population in Spain	Homo sapiens	NCBITaxon	NCBITaxon:9607	blood	UBERON	UBERON:0000178	Experimental design and study population	EGAN00001617615 sample male overweight	male	overweight
Iberian Population in Spain	Homo sapiens	NCBITaxon	NCBITaxon:9607	blood	UBERON	UBERON:0000178	Experimental design and study population	EGAN00001617616 sample male obese	male	obese
Iberian Population in Spain	Homo sapiens	NCBITaxon	NCBITaxon:9607	blood	UBERON	UBERON:0000178	Experimental design and study population	EGAN00001617617 sample male obese	male	obese
Iberian Population in Spain	Homo sapiens	NCBITaxon	NCBITaxon:9607	blood	UBERON	UBERON:0000178	Experimental design and study population	EGAN00001617618 sample male obese	male	obese
Iberian Population in Spain	Homo sapiens	NCBITaxon	NCBITaxon:9607	blood	UBERON	UBERON:0000178	Experimental design and study population	EGAN00001617619 sample male obese	male	obese
Iberian Population in Spain	Homo sapiens	NCBITaxon	NCBITaxon:9607	blood	UBERON	UBERON:0000178	Experimental design and study population	EGAN00001617620 sample male obese	male	obese
Iberian Population in Spain	Homo sapiens	NCBITaxon	NCBITaxon:9607	blood	UBERON	UBERON:0000178	Experimental design and study population	EGAN00001617621 sample male obese	male	obese
Iberian Population in Spain	Homo sapiens	NCBITaxon	NCBITaxon:9607	blood	UBERON	UBERON:0000178	Experimental design and study population	EGAN00001617622 sample male obese	male	obese
Iberian Population in Spain	Homo sapiens	NCBITaxon	NCBITaxon:9607	blood	UBERON	UBERON:0000178	Experimental design and study population	EGAN00001617623 sample male obese	male	obese
Iberian Population in Spain	Homo sapiens	NCBITaxon	NCBITaxon:9607	blood	UBERON	UBERON:0000178	Experimental design and study population	EGAN00001617624 sample male obese	male	obese
Iberian Population in Spain	Homo sapiens	NCBITaxon	NCBITaxon:9607	blood	UBERON	UBERON:0000178	Experimental design and study population	EGAN00001617625 sample male obese	male	obese
Iberian Population in Spain	Homo sapiens	NCBITaxon	NCBITaxon:9607	blood	UBERON	UBERON:0000178	Experimental design and study population	EGAN00001617626 sample male obese	male	obese
Iberian Population in Spain	Homo sapiens	NCBITaxon	NCBITaxon:9607	blood	UBERON	UBERON:0000178	Experimental design and study population	EGAN00001617627 sample male overweight	male	overweight
Iberian Population in Spain	Homo sapiens	NCBITaxon	NCBITaxon:9607	blood	UBERON	UBERON:0000178	Experimental design and study population	EGAN00001617628 sample male obese	male	obese
Iberian Population in Spain	Homo sapiens	NCBITaxon	NCBITaxon:9607	blood	UBERON	UBERON:0000178	Experimental design and study population	EGAN00001617629 sample male obese	male	obese
Iberian Population in Spain	Homo sapiens	NCBITaxon	NCBITaxon:9607	blood	UBERON	UBERON:0000178	Experimental design and study population	EGAN00001617630 sample male obese	male	obese
Iberian Population in Spain	Homo sapiens	NCBITaxon	NCBITaxon:9607	blood	UBERON	UBERON:0000178	Experimental design and study population	EGAN00001617631 sample male obese	male	obese
Iberian Population in Spain	Homo sapiens	NCBITaxon	NCBITaxon:9607	blood	UBERON	UBERON:0000178	Experimental design and study population	EGAN00001617632 sample male obese	male	obese
Iberian Population in Spain	Homo sapiens	NCBITaxon	NCBITaxon:9607	blood	UBERON	UBERON:0000178	Experimental design and study population	EGAN00001617633 sample male obese	male	obese
Iberian Population in Spain	Homo sapiens	NCBITaxon	NCBITaxon:9607	blood	UBERON	UBERON:0000178	Experimental design and study population	EGAN00001617634 sample male obese	male	obese
Iberian Population in Spain	Homo sapiens	NCBITaxon	NCBITaxon:9607	blood	UBERON	UBERON:0000178	Experimental design and study population	EGAN00001617635 sample male obese	male	obese
Iberian Population in Spain	Homo sapiens	NCBITaxon	NCBITaxon:9607	blood	UBERON	UBERON:0000178	Experimental design and study population	EGAN00001617636 sample male obese	male	obese
Iberian Population in Spain	Homo sapiens	NCBITaxon	NCBITaxon:9607	blood	UBERON	UBERON:0000178	Experimental design and study population	EGAN00001617637 sample male obese	male	obese
Iberian Population in Spain	Homo sapiens	NCBITaxon	NCBITaxon:9607	blood	UBERON	UBERON:0000178	Experimental design and study population	EGAN00001617638 sample male obese	male	obese
Iberian Population in Spain	Homo sapiens	NCBITaxon	NCBITaxon:9607	blood	UBERON	UBERON:0000178	Experimental design and study population	EGAN00001617639 sample male obese	male	obese
Iberian Population in Spain	Homo sapiens	NCBITaxon	NCBITaxon:9607	blood	UBERON	UBERON:0000178	Experimental design and study population	EGAN00001617640 sample male overweight	male	overweight
Iberian Population in Spain	Homo sapiens	NCBITaxon	NCBITaxon:9607	blood	UBERON	UBERON:0000178	Experimental design and study population	EGAN00001617641 sample male obese	male	obese
Iberian Population in Spain	Homo sapiens	NCBITaxon	NCBITaxon:9607	blood	UBERON	UBERON:0000178	Experimental design and study population	EGAN00001617642 sample male obese	male	obese
Iberian Population in Spain	Homo sapiens	NCBITaxon	NCBITaxon:9607	blood	UBERON	UBERON:0000178	Experimental design and study population	EGAN00001617643 sample male obese	male	obese
Iberian Population in Spain	Homo sapiens	NCBITaxon	NCBITaxon:9607	blood	UBERON	UBERON:0000178	Experimental design and study population	EGAN00001617644 sample male obese	male	obese
Iberian Population in Spain	Homo sapiens	NCBITaxon	NCBITaxon:9607	blood	UBERON	UBERON:0000178	Experimental design and study population	EGAN00001617645 sample male obese	male	obese
Iberian Population in Spain	Homo sapiens	NCBITaxon	NCBITaxon:9607	blood	UBERON	UBERON:0000178	Experimental design and study population	EGAN00001617646 sample male obese	male	obese
Iberian Population in Spain	Homo sapiens	NCBITaxon	NCBITaxon:9607	blood	UBERON	UBERON:0000178	Experimental design and study population	EGAN00001617647 sample male obese	male	obese
Iberian Population in Spain	Homo sapiens	NCBITaxon	NCBITaxon:9607	blood	UBERON	UBERON:0000178	Experimental design and study population	EGAN00001617648 sample male obese	male	obese
Iberian Population in Spain	Homo sapiens	NCBITaxon	NCBITaxon:9607	blood	UBERON	UBERON:0000178	Experimental design and study population	EGAN00001617649 sample male obese	male	obese
Iberian Population in Spain	Homo sapiens	NCBITaxon	NCBITaxon:9607	blood	UBERON	UBERON:0000178	Experimental design and study population	EGAN00001617650 sample male obese	male	obese
Iberian Population in Spain	Homo sapiens	NCBITaxon	NCBITaxon:9607	blood	UBERON	UBERON:0000178	Experimental design and study population	EGAN00001617651 sample male obese	male	obese
Iberian Population in Spain	Homo sapiens	NCBITaxon	NCBITaxon:9607	blood	UBERON	UBERON:0000178	Experimental design and study population	EGAN00001617652 sample male obese	male	obese
Iberian Population in Spain	Homo sapiens	NCBITaxon	NCBITaxon:9607	blood	UBERON	UBERON:0000178	Experimental design and study population	EGAN00001617653 sample male obese	male	obese
Iberian Population in Spain	Homo sapiens	NCBITaxon	NCBITaxon:9607	blood	UBERON	UBERON:0000178	Experimental design and study population	EGAN00001617654 sample male obese	male	obese
Iberian Population in Spain	Homo sapiens	NCBITaxon	NCBITaxon:9607	blood	UBERON	UBERON:0000178	Experimental design and study population	EGAN00001617655 sample male obese	male	obese
Iberian Population in Spain	Homo sapiens	NCBITaxon	NCBITaxon:9607	blood	UBERON	UBERON:0000178	Experimental design and study population	EGAN00001617656 sample male obese	male	obese
Iberian Population in Spain	Homo sapiens	NCBITaxon	NCBITaxon:9607	blood	UBERON	UBERON:0000178	Experimental design and study population	EGAN00001617657 sample male obese	male	obese
Iberian Population in Spain	Homo sapiens	NCBITaxon	NCBITaxon:9607	blood	UBERON	UBERON:0000178	Experimental design and study population	EGAN00001617658 sample male obese	male	obese
Iberian Population in Spain	Homo sapiens	NCBITaxon	NCBITaxon:9607	blood	UBERON	UBERON:0000178	Experimental design and study population	EGAN00001617659 sample male obese	male	obese
Iberian Population in Spain	Homo sapiens	NCBITaxon	NCBITaxon:9607	blood	UBERON	UBERON:0000178	Experimental design and study population	EGAN00001617660 sample male obese	male	obese
Iberian Population in Spain	Homo sapiens	NCBITaxon	NCBITaxon:9607	blood	UBERON	UBERON:0000178	Experimental design and study population	EGAN00001617661 sample male obese	male	obese
Iberian Population in Spain	Homo sapiens	NCBITaxon	NCBITaxon:9607	blood	UBERON	UBERON:0000178	Experimental design and study population	EGAN00001617662 sample male obese	male	obese
Iberian Population in Spain	Homo sapiens	NCBITaxon	NCBITaxon:9607	blood	UBERON	UBERON:0000178	Experimental design and study population	EGAN00001617663 sample male overweight	male	overweight
Iberian Population in Spain	Homo sapiens	NCBITaxon	NCBITaxon:9607	blood	UBERON	UBERON:0000178	Experimental design and study population	EGAN00001617664 sample male obese	male	obese
Iberian Population in Spain	Homo sapiens	NCBITaxon	NCBITaxon:9607	blood	UBERON	UBERON:0000178	Experimental design and study population	EGAN00001617665 sample male overweight	male	overweight
Iberian Population in Spain	Homo sapiens	NCBITaxon	NCBITaxon:9607	blood	UBERON	UBERON:0000178	Experimental design and study population	EGAN00001617666 sample male obese	male	obese
Iberian Population in Spain	Homo sapiens	NCBITaxon	NCBITaxon:9607	blood	UBERON	UBERON:0000178	Experimental design and study population	EGAN00001617667 sample male overweight	male	overweight
Iberian Population in Spain	Homo sapiens	NCBITaxon	NCBITaxon:9607	blood	UBERON	UBERON:0000178	Experimental design and study population	EGAN00001617668 sample male obese	male	obese
Iberian Population in Spain	Homo sapiens	NCBITaxon	NCBITaxon:9607	blood	UBERON	UBERON:0000178	Experimental design and study population	EGAN00001617669 sample male overweight	male	overweight
Iberian Population in Spain	Homo sapiens	NCBITaxon	NCBITaxon:9607	blood	UBERON	UBERON:0000178	Experimental design and study population	EGAN00001617670 sample male obese	male	obese
Iberian Population in Spain	Homo sapiens	NCBITaxon	NCBITaxon:9607	blood	UBERON	UBERON:0000178	Experimental design and study population	EGAN00001617671 sample male obese	male	obese
Iberian Population in Spain	Homo sapiens	NCBITaxon	NCBITaxon:9607	blood	UBERON	UBERON:0000178	Experimental design and study population	EGAN00001617672 sample male overweight	male	overweight
Iberian Population in Spain	Homo sapiens	NCBITaxon	NCBITaxon:9607	blood	UBERON	UBERON:0000178	Experimental design and study population	EGAN00001617673 sample male obese	male	obese
Iberian Population in Spain	Homo sapiens	NCBITaxon	NCBITaxon:9607	blood	UBERON	UBERON:0000178	Experimental design and study population	EGAN00001617674 sample male overweight	male	overweight
Iberian Population in Spain	Homo sapiens	NCBITaxon	NCBITaxon:9607	blood	UBERON	UBERON:0000178	Experimental design and study population	EGAN00001617675 sample male obese	male	obese
Iberian Population in Spain	Homo sapiens	NCBITaxon	NCBITaxon:9607	blood	UBERON	UBERON:0000178	Experimental design and study population	EGAN00001617676 sample male overweight	male	overweight
Iberian Population in Spain	Homo sapiens	NCBITaxon	NCBITaxon:9607	blood	UBERON	UBERON:0000178	Experimental design and study population	EGAN00001617677 sample male obese	male	obese
Iberian Population in Spain	Homo sapiens	NCBITaxon	NCBITaxon:9607	blood	UBERON	UBERON:0000178	Experimental design and study population	EGAN00001617678 sample male overweight	male	overweight
Iberian Population in Spain	Homo sapiens	NCBITaxon	NCBITaxon:9607	blood	UBERON	UBERON:0000178	Experimental design and study population	EGAN00001617679 sample male obese	male	obese
Iberian Population in Spain	Homo sapiens	NCBITaxon	NCBITaxon:9607	blood	UBERON	UBERON:0000178	Experimental design and study population	EGAN00001617680 sample male overweight	male	overweight
Iberian Population in Spain	Homo sapiens	NCBITaxon	NCBITaxon:9607	blood	UBERON	UBERON:0000178	Experimental design and study population	EGAN00001617681 sample male obese	male	obese
Iberian Population in Spain	Homo sapiens	NCBITaxon	NCBITaxon:9607	blood	UBERON	UBERON:0000178	Experimental design and study population	EGAN00001617682 sample male obese	male	obese
Iberian Population in Spain	Homo sapiens	NCBITaxon	NCBITaxon:9607	blood	UBERON	UBERON:0000178	Experimental design and study population	EGAN00001617683 sample male overweight	male	overweight
Iberian Population in Spain	Homo sapiens	NCBITaxon	NCBITaxon:9607	blood	UBERON	UBERON:0000178	Experimental design and study population	EGAN00001617684 sample male obese	male	obese
Iberian Population in Spain	Homo sapiens	NCBITaxon	NCBITaxon:9607	blood	UBERON	UBERON:0000178	Experimental design and study population	EGAN00001617685 sample male obese	male	obese
Iberian Population in Spain	Homo sapiens	NCBITaxon	NCBITaxon:9607	blood	UBERON	UBERON:0000178	Experimental design and study population	EGAN00001617686 sample male obese	male	obese
Iberian Population in Spain	Homo sapiens	NCBITaxon	NCBITaxon:9607	blood	UBERON	UBERON:0000178	Experimental design and study population	EGAN00001617687 sample male overweight	male	overweight
Iberian Population in Spain	Homo sapiens	NCBITaxon	NCBITaxon:9607	blood	UBERON	UBERON:0000178	Experimental design and study population	EGAN00001617688 sample male obese	male	obese
Iberian Population in Spain	Homo sapiens	NCBITaxon	NCBITaxon:9607	blood	UBERON	UBERON:0000178	Experimental design and study population	EGAN00001617689 sample male obese	male	obese
Iberian Population in Spain	Homo sapiens	NCBITaxon	NCBITaxon:9607	blood	UBERON	UBERON:0000178	Experimental design and study population	EGAN00001617690 sample male obese	male	obese
Iberian Population in Spain	Homo sapiens	NCBITaxon	NCBITaxon:9607	blood	UBERON	UBERON:0000178	Experimental design and study population	EGAN00001617691 sample male obese	male	obese
Iberian Population in Spain	Homo sapiens	NCBITaxon	NCBITaxon:9607	blood	UBERON	UBERON:0000178	Experimental design and study population	EGAN00001617692 sample male obese	male	obese
Iberian Population in Spain	Homo sapiens	NCBITaxon	NCBITaxon:9607	blood	UBERON	UBERON:0000178	Experimental design and study population	EGAN00001617693 sample male overweight	male	overweight
Iberian Population in Spain	Homo sapiens	NCBITaxon	NCBITaxon:9607	blood	UBERON	UBERON:0000178	Experimental design and study population	EGAN00001617694 sample male obese	male	obese
Iberian Population in Spain	Homo sapiens	NCBITaxon	NCBITaxon:9607	blood	UBERON	UBERON:0000178	Experimental design and study population	EGAN00001617695 sample male obese	male	obese
Iberian Population in Spain	Homo sapiens	NCBITaxon	NCBITaxon:9607	blood	UBERON	UBERON:0000178	Experimental design and study population	EGAN00001617696 sample male obese	male	obese
Iberian Population in Spain	Homo sapiens	NCBITaxon	NCBITaxon:9607	blood	UBERON	UBERON:0000178	Experimental design and study population	EGAN00001617697 sample male obese	male	obese
Iberian Population in Spain	Homo sapiens	NCBITaxon	NCBITaxon:9607	blood	UBERON	UBERON:0000178	Experimental design and study population	EGAN00001617698 sample male obese	male	obese
Iberian Population in Spain	Homo sapiens	NCBITaxon	NCBITaxon:9607	blood	UBERON	UBERON:0000178	Experimental design and study population	EGAN00001617699 sample male obese	male	obese
Iberian Population in Spain	Homo sapiens	NCBITaxon	NCBITaxon:9607	blood	UBERON	UBERON:0000178	Experimental design and study population	EGAN00001617700 sample male obese	male	obese
Iberian Population in Spain	Homo sapiens	NCBITaxon	NCBITaxon:9607	blood	UBERON	UBERON:0000178	Experimental design and study population	EGAN00001617701 sample male obese	male	obese
Iberian Population in Spain	Homo sapiens	NCBITaxon	NCBITaxon:9607	blood	UBERON	UBERON:0000178	Experimental design and study population	EGAN00001617702 sample male obese	male	obese
Iberian Population in Spain	Homo sapiens	NCBITaxon	NCBITaxon:9607	blood	UBERON	UBERON:0000178	Experimental design and study population	EGAN00001617703 sample male overweight	male	overweight
Iberian Population in Spain	Homo sapiens	NCBITaxon	NCBITaxon:9607	blood	UBERON	UBERON:0000178	Experimental design and study population	EGAN00001617704 sample male obese	male	obese
Iberian Population in Spain	Homo sapiens	NCBITaxon	NCBITaxon:9607	blood	UBERON	UBERON:0000178	Experimental design and study population	EGAN00001617705 sample male obese	male	obese
Iberian Population in Spain	Homo sapiens	NCBITaxon	NCBITaxon:9607	blood	UBERON	UBERON:0000178	Experimental design and study population	EGAN00001617706 sample male obese	male	obese
Iberian Population in Spain	Homo sapiens	NCBITaxon	NCBITaxon:9607	blood	UBERON	UBERON:0000178	Experimental design and study population	EGAN00001617707 sample male obese	male	obese
Iberian Population in Spain	Homo sapiens	NCBITaxon	NCBITaxon:9607	blood	UBERON	UBERON:0000178	Experimental design and study population	EGAN00001617708 sample male obese	male	obese
Iberian Population in Spain	Homo sapiens	NCBITaxon	NCBITaxon:9607	blood	UBERON	UBERON:0000178	Experimental design and study population	EGAN00001617709 sample male obese	male	obese
Iberian Population in Spain	Homo sapiens	NCBITaxon	NCBITaxon:9607	blood	UBERON	UBERON:0000178	Experimental design and study population	EGAN00001617710 sample male obese	male	obese
Iberian Population in Spain	Homo sapiens	NCBITaxon	NCBITaxon:9607	blood	UBERON	UBERON:0000178	Experimental design and study population	EGAN00001617711 sample male obese	male	obese
Iberian Population in Spain	Homo sapiens	NCBITaxon	NCBITaxon:9607	blood	UBERON	UBERON:0000178	Experimental design and study population	EGAN00001617712 sample male obese	male	obese
Iberian Population in Spain	Homo sapiens	NCBITaxon	NCBITaxon:9607	blood	UBERON	UBERON:0000178	Experimental design and study population	EGAN00001617713 sample male overweight	male	overweight
Iberian Population in Spain	Homo sapiens	NCBITaxon	NCBITaxon:9607	blood	UBERON	UBERON:0000178	Experimental design and study population	EGAN00001617714 sample male obese	male	obese
Iberian Population in Spain	Homo sapiens	NCBITaxon	NCBITaxon:9607	blood	UBERON	UBERON:0000178	Experimental design and study population	EGAN00001617715 sample male obese	male	obese
Iberian Population in Spain	Homo sapiens	NCBITaxon	NCBITaxon:9607	blood	UBERON	UBERON:0000178	Experimental design and study population	EGAN00001617716 sample male obese	male	obese
Iberian Population in Spain	Homo sapiens	NCBITaxon	NCBITaxon:9607	blood	UBERON	UBERON:0000178	Experimental design and study population	EGAN00001617717 sample male obese	male	obese
Iberian Population in Spain	Homo sapiens	NCBITaxon	NCBITaxon:9607	blood	UBERON	UBERON:0000178	Experimental design and study population	EGAN00001617718 sample male obese	male	obese
Iberian Population in Spain	Homo sapiens	NCBITaxon	NCBITaxon:9607	blood	UBERON	UBERON:0000178	Experimental design and study population	EGAN00001617719 sample male overweight	male	overweight
Iberian Population in Spain	Homo sapiens	NCBITaxon	NCBITaxon:9607	blood	UBERON	UBERON:0000178	Experimental design and study population	EGAN00001617720 sample male obese	male	obese
Iberian Population in Spain	Homo sapiens	NCBITaxon	NCBITaxon:9607	blood	UBERON	UBERON:0000178	Experimental design and study population	EGAN00001617721 sample male obese	male	obese
Iberian Population in Spain	Homo sapiens	NCBITaxon	NCBITaxon:9607	blood	UBERON	UBERON:0000178	Experimental design and study population	EGAN00001617722 sample male overweight	male	overweight
Iberian Population in Spain	Homo sapiens	NCBITaxon	NCBITaxon:9607	blood	UBERON	UBERON:0000178	Experimental design and study population	EGAN00001617723 sample male overweight	male	overweight
Iberian Population in Spain	Homo sapiens	NCBITaxon	NCBITaxon:9607	blood	UBERON	UBERON:0000178	Experimental design and study population	EGAN00001617724 sample male overweight	male	overweight
Iberian Population in Spain	Homo sapiens	NCBITaxon	NCBITaxon:9607	blood	UBERON	UBERON:0000178	Experimental design and study population	EGAN00001617725 sample male obese	male	obese
Iberian Population in Spain	Homo sapiens	NCBITaxon	NCBITaxon:9607	blood	UBERON	UBERON:0000178	Experimental design and study population	EGAN00001617726 sample male obese	male	obese
Iberian Population in Spain	Homo sapiens	NCBITaxon	NCBITaxon:9607	blood	UBERON	UBERON:0000178	Experimental design and study population	EGAN00001617727 sample male overweight	male	overweight
Iberian Population in Spain	Homo sapiens	NCBITaxon	NCBITaxon:9607	blood	UBERON	UBERON:0000178	Experimental design and study population	EGAN00001617728 sample male obese	male	obese
Iberian Population in Spain	Homo sapiens	NCBITaxon	NCBITaxon:9607	blood	UBERON	UBERON:0000178	Experimental design and study population	EGAN00001617729 sample male obese	male	obese
Iberian Population in Spain	Homo sapiens	NCBITaxon	NCBITaxon:9607	blood	UBERON	UBERON:0000178	Experimental design and study population	EGAN00001617730 sample male obese	male	obese
Iberian Population in Spain	Homo sapiens	NCBITaxon	NCBITaxon:9607	blood	UBERON	UBERON:0000178	Experimental design and study population	EGAN00001617731 sample male overweight	male	overweight
Iberian Population in Spain	Homo sapiens	NCBITaxon	NCBITaxon:9607	blood	UBERON	UBERON:0000178	Experimental design and study population	EGAN00001617732 sample male overweight	male	overweight
Iberian Population in Spain	Homo sapiens	NCBITaxon	NCBITaxon:9607	blood	UBERON	UBERON:0000178	Experimental design and study population	EGAN00001617733 sample male obese	male	obese
Iberian Population in Spain	Homo sapiens	NCBITaxon	NCBITaxon:9607	blood	UBERON	UBERON:0000178	Experimental design and study population	EGAN00001617734 sample male obese	male	obese
Iberian Population in Spain	Homo sapiens	NCBITaxon	NCBITaxon:9607	blood	UBERON	UBERON:0000178	Experimental design and study population	EGAN00001617735 sample male obese	male	obese
Iberian Population in Spain	Homo sapiens	NCBITaxon	NCBITaxon:9607	blood	UBERON	UBERON:0000178	Experimental design and study population	EGAN00001617736 sample male obese	male	obese
Iberian Population in Spain	Homo sapiens	NCBITaxon	NCBITaxon:9607	blood	UBERON	UBERON:0000178	Experimental design and study population	EGAN00001617737 sample male overweight	male	overweight
Iberian Population in Spain	Homo sapiens	NCBITaxon	NCBITaxon:9607	blood	UBERON	UBERON:0000178	Experimental design and study population	EGAN00001617738 sample male overweight	male	overweight
Iberian Population in Spain	Homo sapiens	NCBITaxon	NCBITaxon:9607	blood	UBERON	UBERON:0000178	Experimental design and study population	EGAN00001617739 sample male obese	male	obese
Iberian Population in Spain	Homo sapiens	NCBITaxon	NCBITaxon:9607	blood	UBERON	UBERON:0000178	Experimental design and study population	EGAN00001617740 sample male overweight	male	overweight
Iberian Population in Spain	Homo sapiens	NCBITaxon	NCBITaxon:9607	blood	UBERON	UBERON:0000178	Experimental design and study population	EGAN00001617741 sample male obese	male	obese
Iberian Population in Spain	Homo sapiens	NCBITaxon	NCBITaxon:9607	blood	UBERON	UBERON:0000178	Experimental design and study population	EGAN00001617742 sample male obese	male	obese
Iberian Population in Spain	Homo sapiens	NCBITaxon	NCBITaxon:9607	blood	UBERON	UBERON:0000178	Experimental design and study population	EGAN00001617743 sample male obese	male	obese
Iberian Population in Spain	Homo sapiens	NCBITaxon	NCBITaxon:9607	blood	UBERON	UBERON:0000178	Experimental design and study population	EGAN00001617744 sample male obese	male	obese
Iberian Population in Spain	Homo sapiens	NCBITaxon	NCBITaxon:9607	blood	UBERON	UBERON:0000178	Experimental design and study population	EGAN00001617745 sample male obese	male	obese
Iberian Population in Spain	Homo sapiens	NCBITaxon	NCBITaxon:9607	blood	UBERON	UBERON:0000178	Experimental design and study population	EGAN00001617746 sample male overweight	male	overweight
Iberian Population in Spain	Homo sapiens	NCBITaxon	NCBITaxon:9607	blood	UBERON	UBERON:0000178	Experimental design and study population	EGAN00001617747 sample male overweight	male	overweight
Iberian Population in Spain	Homo sapiens	NCBITaxon	NCBITaxon:9607	blood	UBERON	UBERON:0000178	Experimental design and study population	EGAN00001617748 sample male overweight	male	overweight
Iberian Population in Spain	Homo sapiens	NCBITaxon	NCBITaxon:9607	blood	UBERON	UBERON:0000178	Experimental design and study population	EGAN00001617749 sample male overweight	male	overweight
Iberian Population in Spain	Homo sapiens	NCBITaxon	NCBITaxon:9607	blood	UBERON	UBERON:0000178	Experimental design and study population	EGAN00001617750 sample male overweight	male	overweight
Iberian Population in Spain	Homo sapiens	NCBITaxon	NCBITaxon:9607	blood	UBERON	UBERON:0000178	Experimental design and study population	EGAN00001617751 sample male obese	male	obese
Iberian Population in Spain	Homo sapiens	NCBITaxon	NCBITaxon:9607	blood	UBERON	UBERON:0000178	Experimental design and study population	EGAN00001617752 sample male obese	male	obese
Iberian Population in Spain	Homo sapiens	NCBITaxon	NCBITaxon:9607	blood	UBERON	UBERON:0000178	Experimental design and study population	EGAN00001617753 sample male obese	male	obese
Iberian Population in Spain	Homo sapiens	NCBITaxon	NCBITaxon:9607	blood	UBERON	UBERON:0000178	Experimental design and study population	EGAN00001617754 sample male obese	male	obese
Iberian Population in Spain	Homo sapiens	NCBITaxon	NCBITaxon:9607	blood	UBERON	UBERON:0000178	Experimental design and study population	EGAN00001617755 sample male overweight	male	overweight
Iberian Population in Spain	Homo sapiens	NCBITaxon	NCBITaxon:9607	blood	UBERON	UBERON:0000178	Experimental design and study population	EGAN00001617756 sample male obese	male	obese
Iberian Population in Spain	Homo sapiens	NCBITaxon	NCBITaxon:9607	blood	UBERON	UBERON:0000178	Experimental design and study population	EGAN00001617757 sample male obese	male	obese
Iberian Population in Spain	Homo sapiens	NCBITaxon	NCBITaxon:9607	blood	UBERON	UBERON:0000178	Experimental design and study population	EGAN00001617758 sample male obese	male	obese
Iberian Population in Spain	Homo sapiens	NCBITaxon	NCBITaxon:9607	blood	UBERON	UBERON:0000178	Experimental design and study population	EGAN00001617759 sample male obese	male	obese
Iberian Population in Spain	Homo sapiens	NCBITaxon	NCBITaxon:9607	blood	UBERON	UBERON:0000178	Experimental design and study population	EGAN00001617760 sample male obese	male	obese
Iberian Population in Spain	Homo sapiens	NCBITaxon	NCBITaxon:9607	blood	UBERON	UBERON:0000178	Experimental design and study population	EGAN00001617761 sample male obese	male	obese
Iberian Population in Spain	Homo sapiens	NCBITaxon	NCBITaxon:9607	blood	UBERON	UBERON:0000178	Experimental design and study population	EGAN00001617762 sample male obese	male	obese
Iberian Population in Spain	Homo sapiens	NCBITaxon	NCBITaxon:9607	blood	UBERON	UBERON:0000178	Experimental design and study population	EGAN00001617763 sample male obese	male	obese
Iberian Population in Spain	Homo sapiens	NCBITaxon	NCBITaxon:9607	blood	UBERON	UBERON:0000178	Experimental design and study population	EGAN00001617764 sample male obese	male	obese
Iberian Population in Spain	Homo sapiens	NCBITaxon	NCBITaxon:9607	blood	UBERON	UBERON:0000178	Experimental design and study population	EGAN00001617765 sample male obese	male	obese
Iberian Population in Spain	Homo sapiens	NCBITaxon	NCBITaxon:9607	blood	UBERON	UBERON:0000178	Experimental design and study population	EGAN00001617766 sample male obese	male	obese
Iberian Population in Spain	Homo sapiens	NCBITaxon	NCBITaxon:9607	blood	UBERON	UBERON:0000178	Experimental design and study population	EGAN00001617767 sample male obese	male	obese
Iberian Population in Spain	Homo sapiens	NCBITaxon	NCBITaxon:9607	blood	UBERON	UBERON:0000178	Experimental design and study population	EGAN00001617768 sample male obese	male	obese
Iberian Population in Spain	Homo sapiens	NCBITaxon	NCBITaxon:9607	blood	UBERON	UBERON:0000178	Experimental design and study population	EGAN00001617769 sample male obese	male	obese
Iberian Population in Spain	Homo sapiens	NCBITaxon	NCBITaxon:9607	blood	UBERON	UBERON:0000178	Experimental design and study population	EGAN00001617770 sample male obese	male	obese
Iberian Population in Spain	Homo sapiens	NCBITaxon	NCBITaxon:9607	blood	UBERON	UBERON:0000178	Experimental design and study population	EGAN00001617771 sample male obese	male	obese
Iberian Population in Spain	Homo sapiens	NCBITaxon	NCBITaxon:9607	blood	UBERON	UBERON:0000178	Experimental design and study population	EGAN00001617772 sample male obese	male	obese
Iberian Population in Spain	Homo sapiens	NCBITaxon	NCBITaxon:9607	blood	UBERON	UBERON:0000178	Experimental design and study population	EGAN00001617773 sample male obese	male	obese
Iberian Population in Spain	Homo sapiens	NCBITaxon	NCBITaxon:9607	blood	UBERON	UBERON:0000178	Experimental design and study population	EGAN00001617774 sample male obese	male	obese
Iberian Population in Spain	Homo sapiens	NCBITaxon	NCBITaxon:9607	blood	UBERON	UBERON:0000178	Experimental design and study population	EGAN00001617775 sample male obese	male	obese
Iberian Population in Spain	Homo sapiens	NCBITaxon	NCBITaxon:9607	blood	UBERON	UBERON:0000178	Experimental design and study population	EGAN00001617776 sample male obese	male	obese
Iberian Population in Spain	Homo sapiens	NCBITaxon	NCBITaxon:9607	blood	UBERON	UBERON:0000178	Experimental design and study population	EGAN00001617777 sample male obese	male	obese
Iberian Population in Spain	Homo sapiens	NCBITaxon	NCBITaxon:9607	blood	UBERON	UBERON:0000178	Experimental design and study population	EGAN00001617778 sample male obese	male	obese
Iberian Population in Spain	Homo sapiens	NCBITaxon	NCBITaxon:9607	blood	UBERON	UBERON:0000178	Experimental design and study population	EGAN00001617779 sample male obese	male	obese
Iberian Population in Spain	Homo sapiens	NCBITaxon	NCBITaxon:9607	blood	UBERON	UBERON:0000178	Experimental design and study population	EGAN00001617780 sample male obese	male	obese
Iberian Population in Spain	Homo sapiens	NCBITaxon	NCBITaxon:9607	blood	UBERON	UBERON:0000178	Experimental design and study population	EGAN00001617781 sample male obese	male	obese
Iberian Population in Spain	Homo sapiens	NCBITaxon	NCBITaxon:9607	blood	UBERON	UBERON:0000178	Experimental design and study population	EGAN00001617782 sample male obese	male	obese
Iberian Population in Spain	Homo sapiens	NCBITaxon	NCBITaxon:9607	blood	UBERON	UBERON:0000178	Experimental design and study population	EGAN00001617783 sample male obese	male	obese
Iberian Population in Spain	Homo sapiens	NCBITaxon	NCBITaxon:9607	blood	UBERON	UBERON:0000178	Experimental design and study population	EGAN00001617784 sample male obese	male	obese
Iberian Population in Spain	Homo sapiens	NCBITaxon	NCBITaxon:9607	blood	UBERON	UBERON:0000178	Experimental design and study population	EGAN00001617785 sample male obese	male	obese
Iberian Population in Spain	Homo sapiens	NCBITaxon	NCBITaxon:9607	blood	UBERON	UBERON:0000178	Experimental design and study population	EGAN00001617786 sample male obese	male	obese
Iberian Population in Spain	Homo sapiens	NCBITaxon	NCBITaxon:9607	blood	UBERON	UBERON:0000178	Experimental design and study population	EGAN00001617787 sample male obese	male	obese
Iberian Population in Spain	Homo sapiens	NCBITaxon	NCBITaxon:9607	blood	UBERON	UBERON:0000178	Experimental design and study population	EGAN00001617788 sample male obese	male	obese
Iberian Population in Spain	Homo sapiens	NCBITaxon	NCBITaxon:9607	blood	UBERON	UBERON:0000178	Experimental design and study population	EGAN00001617789 sample male obese	male	obese
Iberian Population in Spain	Homo sapiens	NCBITaxon	NCBITaxon:9607	blood	UBERON	UBERON:0000178	Experimental design and study population	EGAN00001617790 sample male obese	male	obese
Iberian Population in Spain	Homo sapiens	NCBITaxon	NCBITaxon:9607	blood	UBERON	UBERON:0000178	Experimental design and study population	EGAN00001617791 sample male obese	male	obese
Iberian Population in Spain	Homo sapiens	NCBITaxon	NCBITaxon:9607	blood	UBERON	UBERON:0000178	Experimental design and study population	EGAN00001617792 sample male obese	male	obese
Iberian Population in Spain	Homo sapiens	NCBITaxon	NCBITaxon:9607	blood	UBERON	UBERON:0000178	Experimental design and study population	EGAN00001617793 sample male obese	male	obese
Iberian Population in Spain	Homo sapiens	NCBITaxon	NCBITaxon:9607	blood	UBERON	UBERON:0000178	Experimental design and study population	EGAN00001617794 sample male obese	male	obese
Iberian Population in Spain	Homo sapiens	NCBITaxon	NCBITaxon:9607	blood	UBERON	UBERON:0000178	Experimental design and study population	EGAN00001617795 sample male obese	male	obese
Iberian Population in Spain	Homo sapiens	NCBITaxon	NCBITaxon:9607	blood	UBERON	UBERON:0000178	Experimental design and study population	EGAN00001617796 sample male obese	male	obese
Iberian Population in Spain	Homo sapiens	NCBITaxon	NCBITaxon:9607	blood	UBERON	UBERON:0000178	Experimental design and study population	EGAN00001617797 sample male obese	male	obese
Iberian Population in Spain	Homo sapiens	NCBITaxon	NCBITaxon:9607	blood	UBERON	UBERON:0000178	Experimental design and study population	EGAN00001617798 sample male obese	male	obese
Iberian Population in Spain	Homo sapiens	NCBITaxon	NCBITaxon:9607	blood	UBERON	UBERON:0000178	Experimental design and study population	EGAN00001617799 sample male obese	male	obese
Iberian Population in Spain	Homo sapiens	NCBITaxon	NCBITaxon:9607	blood	UBERON	UBERON:0000178	Experimental design and study population	EGAN00001617800 sample male obese	male	obese
Iberian Population in Spain	Homo sapiens	NCBITaxon	NCBITaxon:9607	blood	UBERON	UBERON:0000178	Experimental design and study population	EGAN00001617801 sample male obese	male	obese
Iberian Population in Spain	Homo sapiens	NCBITaxon	NCBITaxon:9607	blood	UBERON	UBERON:0000178	Experimental design and study population	EGAN00001617802 sample male obese	male	obese
Iberian Population in Spain	Homo sapiens	NCBITaxon	NCBITaxon:9607	blood	UBERON	UBERON:0000178	Experimental design and study population	EGAN00001617803 sample male obese	male	obese
Iberian Population in Spain	Homo sapiens	NCBITaxon	NCBITaxon:9607	blood	UBERON	UBERON:0000178	Experimental design and study population	EGAN00001617804 sample male obese	male	obese
Iberian Population in Spain	Homo sapiens	NCBITaxon	NCBITaxon:9607	blood	UBERON	UBERON:0000178	Experimental design and study population	EGAN00001617805 sample male obese	male	obese
Iberian Population in Spain	Homo sapiens	NCBITaxon	NCBITaxon:9607	blood	UBERON	UBERON:0000178	Experimental design and study population	EGAN00001617806 sample male obese	male	obese
Iberian Population in Spain	Homo sapiens	NCBITaxon	NCBITaxon:9607	blood	UBERON	UBERON:0000178	Experimental design and study population	EGAN00001617807 sample male obese	male	obese
Iberian Population in Spain	Homo sapiens	NCBITaxon	NCBITaxon:9607	blood	UBERON	UBERON:0000178	Experimental design and study population	EGAN00001617808 sample male obese	male	obese
Iberian Population in Spain	Homo sapiens	NCBITaxon	NCBITaxon:9607	blood	UBERON	UBERON:0000178	Experimental design and study population	EGAN00001617809 sample male obese	male	obese
Iberian Population in Spain	Homo sapiens	NCBITaxon	NCBITaxon:9607	blood	UBERON	UBERON:0000178	Experimental design and study population	EGAN00001617810 sample male obese	male	obese
Iberian Population in Spain	Homo sapiens	NCBITaxon	NCBITaxon:9607	blood	UBERON	UBERON:0000178	Experimental design and study population	EGAN00001617811 sample male obese	male	obese
Iberian Population in Spain	Homo sapiens	NCBITaxon	NCBITaxon:9607	blood	UBERON	UBERON:0000178	Experimental design and study population	EGAN00001617812 sample male obese	male	obese
Iberian Population in Spain	Homo sapiens	NCBITaxon	NCBITaxon:9607	blood	UBERON	UBERON:0000178	Experimental design and study population	EGAN00001617813 sample male obese	male	obese
Iberian Population in Spain	Homo sapiens	NCBITaxon	NCBITaxon:9607	blood	UBERON	UBERON:0000178	Experimental design and study population	EGAN00001617814 sample male obese	male	obese
Iberian Population in Spain	Homo sapiens	NCBITaxon	NCBITaxon:9607	blood	UBERON	UBERON:0000178	Experimental design and study population	EGAN00001617815 sample male obese	male	obese
Iberian Population in Spain	Homo sapiens	NCBITaxon	NCBITaxon:9607	blood	UBERON	UBERON:0000178	Experimental design and study population	EGAN00001617816 sample male obese	male	obese
Iberian Population in Spain	Homo sapiens	NCBITaxon	NCBITaxon:9607	blood	UBERON	UBERON:0000178	Experimental design and study population	EGAN00001617817 sample male obese	male	obese
Iberian Population in Spain	Homo sapiens	NCBITaxon	NCBITaxon:9607	blood	UBERON	UBERON:0000178	Experimental design and study population	EGAN00001617818 sample male obese	male	obese
Iberian Population in Spain	Homo sapiens	NCBITaxon	NCBITaxon:9607	blood	UBERON	UBERON:0000178	Experimental design and study population	EGAN00001617819 sample male obese	male	obese
Iberian Population in Spain	Homo sapiens	NCBITaxon	NCBITaxon:9607	blood	UBERON	UBERON:0000178	Experimental design and study population	EGAN00001617820 sample male obese	male	obese
Iberian Population in Spain	Homo sapiens	NCBITaxon	NCBITaxon:9607	blood	UBERON	UBERON:0000178	Experimental design and study population	EGAN00001617821 sample female normal weight	female	normal weight
Iberian Population in Spain	Homo sapiens	NCBITaxon	NCBITaxon:9607	blood	UBERON	UBERON:0000178	Experimental design and study population	EGAN00001617822 sample female normal weight	female	normal weight
Iberian Population in Spain	Homo sapiens	NCBITaxon	NCBITaxon:9607	blood	UBERON	UBERON:0000178	Experimental design and study population	EGAN00001617823 sample female normal weight	female	normal weight
Iberian Population in Spain	Homo sapiens	NCBITaxon	NCBITaxon:9607	blood	UBERON	UBERON:0000178	Experimental design and study population	EGAN00001617824 sample female normal weight	female	normal weight
Iberian Population in Spain	Homo sapiens	NCBITaxon	NCBITaxon:9607	blood	UBERON	UBERON:0000178	Experimental design and study population	EGAN00001617825 sample female normal weight	female	normal weight
Iberian Population in Spain	Homo sapiens	NCBITaxon	NCBITaxon:9607	blood	UBERON	UBERON:0000178	Experimental design and study population	EGAN00001617826 sample female normal weight	female	normal weight
Iberian Population in Spain	Homo sapiens	NCBITaxon	NCBITaxon:9607	blood	UBERON	UBERON:0000178	Experimental design and study population	EGAN00001617827 sample female normal weight	female	normal weight
Iberian Population in Spain	Homo sapiens	NCBITaxon	NCBITaxon:9607	blood	UBERON	UBERON:0000178	Experimental design and study population	EGAN00001617828 sample female normal weight	female	normal weight
Iberian Population in Spain	Homo sapiens	NCBITaxon	NCBITaxon:9607	blood	UBERON	UBERON:0000178	Experimental design and study population	EGAN00001617829 sample female normal weight	female	normal weight
Iberian Population in Spain	Homo sapiens	NCBITaxon	NCBITaxon:9607	blood	UBERON	UBERON:0000178	Experimental design and study population	EGAN00001617830 sample female normal weight	female	normal weight
Iberian Population in Spain	Homo sapiens	NCBITaxon	NCBITaxon:9607	blood	UBERON	UBERON:0000178	Experimental design and study population	EGAN00001617831 sample female normal weight	female	normal weight
Iberian Population in Spain	Homo sapiens	NCBITaxon	NCBITaxon:9607	blood	UBERON	UBERON:0000178	Experimental design and study population	EGAN00001617832 sample female normal weight	female	normal weight
Iberian Population in Spain	Homo sapiens	NCBITaxon	NCBITaxon:9607	blood	UBERON	UBERON:0000178	Experimental design and study population	EGAN00001617833 sample female normal weight	female	normal weight
Iberian Population in Spain	Homo sapiens	NCBITaxon	NCBITaxon:9607	blood	UBERON	UBERON:0000178	Experimental design and study population	EGAN00001617834 sample female normal weight	female	normal weight
Iberian Population in Spain	Homo sapiens	NCBITaxon	NCBITaxon:9607	blood	UBERON	UBERON:0000178	Experimental design and study population	EGAN00001617835 sample female normal weight	female	normal weight
Iberian Population in Spain	Homo sapiens	NCBITaxon	NCBITaxon:9607	blood	UBERON	UBERON:0000178	Experimental design and study population	EGAN00001617836 sample female normal weight	female	normal weight
Iberian Population in Spain	Homo sapiens	NCBITaxon	NCBITaxon:9607	blood	UBERON	UBERON:0000178	Experimental design and study population	EGAN00001617837 sample female normal weight	female	normal weight
Iberian Population in Spain	Homo sapiens	NCBITaxon	NCBITaxon:9607	blood	UBERON	UBERON:0000178	Experimental design and study population	EGAN00001617838 sample female normal weight	female	normal weight
Iberian Population in Spain	Homo sapiens	NCBITaxon	NCBITaxon:9607	blood	UBERON	UBERON:0000178	Experimental design and study population	EGAN00001617839 sample female normal weight	female	normal weight
Iberian Population in Spain	Homo sapiens	NCBITaxon	NCBITaxon:9607	blood	UBERON	UBERON:0000178	Experimental design and study population	EGAN00001617840 sample female normal weight	female	normal weight
Iberian Population in Spain	Homo sapiens	NCBITaxon	NCBITaxon:9607	blood	UBERON	UBERON:0000178	Experimental design and study population	EGAN00001617841 sample female normal weight	female	normal weight
Iberian Population in Spain	Homo sapiens	NCBITaxon	NCBITaxon:9607	blood	UBERON	UBERON:0000178	Experimental design and study population	EGAN00001617842 sample female normal weight	female	normal weight
Iberian Population in Spain	Homo sapiens	NCBITaxon	NCBITaxon:9607	blood	UBERON	UBERON:0000178	Experimental design and study population	EGAN00001617843 sample female normal weight	female	normal weight
Iberian Population in Spain	Homo sapiens	NCBITaxon	NCBITaxon:9607	blood	UBERON	UBERON:0000178	Experimental design and study population	EGAN00001617844 sample female normal weight	female	normal weight
Iberian Population in Spain	Homo sapiens	NCBITaxon	NCBITaxon:9607	blood	UBERON	UBERON:0000178	Experimental design and study population	EGAN00001617845 sample female normal weight	female	normal weight
Iberian Population in Spain	Homo sapiens	NCBITaxon	NCBITaxon:9607	blood	UBERON	UBERON:0000178	Experimental design and study population	EGAN00001617846 sample female normal weight	female	normal weight
Iberian Population in Spain	Homo sapiens	NCBITaxon	NCBITaxon:9607	blood	UBERON	UBERON:0000178	Experimental design and study population	EGAN00001617847 sample female normal weight	female	normal weight
Iberian Population in Spain	Homo sapiens	NCBITaxon	NCBITaxon:9607	blood	UBERON	UBERON:0000178	Experimental design and study population	EGAN00001617848 sample female normal weight	female	normal weight
Iberian Population in Spain	Homo sapiens	NCBITaxon	NCBITaxon:9607	blood	UBERON	UBERON:0000178	Experimental design and study population	EGAN00001617849 sample female normal weight	female	normal weight
Iberian Population in Spain	Homo sapiens	NCBITaxon	NCBITaxon:9607	blood	UBERON	UBERON:0000178	Experimental design and study population	EGAN00001617850 sample female normal weight	female	normal weight
Iberian Population in Spain	Homo sapiens	NCBITaxon	NCBITaxon:9607	blood	UBERON	UBERON:0000178	Experimental design and study population	EGAN00001617851 sample female normal weight	female	normal weight
Iberian Population in Spain	Homo sapiens	NCBITaxon	NCBITaxon:9607	blood	UBERON	UBERON:0000178	Experimental design and study population	EGAN00001617852 sample female normal weight	female	normal weight
Iberian Population in Spain	Homo sapiens	NCBITaxon	NCBITaxon:9607	blood	UBERON	UBERON:0000178	Experimental design and study population	EGAN00001617853 sample female normal weight	female	normal weight
Iberian Population in Spain	Homo sapiens	NCBITaxon	NCBITaxon:9607	blood	UBERON	UBERON:0000178	Experimental design and study population	EGAN00001617854 sample female normal weight	female	normal weight
Iberian Population in Spain	Homo sapiens	NCBITaxon	NCBITaxon:9607	blood	UBERON	UBERON:0000178	Experimental design and study population	EGAN00001617855 sample female normal weight	female	normal weight
Iberian Population in Spain	Homo sapiens	NCBITaxon	NCBITaxon:9607	blood	UBERON	UBERON:0000178	Experimental design and study population	EGAN00001617856 sample female normal weight	female	normal weight
Iberian Population in Spain	Homo sapiens	NCBITaxon	NCBITaxon:9607	blood	UBERON	UBERON:0000178	Experimental design and study population	EGAN00001617857 sample female normal weight	female	normal weight
Iberian Population in Spain	Homo sapiens	NCBITaxon	NCBITaxon:9607	blood	UBERON	UBERON:0000178	Experimental design and study population	EGAN00001617858 sample female normal weight	female	normal weight
Iberian Population in Spain	Homo sapiens	NCBITaxon	NCBITaxon:9607	blood	UBERON	UBERON:0000178	Experimental design and study population	EGAN00001617859 sample female normal weight	female	normal weight
Iberian Population in Spain	Homo sapiens	NCBITaxon	NCBITaxon:9607	blood	UBERON	UBERON:0000178	Experimental design and study population	EGAN00001617860 sample female normal weight	female	normal weight
Iberian Population in Spain	Homo sapiens	NCBITaxon	NCBITaxon:9607	blood	UBERON	UBERON:0000178	Experimental design and study population	EGAN00001617861 sample female normal weight	female	normal weight
Iberian Population in Spain	Homo sapiens	NCBITaxon	NCBITaxon:9607	blood	UBERON	UBERON:0000178	Experimental design and study population	EGAN00001617862 sample female normal weight	female	normal weight
Iberian Population in Spain	Homo sapiens	NCBITaxon	NCBITaxon:9607	blood	UBERON	UBERON:0000178	Experimental design and study population	EGAN00001617863 sample female normal weight	female	normal weight
Iberian Population in Spain	Homo sapiens	NCBITaxon	NCBITaxon:9607	blood	UBERON	UBERON:0000178	Experimental design and study population	EGAN00001617864 sample female normal weight	female	normal weight
Iberian Population in Spain	Homo sapiens	NCBITaxon	NCBITaxon:9607	blood	UBERON	UBERON:0000178	Experimental design and study population	EGAN00001617865 sample female normal weight	female	normal weight
Iberian Population in Spain	Homo sapiens	NCBITaxon	NCBITaxon:9607	blood	UBERON	UBERON:0000178	Experimental design and study population	EGAN00001617866 sample female normal weight	female	normal weight
Iberian Population in Spain	Homo sapiens	NCBITaxon	NCBITaxon:9607	blood	UBERON	UBERON:0000178	Experimental design and study population	EGAN00001617867 sample female normal weight	female	normal weight
Iberian Population in Spain	Homo sapiens	NCBITaxon	NCBITaxon:9607	blood	UBERON	UBERON:0000178	Experimental design and study population	EGAN00001617868 sample female normal weight	female	normal weight
Iberian Population in Spain	Homo sapiens	NCBITaxon	NCBITaxon:9607	blood	UBERON	UBERON:0000178	Experimental design and study population	EGAN00001617869 sample female normal weight	female	normal weight
Iberian Population in Spain	Homo sapiens	NCBITaxon	NCBITaxon:9607	blood	UBERON	UBERON:0000178	Experimental design and study population	EGAN00001617870 sample female normal weight	female	normal weight
Iberian Population in Spain	Homo sapiens	NCBITaxon	NCBITaxon:9607	blood	UBERON	UBERON:0000178	Experimental design and study population	EGAN00001617871 sample female normal weight	female	normal weight
Iberian Population in Spain	Homo sapiens	NCBITaxon	NCBITaxon:9607	blood	UBERON	UBERON:0000178	Experimental design and study population	EGAN00001617872 sample female normal weight	female	normal weight
Iberian Population in Spain	Homo sapiens	NCBITaxon	NCBITaxon:9607	blood	UBERON	UBERON:0000178	Experimental design and study population	EGAN00001617873 sample female normal weight	female	normal weight
Iberian Population in Spain	Homo sapiens	NCBITaxon	NCBITaxon:9607	blood	UBERON	UBERON:0000178	Experimental design and study population	EGAN00001617874 sample female normal weight	female	normal weight
Iberian Population in Spain	Homo sapiens	NCBITaxon	NCBITaxon:9607	blood	UBERON	UBERON:0000178	Experimental design and study population	EGAN00001617875 sample female normal weight	female	normal weight
Iberian Population in Spain	Homo sapiens	NCBITaxon	NCBITaxon:9607	blood	UBERON	UBERON:0000178	Experimental design and study population	EGAN00001617876 sample female normal weight	female	normal weight
Iberian Population in Spain	Homo sapiens	NCBITaxon	NCBITaxon:9607	blood	UBERON	UBERON:0000178	Experimental design and study population	EGAN00001617877 sample female normal weight	female	normal weight
Iberian Population in Spain	Homo sapiens	NCBITaxon	NCBITaxon:9607	blood	UBERON	UBERON:0000178	Experimental design and study population	EGAN00001617878 sample female normal weight	female	normal weight
Iberian Population in Spain	Homo sapiens	NCBITaxon	NCBITaxon:9607	blood	UBERON	UBERON:0000178	Experimental design and study population	EGAN00001617879 sample female normal weight	female	normal weight
Iberian Population in Spain	Homo sapiens	NCBITaxon	NCBITaxon:9607	blood	UBERON	UBERON:0000178	Experimental design and study population	EGAN00001617880 sample female normal weight	female	normal weight
Iberian Population in Spain	Homo sapiens	NCBITaxon	NCBITaxon:9607	blood	UBERON	UBERON:0000178	Experimental design and study population	EGAN00001617881 sample female normal weight	female	normal weight
Iberian Population in Spain	Homo sapiens	NCBITaxon	NCBITaxon:9607	blood	UBERON	UBERON:0000178	Experimental design and study population	EGAN00001617882 sample female normal weight	female	normal weight
Iberian Population in Spain	Homo sapiens	NCBITaxon	NCBITaxon:9607	blood	UBERON	UBERON:0000178	Experimental design and study population	EGAN00001617883 sample female normal weight	female	normal weight
Iberian Population in Spain	Homo sapiens	NCBITaxon	NCBITaxon:9607	blood	UBERON	UBERON:0000178	Experimental design and study population	EGAN00001617884 sample female normal weight	female	normal weight
Iberian Population in Spain	Homo sapiens	NCBITaxon	NCBITaxon:9607	blood	UBERON	UBERON:0000178	Experimental design and study population	EGAN00001617885 sample female normal weight	female	normal weight
Iberian Population in Spain	Homo sapiens	NCBITaxon	NCBITaxon:9607	blood	UBERON	UBERON:0000178	Experimental design and study population	EGAN00001617886 sample female normal weight	female	normal weight
Iberian Population in Spain	Homo sapiens	NCBITaxon	NCBITaxon:9607	blood	UBERON	UBERON:0000178	Experimental design and study population	EGAN00001617887 sample female normal weight	female	normal weight
Iberian Population in Spain	Homo sapiens	NCBITaxon	NCBITaxon:9607	blood	UBERON	UBERON:0000178	Experimental design and study population	EGAN00001617888 sample female normal weight	female	normal weight
Iberian Population in Spain	Homo sapiens	NCBITaxon	NCBITaxon:9607	blood	UBERON	UBERON:0000178	Experimental design and study population	EGAN00001617889 sample female normal weight	female	normal weight
Iberian Population in Spain	Homo sapiens	NCBITaxon	NCBITaxon:9607	blood	UBERON	UBERON:0000178	Experimental design and study population	EGAN00001617890 sample female normal weight	female	normal weight
Iberian Population in Spain	Homo sapiens	NCBITaxon	NCBITaxon:9607	blood	UBERON	UBERON:0000178	Experimental design and study population	EGAN00001617891 sample female normal weight	female	normal weight
Iberian Population in Spain	Homo sapiens	NCBITaxon	NCBITaxon:9607	blood	UBERON	UBERON:0000178	Experimental design and study population	EGAN00001617892 sample female normal weight	female	normal weight
Iberian Population in Spain	Homo sapiens	NCBITaxon	NCBITaxon:9607	blood	UBERON	UBERON:0000178	Experimental design and study population	EGAN00001617893 sample female normal weight	female	normal weight
Iberian Population in Spain	Homo sapiens	NCBITaxon	NCBITaxon:9607	blood	UBERON	UBERON:0000178	Experimental design and study population	EGAN00001617894 sample female normal weight	female	normal weight
Iberian Population in Spain	Homo sapiens	NCBITaxon	NCBITaxon:9607	blood	UBERON	UBERON:0000178	Experimental design and study population	EGAN00001617895 sample female normal weight	female	normal weight
Iberian Population in Spain	Homo sapiens	NCBITaxon	NCBITaxon:9607	blood	UBERON	UBERON:0000178	Experimental design and study population	EGAN00001617896 sample female normal weight	female	normal weight
Iberian Population in Spain	Homo sapiens	NCBITaxon	NCBITaxon:9607	blood	UBERON	UBERON:0000178	Experimental design and study population	EGAN00001617897 sample female normal weight	female	normal weight
Iberian Population in Spain	Homo sapiens	NCBITaxon	NCBITaxon:9607	blood	UBERON	UBERON:0000178	Experimental design and study population	EGAN00001617898 sample female normal weight	female	normal weight
Iberian Population in Spain	Homo sapiens	NCBITaxon	NCBITaxon:9607	blood	UBERON	UBERON:0000178	Experimental design and study population	EGAN00001617899 sample female normal weight	female	normal weight
Iberian Population in Spain	Homo sapiens	NCBITaxon	NCBITaxon:9607	blood	UBERON	UBERON:0000178	Experimental design and study population	EGAN00001617900 sample female normal weight	female	normal weight
Iberian Population in Spain	Homo sapiens	NCBITaxon	NCBITaxon:9607	blood	UBERON	UBERON:0000178	Experimental design and study population	EGAN00001617901 sample female normal weight	female	normal weight
Iberian Population in Spain	Homo sapiens	NCBITaxon	NCBITaxon:9607	blood	UBERON	UBERON:0000178	Experimental design and study population	EGAN00001617902 sample female normal weight	female	normal weight
Iberian Population in Spain	Homo sapiens	NCBITaxon	NCBITaxon:9607	blood	UBERON	UBERON:0000178	Experimental design and study population	EGAN00001617903 sample female normal weight	female	normal weight
Iberian Population in Spain	Homo sapiens	NCBITaxon	NCBITaxon:9607	blood	UBERON	UBERON:0000178	Experimental design and study population	EGAN00001617904 sample female normal weight	female	normal weight
Iberian Population in Spain	Homo sapiens	NCBITaxon	NCBITaxon:9607	blood	UBERON	UBERON:0000178	Experimental design and study population	EGAN00001617905 sample female normal weight	female	normal weight
Iberian Population in Spain	Homo sapiens	NCBITaxon	NCBITaxon:9607	blood	UBERON	UBERON:0000178	Experimental design and study population	EGAN00001617906 sample female normal weight	female	normal weight
Iberian Population in Spain	Homo sapiens	NCBITaxon	NCBITaxon:9607	blood	UBERON	UBERON:0000178	Experimental design and study population	EGAN00001617907 sample female normal weight	female	normal weight
Iberian Population in Spain	Homo sapiens	NCBITaxon	NCBITaxon:9607	blood	UBERON	UBERON:0000178	Experimental design and study population	EGAN00001617908 sample female normal weight	female	normal weight
Iberian Population in Spain	Homo sapiens	NCBITaxon	NCBITaxon:9607	blood	UBERON	UBERON:0000178	Experimental design and study population	EGAN00001617909 sample female normal weight	female	normal weight
Iberian Population in Spain	Homo sapiens	NCBITaxon	NCBITaxon:9607	blood	UBERON	UBERON:0000178	Experimental design and study population	EGAN00001617910 sample female normal weight	female	normal weight
Iberian Population in Spain	Homo sapiens	NCBITaxon	NCBITaxon:9607	blood	UBERON	UBERON:0000178	Experimental design and study population	EGAN00001617911 sample female normal weight	female	normal weight
Iberian Population in Spain	Homo sapiens	NCBITaxon	NCBITaxon:9607	blood	UBERON	UBERON:0000178	Experimental design and study population	EGAN00001617912 sample female normal weight	female	normal weight
Iberian Population in Spain	Homo sapiens	NCBITaxon	NCBITaxon:9607	blood	UBERON	UBERON:0000178	Experimental design and study population	EGAN00001617913 sample female normal weight	female	normal weight
Iberian Population in Spain	Homo sapiens	NCBITaxon	NCBITaxon:9607	blood	UBERON	UBERON:0000178	Experimental design and study population	EGAN00001617914 sample female normal weight	female	normal weight
Iberian Population in Spain	Homo sapiens	NCBITaxon	NCBITaxon:9607	blood	UBERON	UBERON:0000178	Experimental design and study population	EGAN00001617915 sample female normal weight	female	normal weight
Iberian Population in Spain	Homo sapiens	NCBITaxon	NCBITaxon:9607	blood	UBERON	UBERON:0000178	Experimental design and study population	EGAN00001617916 sample female normal weight	female	normal weight
Iberian Population in Spain	Homo sapiens	NCBITaxon	NCBITaxon:9607	blood	UBERON	UBERON:0000178	Experimental design and study population	EGAN00001617917 sample female normal weight	female	normal weight
Iberian Population in Spain	Homo sapiens	NCBITaxon	NCBITaxon:9607	blood	UBERON	UBERON:0000178	Experimental design and study population	EGAN00001617918 sample female normal weight	female	normal weight
Iberian Population in Spain	Homo sapiens	NCBITaxon	NCBITaxon:9607	blood	UBERON	UBERON:0000178	Experimental design and study population	EGAN00001617919 sample female normal weight	female	normal weight
Iberian Population in Spain	Homo sapiens	NCBITaxon	NCBITaxon:9607	blood	UBERON	UBERON:0000178	Experimental design and study population	EGAN00001617920 sample female normal weight	female	normal weight
Iberian Population in Spain	Homo sapiens	NCBITaxon	NCBITaxon:9607	blood	UBERON	UBERON:0000178	Experimental design and study population	EGAN00001617921 sample female normal weight	female	normal weight
Iberian Population in Spain	Homo sapiens	NCBITaxon	NCBITaxon:9607	blood	UBERON	UBERON:0000178	Experimental design and study population	EGAN00001617922 sample female normal weight	female	normal weight
Iberian Population in Spain	Homo sapiens	NCBITaxon	NCBITaxon:9607	blood	UBERON	UBERON:0000178	Experimental design and study population	EGAN00001617923 sample female normal weight	female	normal weight
Iberian Population in Spain	Homo sapiens	NCBITaxon	NCBITaxon:9607	blood	UBERON	UBERON:0000178	Experimental design and study population	EGAN00001617924 sample female normal weight	female	normal weight
Iberian Population in Spain	Homo sapiens	NCBITaxon	NCBITaxon:9607	blood	UBERON	UBERON:0000178	Experimental design and study population	EGAN00001617925 sample female normal weight	female	normal weight
Iberian Population in Spain	Homo sapiens	NCBITaxon	NCBITaxon:9607	blood	UBERON	UBERON:0000178	Experimental design and study population	EGAN00001617926 sample female normal weight	female	normal weight
Iberian Population in Spain	Homo sapiens	NCBITaxon	NCBITaxon:9607	blood	UBERON	UBERON:0000178	Experimental design and study population	EGAN00001617927 sample female normal weight	female	normal weight
Iberian Population in Spain	Homo sapiens	NCBITaxon	NCBITaxon:9607	blood	UBERON	UBERON:0000178	Experimental design and study population	EGAN00001617928 sample female normal weight	female	normal weight
Iberian Population in Spain	Homo sapiens	NCBITaxon	NCBITaxon:9607	blood	UBERON	UBERON:0000178	Experimental design and study population	EGAN00001617929 sample female normal weight	female	normal weight
Iberian Population in Spain	Homo sapiens	NCBITaxon	NCBITaxon:9607	blood	UBERON	UBERON:0000178	Experimental design and study population	EGAN00001617930 sample female normal weight	female	normal weight
Iberian Population in Spain	Homo sapiens	NCBITaxon	NCBITaxon:9607	blood	UBERON	UBERON:0000178	Experimental design and study population	EGAN00001617931 sample female normal weight	female	normal weight
Iberian Population in Spain	Homo sapiens	NCBITaxon	NCBITaxon:9607	blood	UBERON	UBERON:0000178	Experimental design and study population	EGAN00001617932 sample female normal weight	female	normal weight
Iberian Population in Spain	Homo sapiens	NCBITaxon	NCBITaxon:9607	blood	UBERON	UBERON:0000178	Experimental design and study population	EGAN00001617933 sample female normal weight	female	normal weight
Iberian Population in Spain	Homo sapiens	NCBITaxon	NCBITaxon:9607	blood	UBERON	UBERON:0000178	Experimental design and study population	EGAN00001617934 sample female normal weight	female	normal weight
Iberian Population in Spain	Homo sapiens	NCBITaxon	NCBITaxon:9607	blood	UBERON	UBERON:0000178	Experimental design and study population	EGAN00001617935 sample female normal weight	female	normal weight
Iberian Population in Spain	Homo sapiens	NCBITaxon	NCBITaxon:9607	blood	UBERON	UBERON:0000178	Experimental design and study population	EGAN00001617936 sample female normal weight	female	normal weight
Iberian Population in Spain	Homo sapiens	NCBITaxon	NCBITaxon:9607	blood	UBERON	UBERON:0000178	Experimental design and study population	EGAN00001617937 sample female normal weight	female	normal weight
Iberian Population in Spain	Homo sapiens	NCBITaxon	NCBITaxon:9607	blood	UBERON	UBERON:0000178	Experimental design and study population	EGAN00001617938 sample female normal weight	female	normal weight
Iberian Population in Spain	Homo sapiens	NCBITaxon	NCBITaxon:9607	blood	UBERON	UBERON:0000178	Experimental design and study population	EGAN00001617939 sample female normal weight	female	normal weight
Iberian Population in Spain	Homo sapiens	NCBITaxon	NCBITaxon:9607	blood	UBERON	UBERON:0000178	Experimental design and study population	EGAN00001617940 sample female normal weight	female	normal weight
Iberian Population in Spain	Homo sapiens	NCBITaxon	NCBITaxon:9607	blood	UBERON	UBERON:0000178	Experimental design and study population	EGAN00001617941 sample female normal weight	female	normal weight
Iberian Population in Spain	Homo sapiens	NCBITaxon	NCBITaxon:9607	blood	UBERON	UBERON:0000178	Experimental design and study population	EGAN00001617942 sample female normal weight	female	normal weight
Iberian Population in Spain	Homo sapiens	NCBITaxon	NCBITaxon:9607	blood	UBERON	UBERON:0000178	Experimental design and study population	EGAN00001617943 sample male normal weight	male	normal weight
Iberian Population in Spain	Homo sapiens	NCBITaxon	NCBITaxon:9607	blood	UBERON	UBERON:0000178	Experimental design and study population	EGAN00001617944 sample male normal weight	male	normal weight
Iberian Population in Spain	Homo sapiens	NCBITaxon	NCBITaxon:9607	blood	UBERON	UBERON:0000178	Experimental design and study population	EGAN00001617945 sample male normal weight	male	normal weight
Iberian Population in Spain	Homo sapiens	NCBITaxon	NCBITaxon:9607	blood	UBERON	UBERON:0000178	Experimental design and study population	EGAN00001617946 sample male normal weight	male	normal weight
Iberian Population in Spain	Homo sapiens	NCBITaxon	NCBITaxon:9607	blood	UBERON	UBERON:0000178	Experimental design and study population	EGAN00001617947 sample male normal weight	male	normal weight
Iberian Population in Spain	Homo sapiens	NCBITaxon	NCBITaxon:9607	blood	UBERON	UBERON:0000178	Experimental design and study population	EGAN00001617948 sample male normal weight	male	normal weight
Iberian Population in Spain	Homo sapiens	NCBITaxon	NCBITaxon:9607	blood	UBERON	UBERON:0000178	Experimental design and study population	EGAN00001617949 sample male normal weight	male	normal weight
Iberian Population in Spain	Homo sapiens	NCBITaxon	NCBITaxon:9607	blood	UBERON	UBERON:0000178	Experimental design and study population	EGAN00001617950 sample male normal weight	male	normal weight
Iberian Population in Spain	Homo sapiens	NCBITaxon	NCBITaxon:9607	blood	UBERON	UBERON:0000178	Experimental design and study population	EGAN00001617951 sample male normal weight	male	normal weight
Iberian Population in Spain	Homo sapiens	NCBITaxon	NCBITaxon:9607	blood	UBERON	UBERON:0000178	Experimental design and study population	EGAN00001617952 sample male normal weight	male	normal weight
Iberian Population in Spain	Homo sapiens	NCBITaxon	NCBITaxon:9607	blood	UBERON	UBERON:0000178	Experimental design and study population	EGAN00001617953 sample male normal weight	male	normal weight
Iberian Population in Spain	Homo sapiens	NCBITaxon	NCBITaxon:9607	blood	UBERON	UBERON:0000178	Experimental design and study population	EGAN00001617954 sample male normal weight	male	normal weight
Iberian Population in Spain	Homo sapiens	NCBITaxon	NCBITaxon:9607	blood	UBERON	UBERON:0000178	Experimental design and study population	EGAN00001617955 sample male normal weight	male	normal weight
Iberian Population in Spain	Homo sapiens	NCBITaxon	NCBITaxon:9607	blood	UBERON	UBERON:0000178	Experimental design and study population	EGAN00001617956 sample male normal weight	male	normal weight
Iberian Population in Spain	Homo sapiens	NCBITaxon	NCBITaxon:9607	blood	UBERON	UBERON:0000178	Experimental design and study population	EGAN00001617957 sample male normal weight	male	normal weight
Iberian Population in Spain	Homo sapiens	NCBITaxon	NCBITaxon:9607	blood	UBERON	UBERON:0000178	Experimental design and study population	EGAN00001617958 sample male normal weight	male	normal weight
Iberian Population in Spain	Homo sapiens	NCBITaxon	NCBITaxon:9607	blood	UBERON	UBERON:0000178	Experimental design and study population	EGAN00001617959 sample male normal weight	male	normal weight
Iberian Population in Spain	Homo sapiens	NCBITaxon	NCBITaxon:9607	blood	UBERON	UBERON:0000178	Experimental design and study population	EGAN00001617960 sample male normal weight	male	normal weight
Iberian Population in Spain	Homo sapiens	NCBITaxon	NCBITaxon:9607	blood	UBERON	UBERON:0000178	Experimental design and study population	EGAN00001617961 sample male normal weight	male	normal weight
Iberian Population in Spain	Homo sapiens	NCBITaxon	NCBITaxon:9607	blood	UBERON	UBERON:0000178	Experimental design and study population	EGAN00001617962 sample male normal weight	male	normal weight
Iberian Population in Spain	Homo sapiens	NCBITaxon	NCBITaxon:9607	blood	UBERON	UBERON:0000178	Experimental design and study population	EGAN00001617963 sample male normal weight	male	normal weight
Iberian Population in Spain	Homo sapiens	NCBITaxon	NCBITaxon:9607	blood	UBERON	UBERON:0000178	Experimental design and study population	EGAN00001617964 sample male normal weight	male	normal weight
Iberian Population in Spain	Homo sapiens	NCBITaxon	NCBITaxon:9607	blood	UBERON	UBERON:0000178	Experimental design and study population	EGAN00001617965 sample male normal weight	male	normal weight
Iberian Population in Spain	Homo sapiens	NCBITaxon	NCBITaxon:9607	blood	UBERON	UBERON:0000178	Experimental design and study population	EGAN00001617966 sample male normal weight	male	normal weight
Iberian Population in Spain	Homo sapiens	NCBITaxon	NCBITaxon:9607	blood	UBERON	UBERON:0000178	Experimental design and study population	EGAN00001617967 sample male normal weight	male	normal weight
Iberian Population in Spain	Homo sapiens	NCBITaxon	NCBITaxon:9607	blood	UBERON	UBERON:0000178	Experimental design and study population	EGAN00001617968 sample male normal weight	male	normal weight
Iberian Population in Spain	Homo sapiens	NCBITaxon	NCBITaxon:9607	blood	UBERON	UBERON:0000178	Experimental design and study population	EGAN00001617969 sample male normal weight	male	normal weight
Iberian Population in Spain	Homo sapiens	NCBITaxon	NCBITaxon:9607	blood	UBERON	UBERON:0000178	Experimental design and study population	EGAN00001617970 sample male normal weight	male	normal weight
Iberian Population in Spain	Homo sapiens	NCBITaxon	NCBITaxon:9607	blood	UBERON	UBERON:0000178	Experimental design and study population	EGAN00001617971 sample male normal weight	male	normal weight
Iberian Population in Spain	Homo sapiens	NCBITaxon	NCBITaxon:9607	blood	UBERON	UBERON:0000178	Experimental design and study population	EGAN00001617972 sample male normal weight	male	normal weight
Iberian Population in Spain	Homo sapiens	NCBITaxon	NCBITaxon:9607	blood	UBERON	UBERON:0000178	Experimental design and study population	EGAN00001617973 sample male normal weight	male	normal weight
Iberian Population in Spain	Homo sapiens	NCBITaxon	NCBITaxon:9607	blood	UBERON	UBERON:0000178	Experimental design and study population	EGAN00001617974 sample male normal weight	male	normal weight
Iberian Population in Spain	Homo sapiens	NCBITaxon	NCBITaxon:9607	blood	UBERON	UBERON:0000178	Experimental design and study population	EGAN00001617975 sample male normal weight	male	normal weight
Iberian Population in Spain	Homo sapiens	NCBITaxon	NCBITaxon:9607	blood	UBERON	UBERON:0000178	Experimental design and study population	EGAN00001617976 sample male normal weight	male	normal weight
Iberian Population in Spain	Homo sapiens	NCBITaxon	NCBITaxon:9607	blood	UBERON	UBERON:0000178	Experimental design and study population	EGAN00001617977 sample male normal weight	male	normal weight
Iberian Population in Spain	Homo sapiens	NCBITaxon	NCBITaxon:9607	blood	UBERON	UBERON:0000178	Experimental design and study population	EGAN00001617978 sample male normal weight	male	normal weight
Iberian Population in Spain	Homo sapiens	NCBITaxon	NCBITaxon:9607	blood	UBERON	UBERON:0000178	Experimental design and study population	EGAN00001617979 sample male normal weight	male	normal weight
Iberian Population in Spain	Homo sapiens	NCBITaxon	NCBITaxon:9607	blood	UBERON	UBERON:0000178	Experimental design and study population	EGAN00001617980 sample male normal weight	male	normal weight
Iberian Population in Spain	Homo sapiens	NCBITaxon	NCBITaxon:9607	blood	UBERON	UBERON:0000178	Experimental design and study population	EGAN00001617981 sample male normal weight	male	normal weight
Iberian Population in Spain	Homo sapiens	NCBITaxon	NCBITaxon:9607	blood	UBERON	UBERON:0000178	Experimental design and study population	EGAN00001617982 sample male normal weight	male	normal weight
Iberian Population in Spain	Homo sapiens	NCBITaxon	NCBITaxon:9607	blood	UBERON	UBERON:0000178	Experimental design and study population	EGAN00001617983 sample male normal weight	male	normal weight
Iberian Population in Spain	Homo sapiens	NCBITaxon	NCBITaxon:9607	blood	UBERON	UBERON:0000178	Experimental design and study population	EGAN00001617984 sample male normal weight	male	normal weight
Iberian Population in Spain	Homo sapiens	NCBITaxon	NCBITaxon:9607	blood	UBERON	UBERON:0000178	Experimental design and study population	EGAN00001617985 sample male normal weight	male	normal weight
Iberian Population in Spain	Homo sapiens	NCBITaxon	NCBITaxon:9607	blood	UBERON	UBERON:0000178	Experimental design and study population	EGAN00001617986 sample male normal weight	male	normal weight
Iberian Population in Spain	Homo sapiens	NCBITaxon	NCBITaxon:9607	blood	UBERON	UBERON:0000178	Experimental design and study population	EGAN00001617987 sample male normal weight	male	normal weight
Iberian Population in Spain	Homo sapiens	NCBITaxon	NCBITaxon:9607	blood	UBERON	UBERON:0000178	Experimental design and study population	EGAN00001617988 sample male normal weight	male	normal weight
Iberian Population in Spain	Homo sapiens	NCBITaxon	NCBITaxon:9607	blood	UBERON	UBERON:0000178	Experimental design and study population	EGAN00001617989 sample male normal weight	male	normal weight
Iberian Population in Spain	Homo sapiens	NCBITaxon	NCBITaxon:9607	blood	UBERON	UBERON:0000178	Experimental design and study population	EGAN00001617990 sample male normal weight	male	normal weight
Iberian Population in Spain	Homo sapiens	NCBITaxon	NCBITaxon:9607	blood	UBERON	UBERON:0000178	Experimental design and study population	EGAN00001617991 sample male normal weight	male	normal weight
Iberian Population in Spain	Homo sapiens	NCBITaxon	NCBITaxon:9607	blood	UBERON	UBERON:0000178	Experimental design and study population	EGAN00001617992 sample male normal weight	male	normal weight
Iberian Population in Spain	Homo sapiens	NCBITaxon	NCBITaxon:9607	blood	UBERON	UBERON:0000178	Experimental design and study population	EGAN00001617993 sample male normal weight	male	normal weight
Iberian Population in Spain	Homo sapiens	NCBITaxon	NCBITaxon:9607	blood	UBERON	UBERON:0000178	Experimental design and study population	EGAN00001617994 sample male normal weight	male	normal weight
Iberian Population in Spain	Homo sapiens	NCBITaxon	NCBITaxon:9607	blood	UBERON	UBERON:0000178	Experimental design and study population	EGAN00001617995 sample male normal weight	male	normal weight
Iberian Population in Spain	Homo sapiens	NCBITaxon	NCBITaxon:9607	blood	UBERON	UBERON:0000178	Experimental design and study population	EGAN00001617996 sample male normal weight	male	normal weight
Iberian Population in Spain	Homo sapiens	NCBITaxon	NCBITaxon:9607	blood	UBERON	UBERON:0000178	Experimental design and study population	EGAN00001617997 sample male normal weight	male	normal weight
Iberian Population in Spain	Homo sapiens	NCBITaxon	NCBITaxon:9607	blood	UBERON	UBERON:0000178	Experimental design and study population	EGAN00001617998 sample male normal weight	male	normal weight
Iberian Population in Spain	Homo sapiens	NCBITaxon	NCBITaxon:9607	blood	UBERON	UBERON:0000178	Experimental design and study population	EGAN00001617999 sample male normal weight	male	normal weight
Iberian Population in Spain	Homo sapiens	NCBITaxon	NCBITaxon:9607	blood	UBERON	UBERON:0000178	Experimental design and study population	EGAN00001618000 sample male normal weight	male	normal weight
Iberian Population in Spain	Homo sapiens	NCBITaxon	NCBITaxon:9607	blood	UBERON	UBERON:0000178	Experimental design and study population	EGAN00001618001 sample male normal weight	male	normal weight
Iberian Population in Spain	Homo sapiens	NCBITaxon	NCBITaxon:9607	blood	UBERON	UBERON:0000178	Experimental design and study population	EGAN00001618002 sample male normal weight	male	normal weight
Iberian Population in Spain	Homo sapiens	NCBITaxon	NCBITaxon:9607	blood	UBERON	UBERON:0000178	Experimental design and study population	EGAN00001618003 sample male normal weight	male	normal weight
Iberian Population in Spain	Homo sapiens	NCBITaxon	NCBITaxon:9607	blood	UBERON	UBERON:0000178	Experimental design and study population	EGAN00001618004 sample male normal weight	male	normal weight
Iberian Population in Spain	Homo sapiens	NCBITaxon	NCBITaxon:9607	blood	UBERON	UBERON:0000178	Experimental design and study population	EGAN00001618005 sample male normal weight	male	normal weight
Iberian Population in Spain	Homo sapiens	NCBITaxon	NCBITaxon:9607	blood	UBERON	UBERON:0000178	Experimental design and study population	EGAN00001618006 sample male normal weight	male	normal weight
Iberian Population in Spain	Homo sapiens	NCBITaxon	NCBITaxon:9607	blood	UBERON	UBERON:0000178	Experimental design and study population	EGAN00001618007 sample male normal weight	male	normal weight
Iberian Population in Spain	Homo sapiens	NCBITaxon	NCBITaxon:9607	blood	UBERON	UBERON:0000178	Experimental design and study population	EGAN00001618008 sample male normal weight	male	normal weight
Iberian Population in Spain	Homo sapiens	NCBITaxon	NCBITaxon:9607	blood	UBERON	UBERON:0000178	Experimental design and study population	EGAN00001618009 sample male normal weight	male	normal weight
Iberian Population in Spain	Homo sapiens	NCBITaxon	NCBITaxon:9607	blood	UBERON	UBERON:0000178	Experimental design and study population	EGAN00001618010 sample male normal weight	male	normal weight
Iberian Population in Spain	Homo sapiens	NCBITaxon	NCBITaxon:9607	blood	UBERON	UBERON:0000178	Experimental design and study population	EGAN00001618011 sample male normal weight	male	normal weight
Iberian Population in Spain	Homo sapiens	NCBITaxon	NCBITaxon:9607	blood	UBERON	UBERON:0000178	Experimental design and study population	EGAN00001618012 sample male normal weight	male	normal weight
Iberian Population in Spain	Homo sapiens	NCBITaxon	NCBITaxon:9607	blood	UBERON	UBERON:0000178	Experimental design and study population	EGAN00001618013 sample male normal weight	male	normal weight
Iberian Population in Spain	Homo sapiens	NCBITaxon	NCBITaxon:9607	blood	UBERON	UBERON:0000178	Experimental design and study population	EGAN00001618014 sample male normal weight	male	normal weight
Iberian Population in Spain	Homo sapiens	NCBITaxon	NCBITaxon:9607	blood	UBERON	UBERON:0000178	Experimental design and study population	EGAN00001618015 sample male normal weight	male	normal weight
Iberian Population in Spain	Homo sapiens	NCBITaxon	NCBITaxon:9607	blood	UBERON	UBERON:0000178	Experimental design and study population	EGAN00001618016 sample male normal weight	male	normal weight
Iberian Population in Spain	Homo sapiens	NCBITaxon	NCBITaxon:9607	blood	UBERON	UBERON:0000178	Experimental design and study population	EGAN00001618017 sample male normal weight	male	normal weight
Iberian Population in Spain	Homo sapiens	NCBITaxon	NCBITaxon:9607	blood	UBERON	UBERON:0000178	Experimental design and study population	EGAN00001618018 sample male normal weight	male	normal weight
Iberian Population in Spain	Homo sapiens	NCBITaxon	NCBITaxon:9607	blood	UBERON	UBERON:0000178	Experimental design and study population	EGAN00001618019 sample male normal weight	male	normal weight
Iberian Population in Spain	Homo sapiens	NCBITaxon	NCBITaxon:9607	blood	UBERON	UBERON:0000178	Experimental design and study population	EGAN00001618020 sample male normal weight	male	normal weight
Iberian Population in Spain	Homo sapiens	NCBITaxon	NCBITaxon:9607	blood	UBERON	UBERON:0000178	Experimental design and study population	EGAN00001618021 sample male normal weight	male	normal weight
Iberian Population in Spain	Homo sapiens	NCBITaxon	NCBITaxon:9607	blood	UBERON	UBERON:0000178	Experimental design and study population	EGAN00001618022 sample male normal weight	male	normal weight
Iberian Population in Spain	Homo sapiens	NCBITaxon	NCBITaxon:9607	blood	UBERON	UBERON:0000178	Experimental design and study population	EGAN00001618023 sample male normal weight	male	normal weight
Iberian Population in Spain	Homo sapiens	NCBITaxon	NCBITaxon:9607	blood	UBERON	UBERON:0000178	Experimental design and study population	EGAN00001618024 sample male normal weight	male	normal weight
Iberian Population in Spain	Homo sapiens	NCBITaxon	NCBITaxon:9607	blood	UBERON	UBERON:0000178	Experimental design and study population	EGAN00001618025 sample male normal weight	male	normal weight
Iberian Population in Spain	Homo sapiens	NCBITaxon	NCBITaxon:9607	blood	UBERON	UBERON:0000178	Experimental design and study population	EGAN00001618026 sample male normal weight	male	normal weight
Iberian Population in Spain	Homo sapiens	NCBITaxon	NCBITaxon:9607	blood	UBERON	UBERON:0000178	Experimental design and study population	EGAN00001618027 sample male normal weight	male	normal weight
Iberian Population in Spain	Homo sapiens	NCBITaxon	NCBITaxon:9607	blood	UBERON	UBERON:0000178	Experimental design and study population	EGAN00001618028 sample male normal weight	male	normal weight
Iberian Population in Spain	Homo sapiens	NCBITaxon	NCBITaxon:9607	blood	UBERON	UBERON:0000178	Experimental design and study population	EGAN00001618029 sample male normal weight	male	normal weight
Iberian Population in Spain	Homo sapiens	NCBITaxon	NCBITaxon:9607	blood	UBERON	UBERON:0000178	Experimental design and study population	EGAN00001618030 sample male normal weight	male	normal weight
Iberian Population in Spain	Homo sapiens	NCBITaxon	NCBITaxon:9607	blood	UBERON	UBERON:0000178	Experimental design and study population	EGAN00001618031 sample male normal weight	male	normal weight
Iberian Population in Spain	Homo sapiens	NCBITaxon	NCBITaxon:9607	blood	UBERON	UBERON:0000178	Experimental design and study population	EGAN00001618032 sample male normal weight	male	normal weight
Iberian Population in Spain	Homo sapiens	NCBITaxon	NCBITaxon:9607	blood	UBERON	UBERON:0000178	Experimental design and study population	EGAN00001618033 sample male normal weight	male	normal weight
Iberian Population in Spain	Homo sapiens	NCBITaxon	NCBITaxon:9607	blood	UBERON	UBERON:0000178	Experimental design and study population	EGAN00001618034 sample male normal weight	male	normal weight
Iberian Population in Spain	Homo sapiens	NCBITaxon	NCBITaxon:9607	blood	UBERON	UBERON:0000178	Experimental design and study population	EGAN00001618035 sample male normal weight	male	normal weight
Iberian Population in Spain	Homo sapiens	NCBITaxon	NCBITaxon:9607	blood	UBERON	UBERON:0000178	Experimental design and study population	EGAN00001618036 sample male normal weight	male	normal weight
Iberian Population in Spain	Homo sapiens	NCBITaxon	NCBITaxon:9607	blood	UBERON	UBERON:0000178	Experimental design and study population	EGAN00001618037 sample male normal weight	male	normal weight
Iberian Population in Spain	Homo sapiens	NCBITaxon	NCBITaxon:9607	blood	UBERON	UBERON:0000178	Experimental design and study population	EGAN00001618038 sample male normal weight	male	normal weight
Iberian Population in Spain	Homo sapiens	NCBITaxon	NCBITaxon:9607	blood	UBERON	UBERON:0000178	Experimental design and study population	EGAN00001618039 sample male normal weight	male	normal weight
Iberian Population in Spain	Homo sapiens	NCBITaxon	NCBITaxon:9607	blood	UBERON	UBERON:0000178	Experimental design and study population	EGAN00001618040 sample male normal weight	male	normal weight
Iberian Population in Spain	Homo sapiens	NCBITaxon	NCBITaxon:9607	blood	UBERON	UBERON:0000178	Experimental design and study population	EGAN00001618041 sample male normal weight	male	normal weight
Iberian Population in Spain	Homo sapiens	NCBITaxon	NCBITaxon:9607	blood	UBERON	UBERON:0000178	Experimental design and study population	EGAN00001618042 sample male normal weight	male	normal weight
Iberian Population in Spain	Homo sapiens	NCBITaxon	NCBITaxon:9607	blood	UBERON	UBERON:0000178	Experimental design and study population	EGAN00001618043 sample male normal weight	male	normal weight
Iberian Population in Spain	Homo sapiens	NCBITaxon	NCBITaxon:9607	blood	UBERON	UBERON:0000178	Experimental design and study population	EGAN00001618044 sample male normal weight	male	normal weight
Iberian Population in Spain	Homo sapiens	NCBITaxon	NCBITaxon:9607	blood	UBERON	UBERON:0000178	Experimental design and study population	EGAN00001618045 sample male normal weight	male	normal weight
Iberian Population in Spain	Homo sapiens	NCBITaxon	NCBITaxon:9607	blood	UBERON	UBERON:0000178	Experimental design and study population	EGAN00001618046 sample male normal weight	male	normal weight
Iberian Population in Spain	Homo sapiens	NCBITaxon	NCBITaxon:9607	blood	UBERON	UBERON:0000178	Experimental design and study population	EGAN00001618047 sample male normal weight	male	normal weight
Iberian Population in Spain	Homo sapiens	NCBITaxon	NCBITaxon:9607	blood	UBERON	UBERON:0000178	Experimental design and study population	EGAN00001618048 sample male normal weight	male	normal weight
Iberian Population in Spain	Homo sapiens	NCBITaxon	NCBITaxon:9607	blood	UBERON	UBERON:0000178	Experimental design and study population	EGAN00001618049 sample male normal weight	male	normal weight
Iberian Population in Spain	Homo sapiens	NCBITaxon	NCBITaxon:9607	blood	UBERON	UBERON:0000178	Experimental design and study population	EGAN00001618050 sample male normal weight	male	normal weight
Iberian Population in Spain	Homo sapiens	NCBITaxon	NCBITaxon:9607	blood	UBERON	UBERON:0000178	Experimental design and study population	EGAN00001618051 sample male normal weight	male	normal weight
Iberian Population in Spain	Homo sapiens	NCBITaxon	NCBITaxon:9607	blood	UBERON	UBERON:0000178	Experimental design and study population	EGAN00001618052 sample male normal weight	male	normal weight
Iberian Population in Spain	Homo sapiens	NCBITaxon	NCBITaxon:9607	blood	UBERON	UBERON:0000178	Experimental design and study population	EGAN00001618053 sample male normal weight	male	normal weight
Iberian Population in Spain	Homo sapiens	NCBITaxon	NCBITaxon:9607	blood	UBERON	UBERON:0000178	Experimental design and study population	EGAN00001618054 sample male normal weight	male	normal weight
Iberian Population in Spain	Homo sapiens	NCBITaxon	NCBITaxon:9607	blood	UBERON	UBERON:0000178	Experimental design and study population	EGAN00001618055 sample male normal weight	male	normal weight
Iberian Population in Spain	Homo sapiens	NCBITaxon	NCBITaxon:9607	blood	UBERON	UBERON:0000178	Experimental design and study population	EGAN00001618056 sample male normal weight	male	normal weight
Iberian Population in Spain	Homo sapiens	NCBITaxon	NCBITaxon:9607	blood	UBERON	UBERON:0000178	Experimental design and study population	EGAN00001618057 sample male normal weight	male	normal weight
Iberian Population in Spain	Homo sapiens	NCBITaxon	NCBITaxon:9607	blood	UBERON	UBERON:0000178	Experimental design and study population	EGAN00001618058 sample male normal weight	male	normal weight
Iberian Population in Spain	Homo sapiens	NCBITaxon	NCBITaxon:9607	blood	UBERON	UBERON:0000178	Experimental design and study population	EGAN00001618059 sample male normal weight	male	normal weight
Iberian Population in Spain	Homo sapiens	NCBITaxon	NCBITaxon:9607	blood	UBERON	UBERON:0000178	Experimental design and study population	EGAN00001618060 sample male normal weight	male	normal weight
Iberian Population in Spain	Homo sapiens	NCBITaxon	NCBITaxon:9607	blood	UBERON	UBERON:0000178	Experimental design and study population	EGAN00001618061 sample male normal weight	male	normal weight
Iberian Population in Spain	Homo sapiens	NCBITaxon	NCBITaxon:9607	blood	UBERON	UBERON:0000178	Experimental design and study population	EGAN00001618062 sample male normal weight	male	normal weight
Iberian Population in Spain	Homo sapiens	NCBITaxon	NCBITaxon:9607	blood	UBERON	UBERON:0000178	Experimental design and study population	EGAN00001618063 sample male normal weight	male	normal weight
Iberian Population in Spain	Homo sapiens	NCBITaxon	NCBITaxon:9607	blood	UBERON	UBERON:0000178	Experimental design and study population	EGAN00001618064 sample male normal weight	male	normal weight
Iberian Population in Spain	Homo sapiens	NCBITaxon	NCBITaxon:9607	blood	UBERON	UBERON:0000178	Experimental design and study population	EGAN00001618065 sample male normal weight	male	normal weight
Iberian Population in Spain	Homo sapiens	NCBITaxon	NCBITaxon:9607	blood	UBERON	UBERON:0000178	Experimental design and study population	EGAN00001618066 sample male normal weight	male	normal weight
Iberian Population in Spain	Homo sapiens	NCBITaxon	NCBITaxon:9607	blood	UBERON	UBERON:0000178	Experimental design and study population	EGAN00001618067 sample male normal weight	male	normal weight
Iberian Population in Spain	Homo sapiens	NCBITaxon	NCBITaxon:9607	blood	UBERON	UBERON:0000178	Experimental design and study population	EGAN00001618068 sample male normal weight	male	normal weight
Iberian Population in Spain	Homo sapiens	NCBITaxon	NCBITaxon:9607	blood	UBERON	UBERON:0000178	Experimental design and study population	EGAN00001618069 sample male normal weight	male	normal weight
Iberian Population in Spain	Homo sapiens	NCBITaxon	NCBITaxon:9607	blood	UBERON	UBERON:0000178	Experimental design and study population	EGAN00001618070 sample male normal weight	male	normal weight
Iberian Population in Spain	Homo sapiens	NCBITaxon	NCBITaxon:9607	blood	UBERON	UBERON:0000178	Experimental design and study population	EGAN00001618071 sample male normal weight	male	normal weight
Iberian Population in Spain	Homo sapiens	NCBITaxon	NCBITaxon:9607	blood	UBERON	UBERON:0000178	Experimental design and study population	EGAN00001618072 sample male normal weight	male	normal weight
Iberian Population in Spain	Homo sapiens	NCBITaxon	NCBITaxon:9607	blood	UBERON	UBERON:0000178	Experimental design and study population	EGAN00001618073 sample male normal weight	male	normal weight
Iberian Population in Spain	Homo sapiens	NCBITaxon	NCBITaxon:9607	blood	UBERON	UBERON:0000178	Experimental design and study population	EGAN00001618074 sample male normal weight	male	normal weight
Iberian Population in Spain	Homo sapiens	NCBITaxon	NCBITaxon:9607	blood	UBERON	UBERON:0000178	Experimental design and study population	EGAN00001618075 sample male normal weight	male	normal weight
Iberian Population in Spain	Homo sapiens	NCBITaxon	NCBITaxon:9607	blood	UBERON	UBERON:0000178	Experimental design and study population	EGAN00001618076 sample male normal weight	male	normal weight
Iberian Population in Spain	Homo sapiens	NCBITaxon	NCBITaxon:9607	blood	UBERON	UBERON:0000178	Experimental design and study population	EGAN00001618077 sample male normal weight	male	normal weight
Iberian Population in Spain	Homo sapiens	NCBITaxon	NCBITaxon:9607	blood	UBERON	UBERON:0000178	Experimental design and study population	EGAN00001618078 sample male normal weight	male	normal weight
