# Supplementary material for: X chromosome genetic data in a Spanish children cohort, dataset description and analysis pipeline
Source: Sci Data. 2019 Jul 22;6:130. doi: 10.1038/s41597-019-0109-3 (PMC6646348; doi:10.1038/s41597-019-0109-3)
Supplement: Supplementary file 1 — Download metadata file [file 41597_2019_109_MOESM1_ESM.zip › a_Ruiz645A_assay.txt]

Sample Name	Protocol REF	Parameter Value[instrument]	Parameter Value[manufacturer]	Assay Name	Raw Data File	Comment[Data Repository]	Comment[Data Record Accession]	Comment[Data Record URI]
EGAN00001617164 sample female overweight	DNA extraction, processing and analysis	QuantStudio 12K Flex Real-Time PCR System	Thermo Fisher Scientific	genotyping for EGAN00001617164	EGAN00001617164	European Genome-phenome Archive	EGAS00001002738	https://identifiers.org/ega.study:EGAS00001002738
EGAN00001617165 sample female obese	DNA extraction, processing and analysis	QuantStudio 12K Flex Real-Time PCR System	Thermo Fisher Scientific	genotyping for EGAN00001617165	EGAN00001617165	European Genome-phenome Archive	EGAS00001002738	https://identifiers.org/ega.study:EGAS00001002738
EGAN00001617166 sample female obese	DNA extraction, processing and analysis	QuantStudio 12K Flex Real-Time PCR System	Thermo Fisher Scientific	genotyping for EGAN00001617166	EGAN00001617166	European Genome-phenome Archive	EGAS00001002738	https://identifiers.org/ega.study:EGAS00001002738
EGAN00001617167 sample female overweight	DNA extraction, processing and analysis	QuantStudio 12K Flex Real-Time PCR System	Thermo Fisher Scientific	genotyping for EGAN00001617167	EGAN00001617167	European Genome-phenome Archive	EGAS00001002738	https://identifiers.org/ega.study:EGAS00001002738
EGAN00001617168 sample female obese	DNA extraction, processing and analysis	QuantStudio 12K Flex Real-Time PCR System	Thermo Fisher Scientific	genotyping for EGAN00001617168	EGAN00001617168	European Genome-phenome Archive	EGAS00001002738	https://identifiers.org/ega.study:EGAS00001002738
EGAN00001617169 sample female obese	DNA extraction, processing and analysis	QuantStudio 12K Flex Real-Time PCR System	Thermo Fisher Scientific	genotyping for EGAN00001617169	EGAN00001617169	European Genome-phenome Archive	EGAS00001002738	https://identifiers.org/ega.study:EGAS00001002738
EGAN00001617170 sample female overweight	DNA extraction, processing and analysis	QuantStudio 12K Flex Real-Time PCR System	Thermo Fisher Scientific	genotyping for EGAN00001617170	EGAN00001617170	European Genome-phenome Archive	EGAS00001002738	https://identifiers.org/ega.study:EGAS00001002738
EGAN00001617171 sample female overweight	DNA extraction, processing and analysis	QuantStudio 12K Flex Real-Time PCR System	Thermo Fisher Scientific	genotyping for EGAN00001617171	EGAN00001617171	European Genome-phenome Archive	EGAS00001002738	https://identifiers.org/ega.study:EGAS00001002738
EGAN00001617172 sample female overweight	DNA extraction, processing and analysis	QuantStudio 12K Flex Real-Time PCR System	Thermo Fisher Scientific	genotyping for EGAN00001617172	EGAN00001617172	European Genome-phenome Archive	EGAS00001002738	https://identifiers.org/ega.study:EGAS00001002738
EGAN00001617173 sample female overweight	DNA extraction, processing and analysis	QuantStudio 12K Flex Real-Time PCR System	Thermo Fisher Scientific	genotyping for EGAN00001617173	EGAN00001617173	European Genome-phenome Archive	EGAS00001002738	https://identifiers.org/ega.study:EGAS00001002738
EGAN00001617174 sample female obese	DNA extraction, processing and analysis	QuantStudio 12K Flex Real-Time PCR System	Thermo Fisher Scientific	genotyping for EGAN00001617174	EGAN00001617174	European Genome-phenome Archive	EGAS00001002738	https://identifiers.org/ega.study:EGAS00001002738
EGAN00001617175 sample female overweight	DNA extraction, processing and analysis	QuantStudio 12K Flex Real-Time PCR System	Thermo Fisher Scientific	genotyping for EGAN00001617175	EGAN00001617175	European Genome-phenome Archive	EGAS00001002738	https://identifiers.org/ega.study:EGAS00001002738
EGAN00001617176 sample female overweight	DNA extraction, processing and analysis	QuantStudio 12K Flex Real-Time PCR System	Thermo Fisher Scientific	genotyping for EGAN00001617176	EGAN00001617176	European Genome-phenome Archive	EGAS00001002738	https://identifiers.org/ega.study:EGAS00001002738
EGAN00001617177 sample female obese	DNA extraction, processing and analysis	QuantStudio 12K Flex Real-Time PCR System	Thermo Fisher Scientific	genotyping for EGAN00001617177	EGAN00001617177	European Genome-phenome Archive	EGAS00001002738	https://identifiers.org/ega.study:EGAS00001002738
EGAN00001617178 sample female obese	DNA extraction, processing and analysis	QuantStudio 12K Flex Real-Time PCR System	Thermo Fisher Scientific	genotyping for EGAN00001617178	EGAN00001617178	European Genome-phenome Archive	EGAS00001002738	https://identifiers.org/ega.study:EGAS00001002738
EGAN00001617179 sample female obese	DNA extraction, processing and analysis	QuantStudio 12K Flex Real-Time PCR System	Thermo Fisher Scientific	genotyping for EGAN00001617179	EGAN00001617179	European Genome-phenome Archive	EGAS00001002738	https://identifiers.org/ega.study:EGAS00001002738
EGAN00001617180 sample female obese	DNA extraction, processing and analysis	QuantStudio 12K Flex Real-Time PCR System	Thermo Fisher Scientific	genotyping for EGAN00001617180	EGAN00001617180	European Genome-phenome Archive	EGAS00001002738	https://identifiers.org/ega.study:EGAS00001002738
EGAN00001617181 sample female obese	DNA extraction, processing and analysis	QuantStudio 12K Flex Real-Time PCR System	Thermo Fisher Scientific	genotyping for EGAN00001617181	EGAN00001617181	European Genome-phenome Archive	EGAS00001002738	https://identifiers.org/ega.study:EGAS00001002738
EGAN00001617182 sample female obese	DNA extraction, processing and analysis	QuantStudio 12K Flex Real-Time PCR System	Thermo Fisher Scientific	genotyping for EGAN00001617182	EGAN00001617182	European Genome-phenome Archive	EGAS00001002738	https://identifiers.org/ega.study:EGAS00001002738
EGAN00001617183 sample female obese	DNA extraction, processing and analysis	QuantStudio 12K Flex Real-Time PCR System	Thermo Fisher Scientific	genotyping for EGAN00001617183	EGAN00001617183	European Genome-phenome Archive	EGAS00001002738	https://identifiers.org/ega.study:EGAS00001002738
EGAN00001617184 sample female obese	DNA extraction, processing and analysis	QuantStudio 12K Flex Real-Time PCR System	Thermo Fisher Scientific	genotyping for EGAN00001617184	EGAN00001617184	European Genome-phenome Archive	EGAS00001002738	https://identifiers.org/ega.study:EGAS00001002738
EGAN00001617185 sample female obese	DNA extraction, processing and analysis	QuantStudio 12K Flex Real-Time PCR System	Thermo Fisher Scientific	genotyping for EGAN00001617185	EGAN00001617185	European Genome-phenome Archive	EGAS00001002738	https://identifiers.org/ega.study:EGAS00001002738
EGAN00001617186 sample female obese	DNA extraction, processing and analysis	QuantStudio 12K Flex Real-Time PCR System	Thermo Fisher Scientific	genotyping for EGAN00001617186	EGAN00001617186	European Genome-phenome Archive	EGAS00001002738	https://identifiers.org/ega.study:EGAS00001002738
EGAN00001617187 sample female overweight	DNA extraction, processing and analysis	QuantStudio 12K Flex Real-Time PCR System	Thermo Fisher Scientific	genotyping for EGAN00001617187	EGAN00001617187	European Genome-phenome Archive	EGAS00001002738	https://identifiers.org/ega.study:EGAS00001002738
EGAN00001617188 sample female overweight	DNA extraction, processing and analysis	QuantStudio 12K Flex Real-Time PCR System	Thermo Fisher Scientific	genotyping for EGAN00001617188	EGAN00001617188	European Genome-phenome Archive	EGAS00001002738	https://identifiers.org/ega.study:EGAS00001002738
EGAN00001617189 sample female overweight	DNA extraction, processing and analysis	QuantStudio 12K Flex Real-Time PCR System	Thermo Fisher Scientific	genotyping for EGAN00001617189	EGAN00001617189	European Genome-phenome Archive	EGAS00001002738	https://identifiers.org/ega.study:EGAS00001002738
EGAN00001617190 sample female overweight	DNA extraction, processing and analysis	QuantStudio 12K Flex Real-Time PCR System	Thermo Fisher Scientific	genotyping for EGAN00001617190	EGAN00001617190	European Genome-phenome Archive	EGAS00001002738	https://identifiers.org/ega.study:EGAS00001002738
EGAN00001617191 sample female overweight	DNA extraction, processing and analysis	QuantStudio 12K Flex Real-Time PCR System	Thermo Fisher Scientific	genotyping for EGAN00001617191	EGAN00001617191	European Genome-phenome Archive	EGAS00001002738	https://identifiers.org/ega.study:EGAS00001002738
EGAN00001617192 sample female overweight	DNA extraction, processing and analysis	QuantStudio 12K Flex Real-Time PCR System	Thermo Fisher Scientific	genotyping for EGAN00001617192	EGAN00001617192	European Genome-phenome Archive	EGAS00001002738	https://identifiers.org/ega.study:EGAS00001002738
EGAN00001617193 sample female overweight	DNA extraction, processing and analysis	QuantStudio 12K Flex Real-Time PCR System	Thermo Fisher Scientific	genotyping for EGAN00001617193	EGAN00001617193	European Genome-phenome Archive	EGAS00001002738	https://identifiers.org/ega.study:EGAS00001002738
EGAN00001617194 sample female overweight	DNA extraction, processing and analysis	QuantStudio 12K Flex Real-Time PCR System	Thermo Fisher Scientific	genotyping for EGAN00001617194	EGAN00001617194	European Genome-phenome Archive	EGAS00001002738	https://identifiers.org/ega.study:EGAS00001002738
EGAN00001617195 sample female overweight	DNA extraction, processing and analysis	QuantStudio 12K Flex Real-Time PCR System	Thermo Fisher Scientific	genotyping for EGAN00001617195	EGAN00001617195	European Genome-phenome Archive	EGAS00001002738	https://identifiers.org/ega.study:EGAS00001002738
EGAN00001617196 sample female overweight	DNA extraction, processing and analysis	QuantStudio 12K Flex Real-Time PCR System	Thermo Fisher Scientific	genotyping for EGAN00001617196	EGAN00001617196	European Genome-phenome Archive	EGAS00001002738	https://identifiers.org/ega.study:EGAS00001002738
EGAN00001617197 sample female overweight	DNA extraction, processing and analysis	QuantStudio 12K Flex Real-Time PCR System	Thermo Fisher Scientific	genotyping for EGAN00001617197	EGAN00001617197	European Genome-phenome Archive	EGAS00001002738	https://identifiers.org/ega.study:EGAS00001002738
EGAN00001617198 sample female overweight	DNA extraction, processing and analysis	QuantStudio 12K Flex Real-Time PCR System	Thermo Fisher Scientific	genotyping for EGAN00001617198	EGAN00001617198	European Genome-phenome Archive	EGAS00001002738	https://identifiers.org/ega.study:EGAS00001002738
EGAN00001617199 sample female overweight	DNA extraction, processing and analysis	QuantStudio 12K Flex Real-Time PCR System	Thermo Fisher Scientific	genotyping for EGAN00001617199	EGAN00001617199	European Genome-phenome Archive	EGAS00001002738	https://identifiers.org/ega.study:EGAS00001002738
EGAN00001617200 sample female obese	DNA extraction, processing and analysis	QuantStudio 12K Flex Real-Time PCR System	Thermo Fisher Scientific	genotyping for EGAN00001617200	EGAN00001617200	European Genome-phenome Archive	EGAS00001002738	https://identifiers.org/ega.study:EGAS00001002738
EGAN00001617201 sample female overweight	DNA extraction, processing and analysis	QuantStudio 12K Flex Real-Time PCR System	Thermo Fisher Scientific	genotyping for EGAN00001617201	EGAN00001617201	European Genome-phenome Archive	EGAS00001002738	https://identifiers.org/ega.study:EGAS00001002738
EGAN00001617202 sample female overweight	DNA extraction, processing and analysis	QuantStudio 12K Flex Real-Time PCR System	Thermo Fisher Scientific	genotyping for EGAN00001617202	EGAN00001617202	European Genome-phenome Archive	EGAS00001002738	https://identifiers.org/ega.study:EGAS00001002738
EGAN00001617203 sample female obese	DNA extraction, processing and analysis	QuantStudio 12K Flex Real-Time PCR System	Thermo Fisher Scientific	genotyping for EGAN00001617203	EGAN00001617203	European Genome-phenome Archive	EGAS00001002738	https://identifiers.org/ega.study:EGAS00001002738
EGAN00001617204 sample female overweight	DNA extraction, processing and analysis	QuantStudio 12K Flex Real-Time PCR System	Thermo Fisher Scientific	genotyping for EGAN00001617204	EGAN00001617204	European Genome-phenome Archive	EGAS00001002738	https://identifiers.org/ega.study:EGAS00001002738
EGAN00001617205 sample female obese	DNA extraction, processing and analysis	QuantStudio 12K Flex Real-Time PCR System	Thermo Fisher Scientific	genotyping for EGAN00001617205	EGAN00001617205	European Genome-phenome Archive	EGAS00001002738	https://identifiers.org/ega.study:EGAS00001002738
EGAN00001617206 sample female obese	DNA extraction, processing and analysis	QuantStudio 12K Flex Real-Time PCR System	Thermo Fisher Scientific	genotyping for EGAN00001617206	EGAN00001617206	European Genome-phenome Archive	EGAS00001002738	https://identifiers.org/ega.study:EGAS00001002738
EGAN00001617207 sample female overweight	DNA extraction, processing and analysis	QuantStudio 12K Flex Real-Time PCR System	Thermo Fisher Scientific	genotyping for EGAN00001617207	EGAN00001617207	European Genome-phenome Archive	EGAS00001002738	https://identifiers.org/ega.study:EGAS00001002738
EGAN00001617208 sample female obese	DNA extraction, processing and analysis	QuantStudio 12K Flex Real-Time PCR System	Thermo Fisher Scientific	genotyping for EGAN00001617208	EGAN00001617208	European Genome-phenome Archive	EGAS00001002738	https://identifiers.org/ega.study:EGAS00001002738
EGAN00001617209 sample female obese	DNA extraction, processing and analysis	QuantStudio 12K Flex Real-Time PCR System	Thermo Fisher Scientific	genotyping for EGAN00001617209	EGAN00001617209	European Genome-phenome Archive	EGAS00001002738	https://identifiers.org/ega.study:EGAS00001002738
EGAN00001617210 sample female overweight	DNA extraction, processing and analysis	QuantStudio 12K Flex Real-Time PCR System	Thermo Fisher Scientific	genotyping for EGAN00001617210	EGAN00001617210	European Genome-phenome Archive	EGAS00001002738	https://identifiers.org/ega.study:EGAS00001002738
EGAN00001617211 sample female obese	DNA extraction, processing and analysis	QuantStudio 12K Flex Real-Time PCR System	Thermo Fisher Scientific	genotyping for EGAN00001617211	EGAN00001617211	European Genome-phenome Archive	EGAS00001002738	https://identifiers.org/ega.study:EGAS00001002738
EGAN00001617212 sample female overweight	DNA extraction, processing and analysis	QuantStudio 12K Flex Real-Time PCR System	Thermo Fisher Scientific	genotyping for EGAN00001617212	EGAN00001617212	European Genome-phenome Archive	EGAS00001002738	https://identifiers.org/ega.study:EGAS00001002738
EGAN00001617213 sample female overweight	DNA extraction, processing and analysis	QuantStudio 12K Flex Real-Time PCR System	Thermo Fisher Scientific	genotyping for EGAN00001617213	EGAN00001617213	European Genome-phenome Archive	EGAS00001002738	https://identifiers.org/ega.study:EGAS00001002738
EGAN00001617214 sample female overweight	DNA extraction, processing and analysis	QuantStudio 12K Flex Real-Time PCR System	Thermo Fisher Scientific	genotyping for EGAN00001617214	EGAN00001617214	European Genome-phenome Archive	EGAS00001002738	https://identifiers.org/ega.study:EGAS00001002738
EGAN00001617215 sample female overweight	DNA extraction, processing and analysis	QuantStudio 12K Flex Real-Time PCR System	Thermo Fisher Scientific	genotyping for EGAN00001617215	EGAN00001617215	European Genome-phenome Archive	EGAS00001002738	https://identifiers.org/ega.study:EGAS00001002738
EGAN00001617216 sample female overweight	DNA extraction, processing and analysis	QuantStudio 12K Flex Real-Time PCR System	Thermo Fisher Scientific	genotyping for EGAN00001617216	EGAN00001617216	European Genome-phenome Archive	EGAS00001002738	https://identifiers.org/ega.study:EGAS00001002738
EGAN00001617217 sample female obese	DNA extraction, processing and analysis	QuantStudio 12K Flex Real-Time PCR System	Thermo Fisher Scientific	genotyping for EGAN00001617217	EGAN00001617217	European Genome-phenome Archive	EGAS00001002738	https://identifiers.org/ega.study:EGAS00001002738
EGAN00001617218 sample female obese	DNA extraction, processing and analysis	QuantStudio 12K Flex Real-Time PCR System	Thermo Fisher Scientific	genotyping for EGAN00001617218	EGAN00001617218	European Genome-phenome Archive	EGAS00001002738	https://identifiers.org/ega.study:EGAS00001002738
EGAN00001617219 sample female overweight	DNA extraction, processing and analysis	QuantStudio 12K Flex Real-Time PCR System	Thermo Fisher Scientific	genotyping for EGAN00001617219	EGAN00001617219	European Genome-phenome Archive	EGAS00001002738	https://identifiers.org/ega.study:EGAS00001002738
EGAN00001617220 sample female overweight	DNA extraction, processing and analysis	QuantStudio 12K Flex Real-Time PCR System	Thermo Fisher Scientific	genotyping for EGAN00001617220	EGAN00001617220	European Genome-phenome Archive	EGAS00001002738	https://identifiers.org/ega.study:EGAS00001002738
EGAN00001617221 sample female obese	DNA extraction, processing and analysis	QuantStudio 12K Flex Real-Time PCR System	Thermo Fisher Scientific	genotyping for EGAN00001617221	EGAN00001617221	European Genome-phenome Archive	EGAS00001002738	https://identifiers.org/ega.study:EGAS00001002738
EGAN00001617222 sample female overweight	DNA extraction, processing and analysis	QuantStudio 12K Flex Real-Time PCR System	Thermo Fisher Scientific	genotyping for EGAN00001617222	EGAN00001617222	European Genome-phenome Archive	EGAS00001002738	https://identifiers.org/ega.study:EGAS00001002738
EGAN00001617223 sample female obese	DNA extraction, processing and analysis	QuantStudio 12K Flex Real-Time PCR System	Thermo Fisher Scientific	genotyping for EGAN00001617223	EGAN00001617223	European Genome-phenome Archive	EGAS00001002738	https://identifiers.org/ega.study:EGAS00001002738
EGAN00001617224 sample female overweight	DNA extraction, processing and analysis	QuantStudio 12K Flex Real-Time PCR System	Thermo Fisher Scientific	genotyping for EGAN00001617224	EGAN00001617224	European Genome-phenome Archive	EGAS00001002738	https://identifiers.org/ega.study:EGAS00001002738
EGAN00001617225 sample female overweight	DNA extraction, processing and analysis	QuantStudio 12K Flex Real-Time PCR System	Thermo Fisher Scientific	genotyping for EGAN00001617225	EGAN00001617225	European Genome-phenome Archive	EGAS00001002738	https://identifiers.org/ega.study:EGAS00001002738
EGAN00001617226 sample female overweight	DNA extraction, processing and analysis	QuantStudio 12K Flex Real-Time PCR System	Thermo Fisher Scientific	genotyping for EGAN00001617226	EGAN00001617226	European Genome-phenome Archive	EGAS00001002738	https://identifiers.org/ega.study:EGAS00001002738
EGAN00001617227 sample female overweight	DNA extraction, processing and analysis	QuantStudio 12K Flex Real-Time PCR System	Thermo Fisher Scientific	genotyping for EGAN00001617227	EGAN00001617227	European Genome-phenome Archive	EGAS00001002738	https://identifiers.org/ega.study:EGAS00001002738
EGAN00001617228 sample female obese	DNA extraction, processing and analysis	QuantStudio 12K Flex Real-Time PCR System	Thermo Fisher Scientific	genotyping for EGAN00001617228	EGAN00001617228	European Genome-phenome Archive	EGAS00001002738	https://identifiers.org/ega.study:EGAS00001002738
EGAN00001617229 sample female overweight	DNA extraction, processing and analysis	QuantStudio 12K Flex Real-Time PCR System	Thermo Fisher Scientific	genotyping for EGAN00001617229	EGAN00001617229	European Genome-phenome Archive	EGAS00001002738	https://identifiers.org/ega.study:EGAS00001002738
EGAN00001617230 sample female overweight	DNA extraction, processing and analysis	QuantStudio 12K Flex Real-Time PCR System	Thermo Fisher Scientific	genotyping for EGAN00001617230	EGAN00001617230	European Genome-phenome Archive	EGAS00001002738	https://identifiers.org/ega.study:EGAS00001002738
EGAN00001617231 sample female overweight	DNA extraction, processing and analysis	QuantStudio 12K Flex Real-Time PCR System	Thermo Fisher Scientific	genotyping for EGAN00001617231	EGAN00001617231	European Genome-phenome Archive	EGAS00001002738	https://identifiers.org/ega.study:EGAS00001002738
EGAN00001617232 sample female overweight	DNA extraction, processing and analysis	QuantStudio 12K Flex Real-Time PCR System	Thermo Fisher Scientific	genotyping for EGAN00001617232	EGAN00001617232	European Genome-phenome Archive	EGAS00001002738	https://identifiers.org/ega.study:EGAS00001002738
EGAN00001617233 sample female overweight	DNA extraction, processing and analysis	QuantStudio 12K Flex Real-Time PCR System	Thermo Fisher Scientific	genotyping for EGAN00001617233	EGAN00001617233	European Genome-phenome Archive	EGAS00001002738	https://identifiers.org/ega.study:EGAS00001002738
EGAN00001617234 sample female obese	DNA extraction, processing and analysis	QuantStudio 12K Flex Real-Time PCR System	Thermo Fisher Scientific	genotyping for EGAN00001617234	EGAN00001617234	European Genome-phenome Archive	EGAS00001002738	https://identifiers.org/ega.study:EGAS00001002738
EGAN00001617235 sample female obese	DNA extraction, processing and analysis	QuantStudio 12K Flex Real-Time PCR System	Thermo Fisher Scientific	genotyping for EGAN00001617235	EGAN00001617235	European Genome-phenome Archive	EGAS00001002738	https://identifiers.org/ega.study:EGAS00001002738
EGAN00001617236 sample female obese	DNA extraction, processing and analysis	QuantStudio 12K Flex Real-Time PCR System	Thermo Fisher Scientific	genotyping for EGAN00001617236	EGAN00001617236	European Genome-phenome Archive	EGAS00001002738	https://identifiers.org/ega.study:EGAS00001002738
EGAN00001617237 sample female obese	DNA extraction, processing and analysis	QuantStudio 12K Flex Real-Time PCR System	Thermo Fisher Scientific	genotyping for EGAN00001617237	EGAN00001617237	European Genome-phenome Archive	EGAS00001002738	https://identifiers.org/ega.study:EGAS00001002738
EGAN00001617238 sample female obese	DNA extraction, processing and analysis	QuantStudio 12K Flex Real-Time PCR System	Thermo Fisher Scientific	genotyping for EGAN00001617238	EGAN00001617238	European Genome-phenome Archive	EGAS00001002738	https://identifiers.org/ega.study:EGAS00001002738
EGAN00001617239 sample female obese	DNA extraction, processing and analysis	QuantStudio 12K Flex Real-Time PCR System	Thermo Fisher Scientific	genotyping for EGAN00001617239	EGAN00001617239	European Genome-phenome Archive	EGAS00001002738	https://identifiers.org/ega.study:EGAS00001002738
EGAN00001617240 sample female obese	DNA extraction, processing and analysis	QuantStudio 12K Flex Real-Time PCR System	Thermo Fisher Scientific	genotyping for EGAN00001617240	EGAN00001617240	European Genome-phenome Archive	EGAS00001002738	https://identifiers.org/ega.study:EGAS00001002738
EGAN00001617241 sample female overweight	DNA extraction, processing and analysis	QuantStudio 12K Flex Real-Time PCR System	Thermo Fisher Scientific	genotyping for EGAN00001617241	EGAN00001617241	European Genome-phenome Archive	EGAS00001002738	https://identifiers.org/ega.study:EGAS00001002738
EGAN00001617242 sample female obese	DNA extraction, processing and analysis	QuantStudio 12K Flex Real-Time PCR System	Thermo Fisher Scientific	genotyping for EGAN00001617242	EGAN00001617242	European Genome-phenome Archive	EGAS00001002738	https://identifiers.org/ega.study:EGAS00001002738
EGAN00001617243 sample female obese	DNA extraction, processing and analysis	QuantStudio 12K Flex Real-Time PCR System	Thermo Fisher Scientific	genotyping for EGAN00001617243	EGAN00001617243	European Genome-phenome Archive	EGAS00001002738	https://identifiers.org/ega.study:EGAS00001002738
EGAN00001617244 sample female obese	DNA extraction, processing and analysis	QuantStudio 12K Flex Real-Time PCR System	Thermo Fisher Scientific	genotyping for EGAN00001617244	EGAN00001617244	European Genome-phenome Archive	EGAS00001002738	https://identifiers.org/ega.study:EGAS00001002738
EGAN00001617245 sample female overweight	DNA extraction, processing and analysis	QuantStudio 12K Flex Real-Time PCR System	Thermo Fisher Scientific	genotyping for EGAN00001617245	EGAN00001617245	European Genome-phenome Archive	EGAS00001002738	https://identifiers.org/ega.study:EGAS00001002738
EGAN00001617246 sample female overweight	DNA extraction, processing and analysis	QuantStudio 12K Flex Real-Time PCR System	Thermo Fisher Scientific	genotyping for EGAN00001617246	EGAN00001617246	European Genome-phenome Archive	EGAS00001002738	https://identifiers.org/ega.study:EGAS00001002738
EGAN00001617247 sample female obese	DNA extraction, processing and analysis	QuantStudio 12K Flex Real-Time PCR System	Thermo Fisher Scientific	genotyping for EGAN00001617247	EGAN00001617247	European Genome-phenome Archive	EGAS00001002738	https://identifiers.org/ega.study:EGAS00001002738
EGAN00001617248 sample female overweight	DNA extraction, processing and analysis	QuantStudio 12K Flex Real-Time PCR System	Thermo Fisher Scientific	genotyping for EGAN00001617248	EGAN00001617248	European Genome-phenome Archive	EGAS00001002738	https://identifiers.org/ega.study:EGAS00001002738
EGAN00001617249 sample female obese	DNA extraction, processing and analysis	QuantStudio 12K Flex Real-Time PCR System	Thermo Fisher Scientific	genotyping for EGAN00001617249	EGAN00001617249	European Genome-phenome Archive	EGAS00001002738	https://identifiers.org/ega.study:EGAS00001002738
EGAN00001617250 sample female obese	DNA extraction, processing and analysis	QuantStudio 12K Flex Real-Time PCR System	Thermo Fisher Scientific	genotyping for EGAN00001617250	EGAN00001617250	European Genome-phenome Archive	EGAS00001002738	https://identifiers.org/ega.study:EGAS00001002738
EGAN00001617251 sample female obese	DNA extraction, processing and analysis	QuantStudio 12K Flex Real-Time PCR System	Thermo Fisher Scientific	genotyping for EGAN00001617251	EGAN00001617251	European Genome-phenome Archive	EGAS00001002738	https://identifiers.org/ega.study:EGAS00001002738
EGAN00001617252 sample female obese	DNA extraction, processing and analysis	QuantStudio 12K Flex Real-Time PCR System	Thermo Fisher Scientific	genotyping for EGAN00001617252	EGAN00001617252	European Genome-phenome Archive	EGAS00001002738	https://identifiers.org/ega.study:EGAS00001002738
EGAN00001617253 sample female obese	DNA extraction, processing and analysis	QuantStudio 12K Flex Real-Time PCR System	Thermo Fisher Scientific	genotyping for EGAN00001617253	EGAN00001617253	European Genome-phenome Archive	EGAS00001002738	https://identifiers.org/ega.study:EGAS00001002738
EGAN00001617254 sample female obese	DNA extraction, processing and analysis	QuantStudio 12K Flex Real-Time PCR System	Thermo Fisher Scientific	genotyping for EGAN00001617254	EGAN00001617254	European Genome-phenome Archive	EGAS00001002738	https://identifiers.org/ega.study:EGAS00001002738
EGAN00001617255 sample female obese	DNA extraction, processing and analysis	QuantStudio 12K Flex Real-Time PCR System	Thermo Fisher Scientific	genotyping for EGAN00001617255	EGAN00001617255	European Genome-phenome Archive	EGAS00001002738	https://identifiers.org/ega.study:EGAS00001002738
EGAN00001617256 sample female obese	DNA extraction, processing and analysis	QuantStudio 12K Flex Real-Time PCR System	Thermo Fisher Scientific	genotyping for EGAN00001617256	EGAN00001617256	European Genome-phenome Archive	EGAS00001002738	https://identifiers.org/ega.study:EGAS00001002738
EGAN00001617257 sample female obese	DNA extraction, processing and analysis	QuantStudio 12K Flex Real-Time PCR System	Thermo Fisher Scientific	genotyping for EGAN00001617257	EGAN00001617257	European Genome-phenome Archive	EGAS00001002738	https://identifiers.org/ega.study:EGAS00001002738
EGAN00001617258 sample female obese	DNA extraction, processing and analysis	QuantStudio 12K Flex Real-Time PCR System	Thermo Fisher Scientific	genotyping for EGAN00001617258	EGAN00001617258	European Genome-phenome Archive	EGAS00001002738	https://identifiers.org/ega.study:EGAS00001002738
EGAN00001617259 sample female overweight	DNA extraction, processing and analysis	QuantStudio 12K Flex Real-Time PCR System	Thermo Fisher Scientific	genotyping for EGAN00001617259	EGAN00001617259	European Genome-phenome Archive	EGAS00001002738	https://identifiers.org/ega.study:EGAS00001002738
EGAN00001617260 sample female obese	DNA extraction, processing and analysis	QuantStudio 12K Flex Real-Time PCR System	Thermo Fisher Scientific	genotyping for EGAN00001617260	EGAN00001617260	European Genome-phenome Archive	EGAS00001002738	https://identifiers.org/ega.study:EGAS00001002738
EGAN00001617261 sample female obese	DNA extraction, processing and analysis	QuantStudio 12K Flex Real-Time PCR System	Thermo Fisher Scientific	genotyping for EGAN00001617261	EGAN00001617261	European Genome-phenome Archive	EGAS00001002738	https://identifiers.org/ega.study:EGAS00001002738
EGAN00001617262 sample female obese	DNA extraction, processing and analysis	QuantStudio 12K Flex Real-Time PCR System	Thermo Fisher Scientific	genotyping for EGAN00001617262	EGAN00001617262	European Genome-phenome Archive	EGAS00001002738	https://identifiers.org/ega.study:EGAS00001002738
EGAN00001617263 sample female obese	DNA extraction, processing and analysis	QuantStudio 12K Flex Real-Time PCR System	Thermo Fisher Scientific	genotyping for EGAN00001617263	EGAN00001617263	European Genome-phenome Archive	EGAS00001002738	https://identifiers.org/ega.study:EGAS00001002738
EGAN00001617264 sample female obese	DNA extraction, processing and analysis	QuantStudio 12K Flex Real-Time PCR System	Thermo Fisher Scientific	genotyping for EGAN00001617264	EGAN00001617264	European Genome-phenome Archive	EGAS00001002738	https://identifiers.org/ega.study:EGAS00001002738
EGAN00001617265 sample female overweight	DNA extraction, processing and analysis	QuantStudio 12K Flex Real-Time PCR System	Thermo Fisher Scientific	genotyping for EGAN00001617265	EGAN00001617265	European Genome-phenome Archive	EGAS00001002738	https://identifiers.org/ega.study:EGAS00001002738
EGAN00001617266 sample female overweight	DNA extraction, processing and analysis	QuantStudio 12K Flex Real-Time PCR System	Thermo Fisher Scientific	genotyping for EGAN00001617266	EGAN00001617266	European Genome-phenome Archive	EGAS00001002738	https://identifiers.org/ega.study:EGAS00001002738
EGAN00001617267 sample female overweight	DNA extraction, processing and analysis	QuantStudio 12K Flex Real-Time PCR System	Thermo Fisher Scientific	genotyping for EGAN00001617267	EGAN00001617267	European Genome-phenome Archive	EGAS00001002738	https://identifiers.org/ega.study:EGAS00001002738
EGAN00001617268 sample female overweight	DNA extraction, processing and analysis	QuantStudio 12K Flex Real-Time PCR System	Thermo Fisher Scientific	genotyping for EGAN00001617268	EGAN00001617268	European Genome-phenome Archive	EGAS00001002738	https://identifiers.org/ega.study:EGAS00001002738
EGAN00001617269 sample female obese	DNA extraction, processing and analysis	QuantStudio 12K Flex Real-Time PCR System	Thermo Fisher Scientific	genotyping for EGAN00001617269	EGAN00001617269	European Genome-phenome Archive	EGAS00001002738	https://identifiers.org/ega.study:EGAS00001002738
EGAN00001617270 sample female obese	DNA extraction, processing and analysis	QuantStudio 12K Flex Real-Time PCR System	Thermo Fisher Scientific	genotyping for EGAN00001617270	EGAN00001617270	European Genome-phenome Archive	EGAS00001002738	https://identifiers.org/ega.study:EGAS00001002738
EGAN00001617271 sample female obese	DNA extraction, processing and analysis	QuantStudio 12K Flex Real-Time PCR System	Thermo Fisher Scientific	genotyping for EGAN00001617271	EGAN00001617271	European Genome-phenome Archive	EGAS00001002738	https://identifiers.org/ega.study:EGAS00001002738
EGAN00001617272 sample female obese	DNA extraction, processing and analysis	QuantStudio 12K Flex Real-Time PCR System	Thermo Fisher Scientific	genotyping for EGAN00001617272	EGAN00001617272	European Genome-phenome Archive	EGAS00001002738	https://identifiers.org/ega.study:EGAS00001002738
EGAN00001617273 sample female obese	DNA extraction, processing and analysis	QuantStudio 12K Flex Real-Time PCR System	Thermo Fisher Scientific	genotyping for EGAN00001617273	EGAN00001617273	European Genome-phenome Archive	EGAS00001002738	https://identifiers.org/ega.study:EGAS00001002738
EGAN00001617274 sample female obese	DNA extraction, processing and analysis	QuantStudio 12K Flex Real-Time PCR System	Thermo Fisher Scientific	genotyping for EGAN00001617274	EGAN00001617274	European Genome-phenome Archive	EGAS00001002738	https://identifiers.org/ega.study:EGAS00001002738
EGAN00001617275 sample female obese	DNA extraction, processing and analysis	QuantStudio 12K Flex Real-Time PCR System	Thermo Fisher Scientific	genotyping for EGAN00001617275	EGAN00001617275	European Genome-phenome Archive	EGAS00001002738	https://identifiers.org/ega.study:EGAS00001002738
EGAN00001617276 sample female obese	DNA extraction, processing and analysis	QuantStudio 12K Flex Real-Time PCR System	Thermo Fisher Scientific	genotyping for EGAN00001617276	EGAN00001617276	European Genome-phenome Archive	EGAS00001002738	https://identifiers.org/ega.study:EGAS00001002738
EGAN00001617277 sample female obese	DNA extraction, processing and analysis	QuantStudio 12K Flex Real-Time PCR System	Thermo Fisher Scientific	genotyping for EGAN00001617277	EGAN00001617277	European Genome-phenome Archive	EGAS00001002738	https://identifiers.org/ega.study:EGAS00001002738
EGAN00001617278 sample female obese	DNA extraction, processing and analysis	QuantStudio 12K Flex Real-Time PCR System	Thermo Fisher Scientific	genotyping for EGAN00001617278	EGAN00001617278	European Genome-phenome Archive	EGAS00001002738	https://identifiers.org/ega.study:EGAS00001002738
EGAN00001617279 sample female obese	DNA extraction, processing and analysis	QuantStudio 12K Flex Real-Time PCR System	Thermo Fisher Scientific	genotyping for EGAN00001617279	EGAN00001617279	European Genome-phenome Archive	EGAS00001002738	https://identifiers.org/ega.study:EGAS00001002738
EGAN00001617280 sample female obese	DNA extraction, processing and analysis	QuantStudio 12K Flex Real-Time PCR System	Thermo Fisher Scientific	genotyping for EGAN00001617280	EGAN00001617280	European Genome-phenome Archive	EGAS00001002738	https://identifiers.org/ega.study:EGAS00001002738
EGAN00001617281 sample female obese	DNA extraction, processing and analysis	QuantStudio 12K Flex Real-Time PCR System	Thermo Fisher Scientific	genotyping for EGAN00001617281	EGAN00001617281	European Genome-phenome Archive	EGAS00001002738	https://identifiers.org/ega.study:EGAS00001002738
EGAN00001617282 sample female obese	DNA extraction, processing and analysis	QuantStudio 12K Flex Real-Time PCR System	Thermo Fisher Scientific	genotyping for EGAN00001617282	EGAN00001617282	European Genome-phenome Archive	EGAS00001002738	https://identifiers.org/ega.study:EGAS00001002738
EGAN00001617283 sample female overweight	DNA extraction, processing and analysis	QuantStudio 12K Flex Real-Time PCR System	Thermo Fisher Scientific	genotyping for EGAN00001617283	EGAN00001617283	European Genome-phenome Archive	EGAS00001002738	https://identifiers.org/ega.study:EGAS00001002738
EGAN00001617284 sample female obese	DNA extraction, processing and analysis	QuantStudio 12K Flex Real-Time PCR System	Thermo Fisher Scientific	genotyping for EGAN00001617284	EGAN00001617284	European Genome-phenome Archive	EGAS00001002738	https://identifiers.org/ega.study:EGAS00001002738
EGAN00001617285 sample female obese	DNA extraction, processing and analysis	QuantStudio 12K Flex Real-Time PCR System	Thermo Fisher Scientific	genotyping for EGAN00001617285	EGAN00001617285	European Genome-phenome Archive	EGAS00001002738	https://identifiers.org/ega.study:EGAS00001002738
EGAN00001617286 sample female obese	DNA extraction, processing and analysis	QuantStudio 12K Flex Real-Time PCR System	Thermo Fisher Scientific	genotyping for EGAN00001617286	EGAN00001617286	European Genome-phenome Archive	EGAS00001002738	https://identifiers.org/ega.study:EGAS00001002738
EGAN00001617287 sample female obese	DNA extraction, processing and analysis	QuantStudio 12K Flex Real-Time PCR System	Thermo Fisher Scientific	genotyping for EGAN00001617287	EGAN00001617287	European Genome-phenome Archive	EGAS00001002738	https://identifiers.org/ega.study:EGAS00001002738
EGAN00001617288 sample female obese	DNA extraction, processing and analysis	QuantStudio 12K Flex Real-Time PCR System	Thermo Fisher Scientific	genotyping for EGAN00001617288	EGAN00001617288	European Genome-phenome Archive	EGAS00001002738	https://identifiers.org/ega.study:EGAS00001002738
EGAN00001617289 sample female overweight	DNA extraction, processing and analysis	QuantStudio 12K Flex Real-Time PCR System	Thermo Fisher Scientific	genotyping for EGAN00001617289	EGAN00001617289	European Genome-phenome Archive	EGAS00001002738	https://identifiers.org/ega.study:EGAS00001002738
EGAN00001617290 sample female overweight	DNA extraction, processing and analysis	QuantStudio 12K Flex Real-Time PCR System	Thermo Fisher Scientific	genotyping for EGAN00001617290	EGAN00001617290	European Genome-phenome Archive	EGAS00001002738	https://identifiers.org/ega.study:EGAS00001002738
EGAN00001617291 sample female overweight	DNA extraction, processing and analysis	QuantStudio 12K Flex Real-Time PCR System	Thermo Fisher Scientific	genotyping for EGAN00001617291	EGAN00001617291	European Genome-phenome Archive	EGAS00001002738	https://identifiers.org/ega.study:EGAS00001002738
EGAN00001617292 sample female obese	DNA extraction, processing and analysis	QuantStudio 12K Flex Real-Time PCR System	Thermo Fisher Scientific	genotyping for EGAN00001617292	EGAN00001617292	European Genome-phenome Archive	EGAS00001002738	https://identifiers.org/ega.study:EGAS00001002738
EGAN00001617293 sample female overweight	DNA extraction, processing and analysis	QuantStudio 12K Flex Real-Time PCR System	Thermo Fisher Scientific	genotyping for EGAN00001617293	EGAN00001617293	European Genome-phenome Archive	EGAS00001002738	https://identifiers.org/ega.study:EGAS00001002738
EGAN00001617294 sample female obese	DNA extraction, processing and analysis	QuantStudio 12K Flex Real-Time PCR System	Thermo Fisher Scientific	genotyping for EGAN00001617294	EGAN00001617294	European Genome-phenome Archive	EGAS00001002738	https://identifiers.org/ega.study:EGAS00001002738
EGAN00001617295 sample female obese	DNA extraction, processing and analysis	QuantStudio 12K Flex Real-Time PCR System	Thermo Fisher Scientific	genotyping for EGAN00001617295	EGAN00001617295	European Genome-phenome Archive	EGAS00001002738	https://identifiers.org/ega.study:EGAS00001002738
EGAN00001617296 sample female obese	DNA extraction, processing and analysis	QuantStudio 12K Flex Real-Time PCR System	Thermo Fisher Scientific	genotyping for EGAN00001617296	EGAN00001617296	European Genome-phenome Archive	EGAS00001002738	https://identifiers.org/ega.study:EGAS00001002738
EGAN00001617297 sample female obese	DNA extraction, processing and analysis	QuantStudio 12K Flex Real-Time PCR System	Thermo Fisher Scientific	genotyping for EGAN00001617297	EGAN00001617297	European Genome-phenome Archive	EGAS00001002738	https://identifiers.org/ega.study:EGAS00001002738
EGAN00001617298 sample female obese	DNA extraction, processing and analysis	QuantStudio 12K Flex Real-Time PCR System	Thermo Fisher Scientific	genotyping for EGAN00001617298	EGAN00001617298	European Genome-phenome Archive	EGAS00001002738	https://identifiers.org/ega.study:EGAS00001002738
EGAN00001617299 sample female obese	DNA extraction, processing and analysis	QuantStudio 12K Flex Real-Time PCR System	Thermo Fisher Scientific	genotyping for EGAN00001617299	EGAN00001617299	European Genome-phenome Archive	EGAS00001002738	https://identifiers.org/ega.study:EGAS00001002738
EGAN00001617300 sample female obese	DNA extraction, processing and analysis	QuantStudio 12K Flex Real-Time PCR System	Thermo Fisher Scientific	genotyping for EGAN00001617300	EGAN00001617300	European Genome-phenome Archive	EGAS00001002738	https://identifiers.org/ega.study:EGAS00001002738
EGAN00001617301 sample female obese	DNA extraction, processing and analysis	QuantStudio 12K Flex Real-Time PCR System	Thermo Fisher Scientific	genotyping for EGAN00001617301	EGAN00001617301	European Genome-phenome Archive	EGAS00001002738	https://identifiers.org/ega.study:EGAS00001002738
EGAN00001617302 sample female obese	DNA extraction, processing and analysis	QuantStudio 12K Flex Real-Time PCR System	Thermo Fisher Scientific	genotyping for EGAN00001617302	EGAN00001617302	European Genome-phenome Archive	EGAS00001002738	https://identifiers.org/ega.study:EGAS00001002738
EGAN00001617303 sample female overweight	DNA extraction, processing and analysis	QuantStudio 12K Flex Real-Time PCR System	Thermo Fisher Scientific	genotyping for EGAN00001617303	EGAN00001617303	European Genome-phenome Archive	EGAS00001002738	https://identifiers.org/ega.study:EGAS00001002738
EGAN00001617304 sample female obese	DNA extraction, processing and analysis	QuantStudio 12K Flex Real-Time PCR System	Thermo Fisher Scientific	genotyping for EGAN00001617304	EGAN00001617304	European Genome-phenome Archive	EGAS00001002738	https://identifiers.org/ega.study:EGAS00001002738
EGAN00001617305 sample female obese	DNA extraction, processing and analysis	QuantStudio 12K Flex Real-Time PCR System	Thermo Fisher Scientific	genotyping for EGAN00001617305	EGAN00001617305	European Genome-phenome Archive	EGAS00001002738	https://identifiers.org/ega.study:EGAS00001002738
EGAN00001617306 sample female obese	DNA extraction, processing and analysis	QuantStudio 12K Flex Real-Time PCR System	Thermo Fisher Scientific	genotyping for EGAN00001617306	EGAN00001617306	European Genome-phenome Archive	EGAS00001002738	https://identifiers.org/ega.study:EGAS00001002738
EGAN00001617307 sample female obese	DNA extraction, processing and analysis	QuantStudio 12K Flex Real-Time PCR System	Thermo Fisher Scientific	genotyping for EGAN00001617307	EGAN00001617307	European Genome-phenome Archive	EGAS00001002738	https://identifiers.org/ega.study:EGAS00001002738
EGAN00001617308 sample female obese	DNA extraction, processing and analysis	QuantStudio 12K Flex Real-Time PCR System	Thermo Fisher Scientific	genotyping for EGAN00001617308	EGAN00001617308	European Genome-phenome Archive	EGAS00001002738	https://identifiers.org/ega.study:EGAS00001002738
EGAN00001617309 sample female obese	DNA extraction, processing and analysis	QuantStudio 12K Flex Real-Time PCR System	Thermo Fisher Scientific	genotyping for EGAN00001617309	EGAN00001617309	European Genome-phenome Archive	EGAS00001002738	https://identifiers.org/ega.study:EGAS00001002738
EGAN00001617310 sample female obese	DNA extraction, processing and analysis	QuantStudio 12K Flex Real-Time PCR System	Thermo Fisher Scientific	genotyping for EGAN00001617310	EGAN00001617310	European Genome-phenome Archive	EGAS00001002738	https://identifiers.org/ega.study:EGAS00001002738
EGAN00001617311 sample female obese	DNA extraction, processing and analysis	QuantStudio 12K Flex Real-Time PCR System	Thermo Fisher Scientific	genotyping for EGAN00001617311	EGAN00001617311	European Genome-phenome Archive	EGAS00001002738	https://identifiers.org/ega.study:EGAS00001002738
EGAN00001617312 sample female obese	DNA extraction, processing and analysis	QuantStudio 12K Flex Real-Time PCR System	Thermo Fisher Scientific	genotyping for EGAN00001617312	EGAN00001617312	European Genome-phenome Archive	EGAS00001002738	https://identifiers.org/ega.study:EGAS00001002738
EGAN00001617313 sample female obese	DNA extraction, processing and analysis	QuantStudio 12K Flex Real-Time PCR System	Thermo Fisher Scientific	genotyping for EGAN00001617313	EGAN00001617313	European Genome-phenome Archive	EGAS00001002738	https://identifiers.org/ega.study:EGAS00001002738
EGAN00001617314 sample female overweight	DNA extraction, processing and analysis	QuantStudio 12K Flex Real-Time PCR System	Thermo Fisher Scientific	genotyping for EGAN00001617314	EGAN00001617314	European Genome-phenome Archive	EGAS00001002738	https://identifiers.org/ega.study:EGAS00001002738
EGAN00001617315 sample female obese	DNA extraction, processing and analysis	QuantStudio 12K Flex Real-Time PCR System	Thermo Fisher Scientific	genotyping for EGAN00001617315	EGAN00001617315	European Genome-phenome Archive	EGAS00001002738	https://identifiers.org/ega.study:EGAS00001002738
EGAN00001617316 sample female obese	DNA extraction, processing and analysis	QuantStudio 12K Flex Real-Time PCR System	Thermo Fisher Scientific	genotyping for EGAN00001617316	EGAN00001617316	European Genome-phenome Archive	EGAS00001002738	https://identifiers.org/ega.study:EGAS00001002738
EGAN00001617317 sample female obese	DNA extraction, processing and analysis	QuantStudio 12K Flex Real-Time PCR System	Thermo Fisher Scientific	genotyping for EGAN00001617317	EGAN00001617317	European Genome-phenome Archive	EGAS00001002738	https://identifiers.org/ega.study:EGAS00001002738
EGAN00001617318 sample female obese	DNA extraction, processing and analysis	QuantStudio 12K Flex Real-Time PCR System	Thermo Fisher Scientific	genotyping for EGAN00001617318	EGAN00001617318	European Genome-phenome Archive	EGAS00001002738	https://identifiers.org/ega.study:EGAS00001002738
EGAN00001617319 sample female obese	DNA extraction, processing and analysis	QuantStudio 12K Flex Real-Time PCR System	Thermo Fisher Scientific	genotyping for EGAN00001617319	EGAN00001617319	European Genome-phenome Archive	EGAS00001002738	https://identifiers.org/ega.study:EGAS00001002738
EGAN00001617320 sample female obese	DNA extraction, processing and analysis	QuantStudio 12K Flex Real-Time PCR System	Thermo Fisher Scientific	genotyping for EGAN00001617320	EGAN00001617320	European Genome-phenome Archive	EGAS00001002738	https://identifiers.org/ega.study:EGAS00001002738
EGAN00001617321 sample female obese	DNA extraction, processing and analysis	QuantStudio 12K Flex Real-Time PCR System	Thermo Fisher Scientific	genotyping for EGAN00001617321	EGAN00001617321	European Genome-phenome Archive	EGAS00001002738	https://identifiers.org/ega.study:EGAS00001002738
EGAN00001617322 sample female obese	DNA extraction, processing and analysis	QuantStudio 12K Flex Real-Time PCR System	Thermo Fisher Scientific	genotyping for EGAN00001617322	EGAN00001617322	European Genome-phenome Archive	EGAS00001002738	https://identifiers.org/ega.study:EGAS00001002738
EGAN00001617323 sample female obese	DNA extraction, processing and analysis	QuantStudio 12K Flex Real-Time PCR System	Thermo Fisher Scientific	genotyping for EGAN00001617323	EGAN00001617323	European Genome-phenome Archive	EGAS00001002738	https://identifiers.org/ega.study:EGAS00001002738
EGAN00001617324 sample female overweight	DNA extraction, processing and analysis	QuantStudio 12K Flex Real-Time PCR System	Thermo Fisher Scientific	genotyping for EGAN00001617324	EGAN00001617324	European Genome-phenome Archive	EGAS00001002738	https://identifiers.org/ega.study:EGAS00001002738
EGAN00001617325 sample female obese	DNA extraction, processing and analysis	QuantStudio 12K Flex Real-Time PCR System	Thermo Fisher Scientific	genotyping for EGAN00001617325	EGAN00001617325	European Genome-phenome Archive	EGAS00001002738	https://identifiers.org/ega.study:EGAS00001002738
EGAN00001617326 sample female obese	DNA extraction, processing and analysis	QuantStudio 12K Flex Real-Time PCR System	Thermo Fisher Scientific	genotyping for EGAN00001617326	EGAN00001617326	European Genome-phenome Archive	EGAS00001002738	https://identifiers.org/ega.study:EGAS00001002738
EGAN00001617327 sample female obese	DNA extraction, processing and analysis	QuantStudio 12K Flex Real-Time PCR System	Thermo Fisher Scientific	genotyping for EGAN00001617327	EGAN00001617327	European Genome-phenome Archive	EGAS00001002738	https://identifiers.org/ega.study:EGAS00001002738
EGAN00001617328 sample female obese	DNA extraction, processing and analysis	QuantStudio 12K Flex Real-Time PCR System	Thermo Fisher Scientific	genotyping for EGAN00001617328	EGAN00001617328	European Genome-phenome Archive	EGAS00001002738	https://identifiers.org/ega.study:EGAS00001002738
EGAN00001617329 sample female obese	DNA extraction, processing and analysis	QuantStudio 12K Flex Real-Time PCR System	Thermo Fisher Scientific	genotyping for EGAN00001617329	EGAN00001617329	European Genome-phenome Archive	EGAS00001002738	https://identifiers.org/ega.study:EGAS00001002738
EGAN00001617330 sample female obese	DNA extraction, processing and analysis	QuantStudio 12K Flex Real-Time PCR System	Thermo Fisher Scientific	genotyping for EGAN00001617330	EGAN00001617330	European Genome-phenome Archive	EGAS00001002738	https://identifiers.org/ega.study:EGAS00001002738
EGAN00001617331 sample female obese	DNA extraction, processing and analysis	QuantStudio 12K Flex Real-Time PCR System	Thermo Fisher Scientific	genotyping for EGAN00001617331	EGAN00001617331	European Genome-phenome Archive	EGAS00001002738	https://identifiers.org/ega.study:EGAS00001002738
EGAN00001617332 sample female obese	DNA extraction, processing and analysis	QuantStudio 12K Flex Real-Time PCR System	Thermo Fisher Scientific	genotyping for EGAN00001617332	EGAN00001617332	European Genome-phenome Archive	EGAS00001002738	https://identifiers.org/ega.study:EGAS00001002738
EGAN00001617333 sample female obese	DNA extraction, processing and analysis	QuantStudio 12K Flex Real-Time PCR System	Thermo Fisher Scientific	genotyping for EGAN00001617333	EGAN00001617333	European Genome-phenome Archive	EGAS00001002738	https://identifiers.org/ega.study:EGAS00001002738
EGAN00001617334 sample female overweight	DNA extraction, processing and analysis	QuantStudio 12K Flex Real-Time PCR System	Thermo Fisher Scientific	genotyping for EGAN00001617334	EGAN00001617334	European Genome-phenome Archive	EGAS00001002738	https://identifiers.org/ega.study:EGAS00001002738
EGAN00001617335 sample female overweight	DNA extraction, processing and analysis	QuantStudio 12K Flex Real-Time PCR System	Thermo Fisher Scientific	genotyping for EGAN00001617335	EGAN00001617335	European Genome-phenome Archive	EGAS00001002738	https://identifiers.org/ega.study:EGAS00001002738
EGAN00001617336 sample female overweight	DNA extraction, processing and analysis	QuantStudio 12K Flex Real-Time PCR System	Thermo Fisher Scientific	genotyping for EGAN00001617336	EGAN00001617336	European Genome-phenome Archive	EGAS00001002738	https://identifiers.org/ega.study:EGAS00001002738
EGAN00001617337 sample female overweight	DNA extraction, processing and analysis	QuantStudio 12K Flex Real-Time PCR System	Thermo Fisher Scientific	genotyping for EGAN00001617337	EGAN00001617337	European Genome-phenome Archive	EGAS00001002738	https://identifiers.org/ega.study:EGAS00001002738
EGAN00001617338 sample female obese	DNA extraction, processing and analysis	QuantStudio 12K Flex Real-Time PCR System	Thermo Fisher Scientific	genotyping for EGAN00001617338	EGAN00001617338	European Genome-phenome Archive	EGAS00001002738	https://identifiers.org/ega.study:EGAS00001002738
EGAN00001617339 sample female overweight	DNA extraction, processing and analysis	QuantStudio 12K Flex Real-Time PCR System	Thermo Fisher Scientific	genotyping for EGAN00001617339	EGAN00001617339	European Genome-phenome Archive	EGAS00001002738	https://identifiers.org/ega.study:EGAS00001002738
EGAN00001617340 sample female obese	DNA extraction, processing and analysis	QuantStudio 12K Flex Real-Time PCR System	Thermo Fisher Scientific	genotyping for EGAN00001617340	EGAN00001617340	European Genome-phenome Archive	EGAS00001002738	https://identifiers.org/ega.study:EGAS00001002738
EGAN00001617341 sample female overweight	DNA extraction, processing and analysis	QuantStudio 12K Flex Real-Time PCR System	Thermo Fisher Scientific	genotyping for EGAN00001617341	EGAN00001617341	European Genome-phenome Archive	EGAS00001002738	https://identifiers.org/ega.study:EGAS00001002738
EGAN00001617342 sample female obese	DNA extraction, processing and analysis	QuantStudio 12K Flex Real-Time PCR System	Thermo Fisher Scientific	genotyping for EGAN00001617342	EGAN00001617342	European Genome-phenome Archive	EGAS00001002738	https://identifiers.org/ega.study:EGAS00001002738
EGAN00001617343 sample female obese	DNA extraction, processing and analysis	QuantStudio 12K Flex Real-Time PCR System	Thermo Fisher Scientific	genotyping for EGAN00001617343	EGAN00001617343	European Genome-phenome Archive	EGAS00001002738	https://identifiers.org/ega.study:EGAS00001002738
EGAN00001617344 sample female overweight	DNA extraction, processing and analysis	QuantStudio 12K Flex Real-Time PCR System	Thermo Fisher Scientific	genotyping for EGAN00001617344	EGAN00001617344	European Genome-phenome Archive	EGAS00001002738	https://identifiers.org/ega.study:EGAS00001002738
EGAN00001617345 sample female obese	DNA extraction, processing and analysis	QuantStudio 12K Flex Real-Time PCR System	Thermo Fisher Scientific	genotyping for EGAN00001617345	EGAN00001617345	European Genome-phenome Archive	EGAS00001002738	https://identifiers.org/ega.study:EGAS00001002738
EGAN00001617346 sample female overweight	DNA extraction, processing and analysis	QuantStudio 12K Flex Real-Time PCR System	Thermo Fisher Scientific	genotyping for EGAN00001617346	EGAN00001617346	European Genome-phenome Archive	EGAS00001002738	https://identifiers.org/ega.study:EGAS00001002738
EGAN00001617347 sample female overweight	DNA extraction, processing and analysis	QuantStudio 12K Flex Real-Time PCR System	Thermo Fisher Scientific	genotyping for EGAN00001617347	EGAN00001617347	European Genome-phenome Archive	EGAS00001002738	https://identifiers.org/ega.study:EGAS00001002738
EGAN00001617348 sample female overweight	DNA extraction, processing and analysis	QuantStudio 12K Flex Real-Time PCR System	Thermo Fisher Scientific	genotyping for EGAN00001617348	EGAN00001617348	European Genome-phenome Archive	EGAS00001002738	https://identifiers.org/ega.study:EGAS00001002738
EGAN00001617349 sample female obese	DNA extraction, processing and analysis	QuantStudio 12K Flex Real-Time PCR System	Thermo Fisher Scientific	genotyping for EGAN00001617349	EGAN00001617349	European Genome-phenome Archive	EGAS00001002738	https://identifiers.org/ega.study:EGAS00001002738
EGAN00001617350 sample female obese	DNA extraction, processing and analysis	QuantStudio 12K Flex Real-Time PCR System	Thermo Fisher Scientific	genotyping for EGAN00001617350	EGAN00001617350	European Genome-phenome Archive	EGAS00001002738	https://identifiers.org/ega.study:EGAS00001002738
EGAN00001617351 sample female overweight	DNA extraction, processing and analysis	QuantStudio 12K Flex Real-Time PCR System	Thermo Fisher Scientific	genotyping for EGAN00001617351	EGAN00001617351	European Genome-phenome Archive	EGAS00001002738	https://identifiers.org/ega.study:EGAS00001002738
EGAN00001617352 sample female obese	DNA extraction, processing and analysis	QuantStudio 12K Flex Real-Time PCR System	Thermo Fisher Scientific	genotyping for EGAN00001617352	EGAN00001617352	European Genome-phenome Archive	EGAS00001002738	https://identifiers.org/ega.study:EGAS00001002738
EGAN00001617353 sample female obese	DNA extraction, processing and analysis	QuantStudio 12K Flex Real-Time PCR System	Thermo Fisher Scientific	genotyping for EGAN00001617353	EGAN00001617353	European Genome-phenome Archive	EGAS00001002738	https://identifiers.org/ega.study:EGAS00001002738
EGAN00001617354 sample female obese	DNA extraction, processing and analysis	QuantStudio 12K Flex Real-Time PCR System	Thermo Fisher Scientific	genotyping for EGAN00001617354	EGAN00001617354	European Genome-phenome Archive	EGAS00001002738	https://identifiers.org/ega.study:EGAS00001002738
EGAN00001617355 sample female obese	DNA extraction, processing and analysis	QuantStudio 12K Flex Real-Time PCR System	Thermo Fisher Scientific	genotyping for EGAN00001617355	EGAN00001617355	European Genome-phenome Archive	EGAS00001002738	https://identifiers.org/ega.study:EGAS00001002738
EGAN00001617356 sample female obese	DNA extraction, processing and analysis	QuantStudio 12K Flex Real-Time PCR System	Thermo Fisher Scientific	genotyping for EGAN00001617356	EGAN00001617356	European Genome-phenome Archive	EGAS00001002738	https://identifiers.org/ega.study:EGAS00001002738
EGAN00001617357 sample female obese	DNA extraction, processing and analysis	QuantStudio 12K Flex Real-Time PCR System	Thermo Fisher Scientific	genotyping for EGAN00001617357	EGAN00001617357	European Genome-phenome Archive	EGAS00001002738	https://identifiers.org/ega.study:EGAS00001002738
EGAN00001617358 sample female obese	DNA extraction, processing and analysis	QuantStudio 12K Flex Real-Time PCR System	Thermo Fisher Scientific	genotyping for EGAN00001617358	EGAN00001617358	European Genome-phenome Archive	EGAS00001002738	https://identifiers.org/ega.study:EGAS00001002738
EGAN00001617359 sample female obese	DNA extraction, processing and analysis	QuantStudio 12K Flex Real-Time PCR System	Thermo Fisher Scientific	genotyping for EGAN00001617359	EGAN00001617359	European Genome-phenome Archive	EGAS00001002738	https://identifiers.org/ega.study:EGAS00001002738
EGAN00001617360 sample female obese	DNA extraction, processing and analysis	QuantStudio 12K Flex Real-Time PCR System	Thermo Fisher Scientific	genotyping for EGAN00001617360	EGAN00001617360	European Genome-phenome Archive	EGAS00001002738	https://identifiers.org/ega.study:EGAS00001002738
EGAN00001617361 sample female overweight	DNA extraction, processing and analysis	QuantStudio 12K Flex Real-Time PCR System	Thermo Fisher Scientific	genotyping for EGAN00001617361	EGAN00001617361	European Genome-phenome Archive	EGAS00001002738	https://identifiers.org/ega.study:EGAS00001002738
EGAN00001617362 sample female overweight	DNA extraction, processing and analysis	QuantStudio 12K Flex Real-Time PCR System	Thermo Fisher Scientific	genotyping for EGAN00001617362	EGAN00001617362	European Genome-phenome Archive	EGAS00001002738	https://identifiers.org/ega.study:EGAS00001002738
EGAN00001617363 sample female obese	DNA extraction, processing and analysis	QuantStudio 12K Flex Real-Time PCR System	Thermo Fisher Scientific	genotyping for EGAN00001617363	EGAN00001617363	European Genome-phenome Archive	EGAS00001002738	https://identifiers.org/ega.study:EGAS00001002738
EGAN00001617364 sample female overweight	DNA extraction, processing and analysis	QuantStudio 12K Flex Real-Time PCR System	Thermo Fisher Scientific	genotyping for EGAN00001617364	EGAN00001617364	European Genome-phenome Archive	EGAS00001002738	https://identifiers.org/ega.study:EGAS00001002738
EGAN00001617365 sample female obese	DNA extraction, processing and analysis	QuantStudio 12K Flex Real-Time PCR System	Thermo Fisher Scientific	genotyping for EGAN00001617365	EGAN00001617365	European Genome-phenome Archive	EGAS00001002738	https://identifiers.org/ega.study:EGAS00001002738
EGAN00001617366 sample female obese	DNA extraction, processing and analysis	QuantStudio 12K Flex Real-Time PCR System	Thermo Fisher Scientific	genotyping for EGAN00001617366	EGAN00001617366	European Genome-phenome Archive	EGAS00001002738	https://identifiers.org/ega.study:EGAS00001002738
EGAN00001617367 sample female overweight	DNA extraction, processing and analysis	QuantStudio 12K Flex Real-Time PCR System	Thermo Fisher Scientific	genotyping for EGAN00001617367	EGAN00001617367	European Genome-phenome Archive	EGAS00001002738	https://identifiers.org/ega.study:EGAS00001002738
EGAN00001617368 sample female obese	DNA extraction, processing and analysis	QuantStudio 12K Flex Real-Time PCR System	Thermo Fisher Scientific	genotyping for EGAN00001617368	EGAN00001617368	European Genome-phenome Archive	EGAS00001002738	https://identifiers.org/ega.study:EGAS00001002738
EGAN00001617369 sample female obese	DNA extraction, processing and analysis	QuantStudio 12K Flex Real-Time PCR System	Thermo Fisher Scientific	genotyping for EGAN00001617369	EGAN00001617369	European Genome-phenome Archive	EGAS00001002738	https://identifiers.org/ega.study:EGAS00001002738
EGAN00001617370 sample female obese	DNA extraction, processing and analysis	QuantStudio 12K Flex Real-Time PCR System	Thermo Fisher Scientific	genotyping for EGAN00001617370	EGAN00001617370	European Genome-phenome Archive	EGAS00001002738	https://identifiers.org/ega.study:EGAS00001002738
EGAN00001617371 sample female obese	DNA extraction, processing and analysis	QuantStudio 12K Flex Real-Time PCR System	Thermo Fisher Scientific	genotyping for EGAN00001617371	EGAN00001617371	European Genome-phenome Archive	EGAS00001002738	https://identifiers.org/ega.study:EGAS00001002738
EGAN00001617372 sample female overweight	DNA extraction, processing and analysis	QuantStudio 12K Flex Real-Time PCR System	Thermo Fisher Scientific	genotyping for EGAN00001617372	EGAN00001617372	European Genome-phenome Archive	EGAS00001002738	https://identifiers.org/ega.study:EGAS00001002738
EGAN00001617373 sample female obese	DNA extraction, processing and analysis	QuantStudio 12K Flex Real-Time PCR System	Thermo Fisher Scientific	genotyping for EGAN00001617373	EGAN00001617373	European Genome-phenome Archive	EGAS00001002738	https://identifiers.org/ega.study:EGAS00001002738
EGAN00001617374 sample female obese	DNA extraction, processing and analysis	QuantStudio 12K Flex Real-Time PCR System	Thermo Fisher Scientific	genotyping for EGAN00001617374	EGAN00001617374	European Genome-phenome Archive	EGAS00001002738	https://identifiers.org/ega.study:EGAS00001002738
EGAN00001617375 sample female overweight	DNA extraction, processing and analysis	QuantStudio 12K Flex Real-Time PCR System	Thermo Fisher Scientific	genotyping for EGAN00001617375	EGAN00001617375	European Genome-phenome Archive	EGAS00001002738	https://identifiers.org/ega.study:EGAS00001002738
EGAN00001617376 sample female obese	DNA extraction, processing and analysis	QuantStudio 12K Flex Real-Time PCR System	Thermo Fisher Scientific	genotyping for EGAN00001617376	EGAN00001617376	European Genome-phenome Archive	EGAS00001002738	https://identifiers.org/ega.study:EGAS00001002738
EGAN00001617377 sample female overweight	DNA extraction, processing and analysis	QuantStudio 12K Flex Real-Time PCR System	Thermo Fisher Scientific	genotyping for EGAN00001617377	EGAN00001617377	European Genome-phenome Archive	EGAS00001002738	https://identifiers.org/ega.study:EGAS00001002738
EGAN00001617378 sample female overweight	DNA extraction, processing and analysis	QuantStudio 12K Flex Real-Time PCR System	Thermo Fisher Scientific	genotyping for EGAN00001617378	EGAN00001617378	European Genome-phenome Archive	EGAS00001002738	https://identifiers.org/ega.study:EGAS00001002738
EGAN00001617379 sample female obese	DNA extraction, processing and analysis	QuantStudio 12K Flex Real-Time PCR System	Thermo Fisher Scientific	genotyping for EGAN00001617379	EGAN00001617379	European Genome-phenome Archive	EGAS00001002738	https://identifiers.org/ega.study:EGAS00001002738
EGAN00001617380 sample female obese	DNA extraction, processing and analysis	QuantStudio 12K Flex Real-Time PCR System	Thermo Fisher Scientific	genotyping for EGAN00001617380	EGAN00001617380	European Genome-phenome Archive	EGAS00001002738	https://identifiers.org/ega.study:EGAS00001002738
EGAN00001617381 sample female obese	DNA extraction, processing and analysis	QuantStudio 12K Flex Real-Time PCR System	Thermo Fisher Scientific	genotyping for EGAN00001617381	EGAN00001617381	European Genome-phenome Archive	EGAS00001002738	https://identifiers.org/ega.study:EGAS00001002738
EGAN00001617382 sample female obese	DNA extraction, processing and analysis	QuantStudio 12K Flex Real-Time PCR System	Thermo Fisher Scientific	genotyping for EGAN00001617382	EGAN00001617382	European Genome-phenome Archive	EGAS00001002738	https://identifiers.org/ega.study:EGAS00001002738
EGAN00001617383 sample female obese	DNA extraction, processing and analysis	QuantStudio 12K Flex Real-Time PCR System	Thermo Fisher Scientific	genotyping for EGAN00001617383	EGAN00001617383	European Genome-phenome Archive	EGAS00001002738	https://identifiers.org/ega.study:EGAS00001002738
EGAN00001617384 sample female obese	DNA extraction, processing and analysis	QuantStudio 12K Flex Real-Time PCR System	Thermo Fisher Scientific	genotyping for EGAN00001617384	EGAN00001617384	European Genome-phenome Archive	EGAS00001002738	https://identifiers.org/ega.study:EGAS00001002738
EGAN00001617385 sample female overweight	DNA extraction, processing and analysis	QuantStudio 12K Flex Real-Time PCR System	Thermo Fisher Scientific	genotyping for EGAN00001617385	EGAN00001617385	European Genome-phenome Archive	EGAS00001002738	https://identifiers.org/ega.study:EGAS00001002738
EGAN00001617386 sample female overweight	DNA extraction, processing and analysis	QuantStudio 12K Flex Real-Time PCR System	Thermo Fisher Scientific	genotyping for EGAN00001617386	EGAN00001617386	European Genome-phenome Archive	EGAS00001002738	https://identifiers.org/ega.study:EGAS00001002738
EGAN00001617387 sample female obese	DNA extraction, processing and analysis	QuantStudio 12K Flex Real-Time PCR System	Thermo Fisher Scientific	genotyping for EGAN00001617387	EGAN00001617387	European Genome-phenome Archive	EGAS00001002738	https://identifiers.org/ega.study:EGAS00001002738
EGAN00001617388 sample female obese	DNA extraction, processing and analysis	QuantStudio 12K Flex Real-Time PCR System	Thermo Fisher Scientific	genotyping for EGAN00001617388	EGAN00001617388	European Genome-phenome Archive	EGAS00001002738	https://identifiers.org/ega.study:EGAS00001002738
EGAN00001617389 sample female obese	DNA extraction, processing and analysis	QuantStudio 12K Flex Real-Time PCR System	Thermo Fisher Scientific	genotyping for EGAN00001617389	EGAN00001617389	European Genome-phenome Archive	EGAS00001002738	https://identifiers.org/ega.study:EGAS00001002738
EGAN00001617390 sample female overweight	DNA extraction, processing and analysis	QuantStudio 12K Flex Real-Time PCR System	Thermo Fisher Scientific	genotyping for EGAN00001617390	EGAN00001617390	European Genome-phenome Archive	EGAS00001002738	https://identifiers.org/ega.study:EGAS00001002738
EGAN00001617391 sample female obese	DNA extraction, processing and analysis	QuantStudio 12K Flex Real-Time PCR System	Thermo Fisher Scientific	genotyping for EGAN00001617391	EGAN00001617391	European Genome-phenome Archive	EGAS00001002738	https://identifiers.org/ega.study:EGAS00001002738
EGAN00001617392 sample female obese	DNA extraction, processing and analysis	QuantStudio 12K Flex Real-Time PCR System	Thermo Fisher Scientific	genotyping for EGAN00001617392	EGAN00001617392	European Genome-phenome Archive	EGAS00001002738	https://identifiers.org/ega.study:EGAS00001002738
EGAN00001617393 sample female obese	DNA extraction, processing and analysis	QuantStudio 12K Flex Real-Time PCR System	Thermo Fisher Scientific	genotyping for EGAN00001617393	EGAN00001617393	European Genome-phenome Archive	EGAS00001002738	https://identifiers.org/ega.study:EGAS00001002738
EGAN00001617394 sample female obese	DNA extraction, processing and analysis	QuantStudio 12K Flex Real-Time PCR System	Thermo Fisher Scientific	genotyping for EGAN00001617394	EGAN00001617394	European Genome-phenome Archive	EGAS00001002738	https://identifiers.org/ega.study:EGAS00001002738
EGAN00001617395 sample female obese	DNA extraction, processing and analysis	QuantStudio 12K Flex Real-Time PCR System	Thermo Fisher Scientific	genotyping for EGAN00001617395	EGAN00001617395	European Genome-phenome Archive	EGAS00001002738	https://identifiers.org/ega.study:EGAS00001002738
EGAN00001617396 sample female obese	DNA extraction, processing and analysis	QuantStudio 12K Flex Real-Time PCR System	Thermo Fisher Scientific	genotyping for EGAN00001617396	EGAN00001617396	European Genome-phenome Archive	EGAS00001002738	https://identifiers.org/ega.study:EGAS00001002738
EGAN00001617397 sample female obese	DNA extraction, processing and analysis	QuantStudio 12K Flex Real-Time PCR System	Thermo Fisher Scientific	genotyping for EGAN00001617397	EGAN00001617397	European Genome-phenome Archive	EGAS00001002738	https://identifiers.org/ega.study:EGAS00001002738
EGAN00001617398 sample female overweight	DNA extraction, processing and analysis	QuantStudio 12K Flex Real-Time PCR System	Thermo Fisher Scientific	genotyping for EGAN00001617398	EGAN00001617398	European Genome-phenome Archive	EGAS00001002738	https://identifiers.org/ega.study:EGAS00001002738
EGAN00001617399 sample female obese	DNA extraction, processing and analysis	QuantStudio 12K Flex Real-Time PCR System	Thermo Fisher Scientific	genotyping for EGAN00001617399	EGAN00001617399	European Genome-phenome Archive	EGAS00001002738	https://identifiers.org/ega.study:EGAS00001002738
EGAN00001617400 sample female obese	DNA extraction, processing and analysis	QuantStudio 12K Flex Real-Time PCR System	Thermo Fisher Scientific	genotyping for EGAN00001617400	EGAN00001617400	European Genome-phenome Archive	EGAS00001002738	https://identifiers.org/ega.study:EGAS00001002738
EGAN00001617401 sample female obese	DNA extraction, processing and analysis	QuantStudio 12K Flex Real-Time PCR System	Thermo Fisher Scientific	genotyping for EGAN00001617401	EGAN00001617401	European Genome-phenome Archive	EGAS00001002738	https://identifiers.org/ega.study:EGAS00001002738
EGAN00001617402 sample female overweight	DNA extraction, processing and analysis	QuantStudio 12K Flex Real-Time PCR System	Thermo Fisher Scientific	genotyping for EGAN00001617402	EGAN00001617402	European Genome-phenome Archive	EGAS00001002738	https://identifiers.org/ega.study:EGAS00001002738
EGAN00001617403 sample female overweight	DNA extraction, processing and analysis	QuantStudio 12K Flex Real-Time PCR System	Thermo Fisher Scientific	genotyping for EGAN00001617403	EGAN00001617403	European Genome-phenome Archive	EGAS00001002738	https://identifiers.org/ega.study:EGAS00001002738
EGAN00001617404 sample female overweight	DNA extraction, processing and analysis	QuantStudio 12K Flex Real-Time PCR System	Thermo Fisher Scientific	genotyping for EGAN00001617404	EGAN00001617404	European Genome-phenome Archive	EGAS00001002738	https://identifiers.org/ega.study:EGAS00001002738
EGAN00001617405 sample female obese	DNA extraction, processing and analysis	QuantStudio 12K Flex Real-Time PCR System	Thermo Fisher Scientific	genotyping for EGAN00001617405	EGAN00001617405	European Genome-phenome Archive	EGAS00001002738	https://identifiers.org/ega.study:EGAS00001002738
EGAN00001617406 sample female obese	DNA extraction, processing and analysis	QuantStudio 12K Flex Real-Time PCR System	Thermo Fisher Scientific	genotyping for EGAN00001617406	EGAN00001617406	European Genome-phenome Archive	EGAS00001002738	https://identifiers.org/ega.study:EGAS00001002738
EGAN00001617407 sample female obese	DNA extraction, processing and analysis	QuantStudio 12K Flex Real-Time PCR System	Thermo Fisher Scientific	genotyping for EGAN00001617407	EGAN00001617407	European Genome-phenome Archive	EGAS00001002738	https://identifiers.org/ega.study:EGAS00001002738
EGAN00001617408 sample female overweight	DNA extraction, processing and analysis	QuantStudio 12K Flex Real-Time PCR System	Thermo Fisher Scientific	genotyping for EGAN00001617408	EGAN00001617408	European Genome-phenome Archive	EGAS00001002738	https://identifiers.org/ega.study:EGAS00001002738
EGAN00001617409 sample female obese	DNA extraction, processing and analysis	QuantStudio 12K Flex Real-Time PCR System	Thermo Fisher Scientific	genotyping for EGAN00001617409	EGAN00001617409	European Genome-phenome Archive	EGAS00001002738	https://identifiers.org/ega.study:EGAS00001002738
EGAN00001617410 sample female obese	DNA extraction, processing and analysis	QuantStudio 12K Flex Real-Time PCR System	Thermo Fisher Scientific	genotyping for EGAN00001617410	EGAN00001617410	European Genome-phenome Archive	EGAS00001002738	https://identifiers.org/ega.study:EGAS00001002738
EGAN00001617411 sample female overweight	DNA extraction, processing and analysis	QuantStudio 12K Flex Real-Time PCR System	Thermo Fisher Scientific	genotyping for EGAN00001617411	EGAN00001617411	European Genome-phenome Archive	EGAS00001002738	https://identifiers.org/ega.study:EGAS00001002738
EGAN00001617412 sample female obese	DNA extraction, processing and analysis	QuantStudio 12K Flex Real-Time PCR System	Thermo Fisher Scientific	genotyping for EGAN00001617412	EGAN00001617412	European Genome-phenome Archive	EGAS00001002738	https://identifiers.org/ega.study:EGAS00001002738
EGAN00001617413 sample female obese	DNA extraction, processing and analysis	QuantStudio 12K Flex Real-Time PCR System	Thermo Fisher Scientific	genotyping for EGAN00001617413	EGAN00001617413	European Genome-phenome Archive	EGAS00001002738	https://identifiers.org/ega.study:EGAS00001002738
EGAN00001617414 sample female overweight	DNA extraction, processing and analysis	QuantStudio 12K Flex Real-Time PCR System	Thermo Fisher Scientific	genotyping for EGAN00001617414	EGAN00001617414	European Genome-phenome Archive	EGAS00001002738	https://identifiers.org/ega.study:EGAS00001002738
EGAN00001617415 sample female obese	DNA extraction, processing and analysis	QuantStudio 12K Flex Real-Time PCR System	Thermo Fisher Scientific	genotyping for EGAN00001617415	EGAN00001617415	European Genome-phenome Archive	EGAS00001002738	https://identifiers.org/ega.study:EGAS00001002738
EGAN00001617416 sample female obese	DNA extraction, processing and analysis	QuantStudio 12K Flex Real-Time PCR System	Thermo Fisher Scientific	genotyping for EGAN00001617416	EGAN00001617416	European Genome-phenome Archive	EGAS00001002738	https://identifiers.org/ega.study:EGAS00001002738
EGAN00001617417 sample female overweight	DNA extraction, processing and analysis	QuantStudio 12K Flex Real-Time PCR System	Thermo Fisher Scientific	genotyping for EGAN00001617417	EGAN00001617417	European Genome-phenome Archive	EGAS00001002738	https://identifiers.org/ega.study:EGAS00001002738
EGAN00001617418 sample female obese	DNA extraction, processing and analysis	QuantStudio 12K Flex Real-Time PCR System	Thermo Fisher Scientific	genotyping for EGAN00001617418	EGAN00001617418	European Genome-phenome Archive	EGAS00001002738	https://identifiers.org/ega.study:EGAS00001002738
EGAN00001617419 sample female obese	DNA extraction, processing and analysis	QuantStudio 12K Flex Real-Time PCR System	Thermo Fisher Scientific	genotyping for EGAN00001617419	EGAN00001617419	European Genome-phenome Archive	EGAS00001002738	https://identifiers.org/ega.study:EGAS00001002738
EGAN00001617420 sample female overweight	DNA extraction, processing and analysis	QuantStudio 12K Flex Real-Time PCR System	Thermo Fisher Scientific	genotyping for EGAN00001617420	EGAN00001617420	European Genome-phenome Archive	EGAS00001002738	https://identifiers.org/ega.study:EGAS00001002738
EGAN00001617421 sample female overweight	DNA extraction, processing and analysis	QuantStudio 12K Flex Real-Time PCR System	Thermo Fisher Scientific	genotyping for EGAN00001617421	EGAN00001617421	European Genome-phenome Archive	EGAS00001002738	https://identifiers.org/ega.study:EGAS00001002738
EGAN00001617422 sample female overweight	DNA extraction, processing and analysis	QuantStudio 12K Flex Real-Time PCR System	Thermo Fisher Scientific	genotyping for EGAN00001617422	EGAN00001617422	European Genome-phenome Archive	EGAS00001002738	https://identifiers.org/ega.study:EGAS00001002738
EGAN00001617423 sample female obese	DNA extraction, processing and analysis	QuantStudio 12K Flex Real-Time PCR System	Thermo Fisher Scientific	genotyping for EGAN00001617423	EGAN00001617423	European Genome-phenome Archive	EGAS00001002738	https://identifiers.org/ega.study:EGAS00001002738
EGAN00001617424 sample female obese	DNA extraction, processing and analysis	QuantStudio 12K Flex Real-Time PCR System	Thermo Fisher Scientific	genotyping for EGAN00001617424	EGAN00001617424	European Genome-phenome Archive	EGAS00001002738	https://identifiers.org/ega.study:EGAS00001002738
EGAN00001617425 sample female obese	DNA extraction, processing and analysis	QuantStudio 12K Flex Real-Time PCR System	Thermo Fisher Scientific	genotyping for EGAN00001617425	EGAN00001617425	European Genome-phenome Archive	EGAS00001002738	https://identifiers.org/ega.study:EGAS00001002738
EGAN00001617426 sample female overweight	DNA extraction, processing and analysis	QuantStudio 12K Flex Real-Time PCR System	Thermo Fisher Scientific	genotyping for EGAN00001617426	EGAN00001617426	European Genome-phenome Archive	EGAS00001002738	https://identifiers.org/ega.study:EGAS00001002738
EGAN00001617427 sample female overweight	DNA extraction, processing and analysis	QuantStudio 12K Flex Real-Time PCR System	Thermo Fisher Scientific	genotyping for EGAN00001617427	EGAN00001617427	European Genome-phenome Archive	EGAS00001002738	https://identifiers.org/ega.study:EGAS00001002738
EGAN00001617428 sample female obese	DNA extraction, processing and analysis	QuantStudio 12K Flex Real-Time PCR System	Thermo Fisher Scientific	genotyping for EGAN00001617428	EGAN00001617428	European Genome-phenome Archive	EGAS00001002738	https://identifiers.org/ega.study:EGAS00001002738
EGAN00001617429 sample female overweight	DNA extraction, processing and analysis	QuantStudio 12K Flex Real-Time PCR System	Thermo Fisher Scientific	genotyping for EGAN00001617429	EGAN00001617429	European Genome-phenome Archive	EGAS00001002738	https://identifiers.org/ega.study:EGAS00001002738
EGAN00001617430 sample female obese	DNA extraction, processing and analysis	QuantStudio 12K Flex Real-Time PCR System	Thermo Fisher Scientific	genotyping for EGAN00001617430	EGAN00001617430	European Genome-phenome Archive	EGAS00001002738	https://identifiers.org/ega.study:EGAS00001002738
EGAN00001617431 sample female overweight	DNA extraction, processing and analysis	QuantStudio 12K Flex Real-Time PCR System	Thermo Fisher Scientific	genotyping for EGAN00001617431	EGAN00001617431	European Genome-phenome Archive	EGAS00001002738	https://identifiers.org/ega.study:EGAS00001002738
EGAN00001617432 sample female overweight	DNA extraction, processing and analysis	QuantStudio 12K Flex Real-Time PCR System	Thermo Fisher Scientific	genotyping for EGAN00001617432	EGAN00001617432	European Genome-phenome Archive	EGAS00001002738	https://identifiers.org/ega.study:EGAS00001002738
EGAN00001617433 sample female obese	DNA extraction, processing and analysis	QuantStudio 12K Flex Real-Time PCR System	Thermo Fisher Scientific	genotyping for EGAN00001617433	EGAN00001617433	European Genome-phenome Archive	EGAS00001002738	https://identifiers.org/ega.study:EGAS00001002738
EGAN00001617434 sample female obese	DNA extraction, processing and analysis	QuantStudio 12K Flex Real-Time PCR System	Thermo Fisher Scientific	genotyping for EGAN00001617434	EGAN00001617434	European Genome-phenome Archive	EGAS00001002738	https://identifiers.org/ega.study:EGAS00001002738
EGAN00001617435 sample female overweight	DNA extraction, processing and analysis	QuantStudio 12K Flex Real-Time PCR System	Thermo Fisher Scientific	genotyping for EGAN00001617435	EGAN00001617435	European Genome-phenome Archive	EGAS00001002738	https://identifiers.org/ega.study:EGAS00001002738
EGAN00001617436 sample female overweight	DNA extraction, processing and analysis	QuantStudio 12K Flex Real-Time PCR System	Thermo Fisher Scientific	genotyping for EGAN00001617436	EGAN00001617436	European Genome-phenome Archive	EGAS00001002738	https://identifiers.org/ega.study:EGAS00001002738
EGAN00001617437 sample female obese	DNA extraction, processing and analysis	QuantStudio 12K Flex Real-Time PCR System	Thermo Fisher Scientific	genotyping for EGAN00001617437	EGAN00001617437	European Genome-phenome Archive	EGAS00001002738	https://identifiers.org/ega.study:EGAS00001002738
EGAN00001617438 sample female obese	DNA extraction, processing and analysis	QuantStudio 12K Flex Real-Time PCR System	Thermo Fisher Scientific	genotyping for EGAN00001617438	EGAN00001617438	European Genome-phenome Archive	EGAS00001002738	https://identifiers.org/ega.study:EGAS00001002738
EGAN00001617439 sample female obese	DNA extraction, processing and analysis	QuantStudio 12K Flex Real-Time PCR System	Thermo Fisher Scientific	genotyping for EGAN00001617439	EGAN00001617439	European Genome-phenome Archive	EGAS00001002738	https://identifiers.org/ega.study:EGAS00001002738
EGAN00001617440 sample female obese	DNA extraction, processing and analysis	QuantStudio 12K Flex Real-Time PCR System	Thermo Fisher Scientific	genotyping for EGAN00001617440	EGAN00001617440	European Genome-phenome Archive	EGAS00001002738	https://identifiers.org/ega.study:EGAS00001002738
EGAN00001617441 sample female obese	DNA extraction, processing and analysis	QuantStudio 12K Flex Real-Time PCR System	Thermo Fisher Scientific	genotyping for EGAN00001617441	EGAN00001617441	European Genome-phenome Archive	EGAS00001002738	https://identifiers.org/ega.study:EGAS00001002738
EGAN00001617442 sample female overweight	DNA extraction, processing and analysis	QuantStudio 12K Flex Real-Time PCR System	Thermo Fisher Scientific	genotyping for EGAN00001617442	EGAN00001617442	European Genome-phenome Archive	EGAS00001002738	https://identifiers.org/ega.study:EGAS00001002738
EGAN00001617443 sample female obese	DNA extraction, processing and analysis	QuantStudio 12K Flex Real-Time PCR System	Thermo Fisher Scientific	genotyping for EGAN00001617443	EGAN00001617443	European Genome-phenome Archive	EGAS00001002738	https://identifiers.org/ega.study:EGAS00001002738
EGAN00001617444 sample female overweight	DNA extraction, processing and analysis	QuantStudio 12K Flex Real-Time PCR System	Thermo Fisher Scientific	genotyping for EGAN00001617444	EGAN00001617444	European Genome-phenome Archive	EGAS00001002738	https://identifiers.org/ega.study:EGAS00001002738
EGAN00001617445 sample female overweight	DNA extraction, processing and analysis	QuantStudio 12K Flex Real-Time PCR System	Thermo Fisher Scientific	genotyping for EGAN00001617445	EGAN00001617445	European Genome-phenome Archive	EGAS00001002738	https://identifiers.org/ega.study:EGAS00001002738
EGAN00001617446 sample female overweight	DNA extraction, processing and analysis	QuantStudio 12K Flex Real-Time PCR System	Thermo Fisher Scientific	genotyping for EGAN00001617446	EGAN00001617446	European Genome-phenome Archive	EGAS00001002738	https://identifiers.org/ega.study:EGAS00001002738
EGAN00001617447 sample female overweight	DNA extraction, processing and analysis	QuantStudio 12K Flex Real-Time PCR System	Thermo Fisher Scientific	genotyping for EGAN00001617447	EGAN00001617447	European Genome-phenome Archive	EGAS00001002738	https://identifiers.org/ega.study:EGAS00001002738
EGAN00001617448 sample female obese	DNA extraction, processing and analysis	QuantStudio 12K Flex Real-Time PCR System	Thermo Fisher Scientific	genotyping for EGAN00001617448	EGAN00001617448	European Genome-phenome Archive	EGAS00001002738	https://identifiers.org/ega.study:EGAS00001002738
EGAN00001617449 sample female overweight	DNA extraction, processing and analysis	QuantStudio 12K Flex Real-Time PCR System	Thermo Fisher Scientific	genotyping for EGAN00001617449	EGAN00001617449	European Genome-phenome Archive	EGAS00001002738	https://identifiers.org/ega.study:EGAS00001002738
EGAN00001617450 sample female overweight	DNA extraction, processing and analysis	QuantStudio 12K Flex Real-Time PCR System	Thermo Fisher Scientific	genotyping for EGAN00001617450	EGAN00001617450	European Genome-phenome Archive	EGAS00001002738	https://identifiers.org/ega.study:EGAS00001002738
EGAN00001617451 sample female overweight	DNA extraction, processing and analysis	QuantStudio 12K Flex Real-Time PCR System	Thermo Fisher Scientific	genotyping for EGAN00001617451	EGAN00001617451	European Genome-phenome Archive	EGAS00001002738	https://identifiers.org/ega.study:EGAS00001002738
EGAN00001617452 sample female obese	DNA extraction, processing and analysis	QuantStudio 12K Flex Real-Time PCR System	Thermo Fisher Scientific	genotyping for EGAN00001617452	EGAN00001617452	European Genome-phenome Archive	EGAS00001002738	https://identifiers.org/ega.study:EGAS00001002738
EGAN00001617453 sample female overweight	DNA extraction, processing and analysis	QuantStudio 12K Flex Real-Time PCR System	Thermo Fisher Scientific	genotyping for EGAN00001617453	EGAN00001617453	European Genome-phenome Archive	EGAS00001002738	https://identifiers.org/ega.study:EGAS00001002738
EGAN00001617454 sample female obese	DNA extraction, processing and analysis	QuantStudio 12K Flex Real-Time PCR System	Thermo Fisher Scientific	genotyping for EGAN00001617454	EGAN00001617454	European Genome-phenome Archive	EGAS00001002738	https://identifiers.org/ega.study:EGAS00001002738
EGAN00001617455 sample female obese	DNA extraction, processing and analysis	QuantStudio 12K Flex Real-Time PCR System	Thermo Fisher Scientific	genotyping for EGAN00001617455	EGAN00001617455	European Genome-phenome Archive	EGAS00001002738	https://identifiers.org/ega.study:EGAS00001002738
EGAN00001617456 sample female obese	DNA extraction, processing and analysis	QuantStudio 12K Flex Real-Time PCR System	Thermo Fisher Scientific	genotyping for EGAN00001617456	EGAN00001617456	European Genome-phenome Archive	EGAS00001002738	https://identifiers.org/ega.study:EGAS00001002738
EGAN00001617457 sample female obese	DNA extraction, processing and analysis	QuantStudio 12K Flex Real-Time PCR System	Thermo Fisher Scientific	genotyping for EGAN00001617457	EGAN00001617457	European Genome-phenome Archive	EGAS00001002738	https://identifiers.org/ega.study:EGAS00001002738
EGAN00001617458 sample female obese	DNA extraction, processing and analysis	QuantStudio 12K Flex Real-Time PCR System	Thermo Fisher Scientific	genotyping for EGAN00001617458	EGAN00001617458	European Genome-phenome Archive	EGAS00001002738	https://identifiers.org/ega.study:EGAS00001002738
EGAN00001617459 sample female obese	DNA extraction, processing and analysis	QuantStudio 12K Flex Real-Time PCR System	Thermo Fisher Scientific	genotyping for EGAN00001617459	EGAN00001617459	European Genome-phenome Archive	EGAS00001002738	https://identifiers.org/ega.study:EGAS00001002738
EGAN00001617460 sample female obese	DNA extraction, processing and analysis	QuantStudio 12K Flex Real-Time PCR System	Thermo Fisher Scientific	genotyping for EGAN00001617460	EGAN00001617460	European Genome-phenome Archive	EGAS00001002738	https://identifiers.org/ega.study:EGAS00001002738
EGAN00001617461 sample female obese	DNA extraction, processing and analysis	QuantStudio 12K Flex Real-Time PCR System	Thermo Fisher Scientific	genotyping for EGAN00001617461	EGAN00001617461	European Genome-phenome Archive	EGAS00001002738	https://identifiers.org/ega.study:EGAS00001002738
EGAN00001617462 sample female obese	DNA extraction, processing and analysis	QuantStudio 12K Flex Real-Time PCR System	Thermo Fisher Scientific	genotyping for EGAN00001617462	EGAN00001617462	European Genome-phenome Archive	EGAS00001002738	https://identifiers.org/ega.study:EGAS00001002738
EGAN00001617463 sample female obese	DNA extraction, processing and analysis	QuantStudio 12K Flex Real-Time PCR System	Thermo Fisher Scientific	genotyping for EGAN00001617463	EGAN00001617463	European Genome-phenome Archive	EGAS00001002738	https://identifiers.org/ega.study:EGAS00001002738
EGAN00001617464 sample female obese	DNA extraction, processing and analysis	QuantStudio 12K Flex Real-Time PCR System	Thermo Fisher Scientific	genotyping for EGAN00001617464	EGAN00001617464	European Genome-phenome Archive	EGAS00001002738	https://identifiers.org/ega.study:EGAS00001002738
EGAN00001617465 sample female obese	DNA extraction, processing and analysis	QuantStudio 12K Flex Real-Time PCR System	Thermo Fisher Scientific	genotyping for EGAN00001617465	EGAN00001617465	European Genome-phenome Archive	EGAS00001002738	https://identifiers.org/ega.study:EGAS00001002738
EGAN00001617466 sample female obese	DNA extraction, processing and analysis	QuantStudio 12K Flex Real-Time PCR System	Thermo Fisher Scientific	genotyping for EGAN00001617466	EGAN00001617466	European Genome-phenome Archive	EGAS00001002738	https://identifiers.org/ega.study:EGAS00001002738
EGAN00001617467 sample female obese	DNA extraction, processing and analysis	QuantStudio 12K Flex Real-Time PCR System	Thermo Fisher Scientific	genotyping for EGAN00001617467	EGAN00001617467	European Genome-phenome Archive	EGAS00001002738	https://identifiers.org/ega.study:EGAS00001002738
EGAN00001617468 sample female obese	DNA extraction, processing and analysis	QuantStudio 12K Flex Real-Time PCR System	Thermo Fisher Scientific	genotyping for EGAN00001617468	EGAN00001617468	European Genome-phenome Archive	EGAS00001002738	https://identifiers.org/ega.study:EGAS00001002738
EGAN00001617469 sample female obese	DNA extraction, processing and analysis	QuantStudio 12K Flex Real-Time PCR System	Thermo Fisher Scientific	genotyping for EGAN00001617469	EGAN00001617469	European Genome-phenome Archive	EGAS00001002738	https://identifiers.org/ega.study:EGAS00001002738
EGAN00001617470 sample female obese	DNA extraction, processing and analysis	QuantStudio 12K Flex Real-Time PCR System	Thermo Fisher Scientific	genotyping for EGAN00001617470	EGAN00001617470	European Genome-phenome Archive	EGAS00001002738	https://identifiers.org/ega.study:EGAS00001002738
EGAN00001617471 sample female obese	DNA extraction, processing and analysis	QuantStudio 12K Flex Real-Time PCR System	Thermo Fisher Scientific	genotyping for EGAN00001617471	EGAN00001617471	European Genome-phenome Archive	EGAS00001002738	https://identifiers.org/ega.study:EGAS00001002738
EGAN00001617472 sample female obese	DNA extraction, processing and analysis	QuantStudio 12K Flex Real-Time PCR System	Thermo Fisher Scientific	genotyping for EGAN00001617472	EGAN00001617472	European Genome-phenome Archive	EGAS00001002738	https://identifiers.org/ega.study:EGAS00001002738
EGAN00001617473 sample female obese	DNA extraction, processing and analysis	QuantStudio 12K Flex Real-Time PCR System	Thermo Fisher Scientific	genotyping for EGAN00001617473	EGAN00001617473	European Genome-phenome Archive	EGAS00001002738	https://identifiers.org/ega.study:EGAS00001002738
EGAN00001617474 sample female obese	DNA extraction, processing and analysis	QuantStudio 12K Flex Real-Time PCR System	Thermo Fisher Scientific	genotyping for EGAN00001617474	EGAN00001617474	European Genome-phenome Archive	EGAS00001002738	https://identifiers.org/ega.study:EGAS00001002738
EGAN00001617475 sample female obese	DNA extraction, processing and analysis	QuantStudio 12K Flex Real-Time PCR System	Thermo Fisher Scientific	genotyping for EGAN00001617475	EGAN00001617475	European Genome-phenome Archive	EGAS00001002738	https://identifiers.org/ega.study:EGAS00001002738
EGAN00001617476 sample female obese	DNA extraction, processing and analysis	QuantStudio 12K Flex Real-Time PCR System	Thermo Fisher Scientific	genotyping for EGAN00001617476	EGAN00001617476	European Genome-phenome Archive	EGAS00001002738	https://identifiers.org/ega.study:EGAS00001002738
EGAN00001617477 sample female obese	DNA extraction, processing and analysis	QuantStudio 12K Flex Real-Time PCR System	Thermo Fisher Scientific	genotyping for EGAN00001617477	EGAN00001617477	European Genome-phenome Archive	EGAS00001002738	https://identifiers.org/ega.study:EGAS00001002738
EGAN00001617478 sample female obese	DNA extraction, processing and analysis	QuantStudio 12K Flex Real-Time PCR System	Thermo Fisher Scientific	genotyping for EGAN00001617478	EGAN00001617478	European Genome-phenome Archive	EGAS00001002738	https://identifiers.org/ega.study:EGAS00001002738
EGAN00001617479 sample female obese	DNA extraction, processing and analysis	QuantStudio 12K Flex Real-Time PCR System	Thermo Fisher Scientific	genotyping for EGAN00001617479	EGAN00001617479	European Genome-phenome Archive	EGAS00001002738	https://identifiers.org/ega.study:EGAS00001002738
EGAN00001617480 sample female obese	DNA extraction, processing and analysis	QuantStudio 12K Flex Real-Time PCR System	Thermo Fisher Scientific	genotyping for EGAN00001617480	EGAN00001617480	European Genome-phenome Archive	EGAS00001002738	https://identifiers.org/ega.study:EGAS00001002738
EGAN00001617481 sample female obese	DNA extraction, processing and analysis	QuantStudio 12K Flex Real-Time PCR System	Thermo Fisher Scientific	genotyping for EGAN00001617481	EGAN00001617481	European Genome-phenome Archive	EGAS00001002738	https://identifiers.org/ega.study:EGAS00001002738
EGAN00001617482 sample female obese	DNA extraction, processing and analysis	QuantStudio 12K Flex Real-Time PCR System	Thermo Fisher Scientific	genotyping for EGAN00001617482	EGAN00001617482	European Genome-phenome Archive	EGAS00001002738	https://identifiers.org/ega.study:EGAS00001002738
EGAN00001617483 sample female obese	DNA extraction, processing and analysis	QuantStudio 12K Flex Real-Time PCR System	Thermo Fisher Scientific	genotyping for EGAN00001617483	EGAN00001617483	European Genome-phenome Archive	EGAS00001002738	https://identifiers.org/ega.study:EGAS00001002738
EGAN00001617484 sample female obese	DNA extraction, processing and analysis	QuantStudio 12K Flex Real-Time PCR System	Thermo Fisher Scientific	genotyping for EGAN00001617484	EGAN00001617484	European Genome-phenome Archive	EGAS00001002738	https://identifiers.org/ega.study:EGAS00001002738
EGAN00001617485 sample female obese	DNA extraction, processing and analysis	QuantStudio 12K Flex Real-Time PCR System	Thermo Fisher Scientific	genotyping for EGAN00001617485	EGAN00001617485	European Genome-phenome Archive	EGAS00001002738	https://identifiers.org/ega.study:EGAS00001002738
EGAN00001617486 sample female obese	DNA extraction, processing and analysis	QuantStudio 12K Flex Real-Time PCR System	Thermo Fisher Scientific	genotyping for EGAN00001617486	EGAN00001617486	European Genome-phenome Archive	EGAS00001002738	https://identifiers.org/ega.study:EGAS00001002738
EGAN00001617487 sample female obese	DNA extraction, processing and analysis	QuantStudio 12K Flex Real-Time PCR System	Thermo Fisher Scientific	genotyping for EGAN00001617487	EGAN00001617487	European Genome-phenome Archive	EGAS00001002738	https://identifiers.org/ega.study:EGAS00001002738
EGAN00001617488 sample female obese	DNA extraction, processing and analysis	QuantStudio 12K Flex Real-Time PCR System	Thermo Fisher Scientific	genotyping for EGAN00001617488	EGAN00001617488	European Genome-phenome Archive	EGAS00001002738	https://identifiers.org/ega.study:EGAS00001002738
EGAN00001617489 sample female obese	DNA extraction, processing and analysis	QuantStudio 12K Flex Real-Time PCR System	Thermo Fisher Scientific	genotyping for EGAN00001617489	EGAN00001617489	European Genome-phenome Archive	EGAS00001002738	https://identifiers.org/ega.study:EGAS00001002738
EGAN00001617490 sample female obese	DNA extraction, processing and analysis	QuantStudio 12K Flex Real-Time PCR System	Thermo Fisher Scientific	genotyping for EGAN00001617490	EGAN00001617490	European Genome-phenome Archive	EGAS00001002738	https://identifiers.org/ega.study:EGAS00001002738
EGAN00001617491 sample female obese	DNA extraction, processing and analysis	QuantStudio 12K Flex Real-Time PCR System	Thermo Fisher Scientific	genotyping for EGAN00001617491	EGAN00001617491	European Genome-phenome Archive	EGAS00001002738	https://identifiers.org/ega.study:EGAS00001002738
EGAN00001617492 sample female obese	DNA extraction, processing and analysis	QuantStudio 12K Flex Real-Time PCR System	Thermo Fisher Scientific	genotyping for EGAN00001617492	EGAN00001617492	European Genome-phenome Archive	EGAS00001002738	https://identifiers.org/ega.study:EGAS00001002738
EGAN00001617493 sample female obese	DNA extraction, processing and analysis	QuantStudio 12K Flex Real-Time PCR System	Thermo Fisher Scientific	genotyping for EGAN00001617493	EGAN00001617493	European Genome-phenome Archive	EGAS00001002738	https://identifiers.org/ega.study:EGAS00001002738
EGAN00001617494 sample female obese	DNA extraction, processing and analysis	QuantStudio 12K Flex Real-Time PCR System	Thermo Fisher Scientific	genotyping for EGAN00001617494	EGAN00001617494	European Genome-phenome Archive	EGAS00001002738	https://identifiers.org/ega.study:EGAS00001002738
EGAN00001617495 sample female obese	DNA extraction, processing and analysis	QuantStudio 12K Flex Real-Time PCR System	Thermo Fisher Scientific	genotyping for EGAN00001617495	EGAN00001617495	European Genome-phenome Archive	EGAS00001002738	https://identifiers.org/ega.study:EGAS00001002738
EGAN00001617496 sample female obese	DNA extraction, processing and analysis	QuantStudio 12K Flex Real-Time PCR System	Thermo Fisher Scientific	genotyping for EGAN00001617496	EGAN00001617496	European Genome-phenome Archive	EGAS00001002738	https://identifiers.org/ega.study:EGAS00001002738
EGAN00001617497 sample female obese	DNA extraction, processing and analysis	QuantStudio 12K Flex Real-Time PCR System	Thermo Fisher Scientific	genotyping for EGAN00001617497	EGAN00001617497	European Genome-phenome Archive	EGAS00001002738	https://identifiers.org/ega.study:EGAS00001002738
EGAN00001617498 sample female obese	DNA extraction, processing and analysis	QuantStudio 12K Flex Real-Time PCR System	Thermo Fisher Scientific	genotyping for EGAN00001617498	EGAN00001617498	European Genome-phenome Archive	EGAS00001002738	https://identifiers.org/ega.study:EGAS00001002738
EGAN00001617499 sample female obese	DNA extraction, processing and analysis	QuantStudio 12K Flex Real-Time PCR System	Thermo Fisher Scientific	genotyping for EGAN00001617499	EGAN00001617499	European Genome-phenome Archive	EGAS00001002738	https://identifiers.org/ega.study:EGAS00001002738
EGAN00001617500 sample female obese	DNA extraction, processing and analysis	QuantStudio 12K Flex Real-Time PCR System	Thermo Fisher Scientific	genotyping for EGAN00001617500	EGAN00001617500	European Genome-phenome Archive	EGAS00001002738	https://identifiers.org/ega.study:EGAS00001002738
EGAN00001617501 sample female obese	DNA extraction, processing and analysis	QuantStudio 12K Flex Real-Time PCR System	Thermo Fisher Scientific	genotyping for EGAN00001617501	EGAN00001617501	European Genome-phenome Archive	EGAS00001002738	https://identifiers.org/ega.study:EGAS00001002738
EGAN00001617502 sample female obese	DNA extraction, processing and analysis	QuantStudio 12K Flex Real-Time PCR System	Thermo Fisher Scientific	genotyping for EGAN00001617502	EGAN00001617502	European Genome-phenome Archive	EGAS00001002738	https://identifiers.org/ega.study:EGAS00001002738
EGAN00001617503 sample female obese	DNA extraction, processing and analysis	QuantStudio 12K Flex Real-Time PCR System	Thermo Fisher Scientific	genotyping for EGAN00001617503	EGAN00001617503	European Genome-phenome Archive	EGAS00001002738	https://identifiers.org/ega.study:EGAS00001002738
EGAN00001617504 sample female obese	DNA extraction, processing and analysis	QuantStudio 12K Flex Real-Time PCR System	Thermo Fisher Scientific	genotyping for EGAN00001617504	EGAN00001617504	European Genome-phenome Archive	EGAS00001002738	https://identifiers.org/ega.study:EGAS00001002738
EGAN00001617505 sample female obese	DNA extraction, processing and analysis	QuantStudio 12K Flex Real-Time PCR System	Thermo Fisher Scientific	genotyping for EGAN00001617505	EGAN00001617505	European Genome-phenome Archive	EGAS00001002738	https://identifiers.org/ega.study:EGAS00001002738
EGAN00001617506 sample female obese	DNA extraction, processing and analysis	QuantStudio 12K Flex Real-Time PCR System	Thermo Fisher Scientific	genotyping for EGAN00001617506	EGAN00001617506	European Genome-phenome Archive	EGAS00001002738	https://identifiers.org/ega.study:EGAS00001002738
EGAN00001617507 sample female obese	DNA extraction, processing and analysis	QuantStudio 12K Flex Real-Time PCR System	Thermo Fisher Scientific	genotyping for EGAN00001617507	EGAN00001617507	European Genome-phenome Archive	EGAS00001002738	https://identifiers.org/ega.study:EGAS00001002738
EGAN00001617508 sample female obese	DNA extraction, processing and analysis	QuantStudio 12K Flex Real-Time PCR System	Thermo Fisher Scientific	genotyping for EGAN00001617508	EGAN00001617508	European Genome-phenome Archive	EGAS00001002738	https://identifiers.org/ega.study:EGAS00001002738
EGAN00001617509 sample female obese	DNA extraction, processing and analysis	QuantStudio 12K Flex Real-Time PCR System	Thermo Fisher Scientific	genotyping for EGAN00001617509	EGAN00001617509	European Genome-phenome Archive	EGAS00001002738	https://identifiers.org/ega.study:EGAS00001002738
EGAN00001617510 sample female obese	DNA extraction, processing and analysis	QuantStudio 12K Flex Real-Time PCR System	Thermo Fisher Scientific	genotyping for EGAN00001617510	EGAN00001617510	European Genome-phenome Archive	EGAS00001002738	https://identifiers.org/ega.study:EGAS00001002738
EGAN00001617511 sample female obese	DNA extraction, processing and analysis	QuantStudio 12K Flex Real-Time PCR System	Thermo Fisher Scientific	genotyping for EGAN00001617511	EGAN00001617511	European Genome-phenome Archive	EGAS00001002738	https://identifiers.org/ega.study:EGAS00001002738
EGAN00001617512 sample female obese	DNA extraction, processing and analysis	QuantStudio 12K Flex Real-Time PCR System	Thermo Fisher Scientific	genotyping for EGAN00001617512	EGAN00001617512	European Genome-phenome Archive	EGAS00001002738	https://identifiers.org/ega.study:EGAS00001002738
EGAN00001617513 sample female obese	DNA extraction, processing and analysis	QuantStudio 12K Flex Real-Time PCR System	Thermo Fisher Scientific	genotyping for EGAN00001617513	EGAN00001617513	European Genome-phenome Archive	EGAS00001002738	https://identifiers.org/ega.study:EGAS00001002738
EGAN00001617514 sample female obese	DNA extraction, processing and analysis	QuantStudio 12K Flex Real-Time PCR System	Thermo Fisher Scientific	genotyping for EGAN00001617514	EGAN00001617514	European Genome-phenome Archive	EGAS00001002738	https://identifiers.org/ega.study:EGAS00001002738
EGAN00001617515 sample female obese	DNA extraction, processing and analysis	QuantStudio 12K Flex Real-Time PCR System	Thermo Fisher Scientific	genotyping for EGAN00001617515	EGAN00001617515	European Genome-phenome Archive	EGAS00001002738	https://identifiers.org/ega.study:EGAS00001002738
EGAN00001617516 sample female obese	DNA extraction, processing and analysis	QuantStudio 12K Flex Real-Time PCR System	Thermo Fisher Scientific	genotyping for EGAN00001617516	EGAN00001617516	European Genome-phenome Archive	EGAS00001002738	https://identifiers.org/ega.study:EGAS00001002738
EGAN00001617517 sample female obese	DNA extraction, processing and analysis	QuantStudio 12K Flex Real-Time PCR System	Thermo Fisher Scientific	genotyping for EGAN00001617517	EGAN00001617517	European Genome-phenome Archive	EGAS00001002738	https://identifiers.org/ega.study:EGAS00001002738
EGAN00001617518 sample male overweight	DNA extraction, processing and analysis	QuantStudio 12K Flex Real-Time PCR System	Thermo Fisher Scientific	genotyping for EGAN00001617518	EGAN00001617518	European Genome-phenome Archive	EGAS00001002738	https://identifiers.org/ega.study:EGAS00001002738
EGAN00001617519 sample male obese	DNA extraction, processing and analysis	QuantStudio 12K Flex Real-Time PCR System	Thermo Fisher Scientific	genotyping for EGAN00001617519	EGAN00001617519	European Genome-phenome Archive	EGAS00001002738	https://identifiers.org/ega.study:EGAS00001002738
EGAN00001617520 sample male overweight	DNA extraction, processing and analysis	QuantStudio 12K Flex Real-Time PCR System	Thermo Fisher Scientific	genotyping for EGAN00001617520	EGAN00001617520	European Genome-phenome Archive	EGAS00001002738	https://identifiers.org/ega.study:EGAS00001002738
EGAN00001617521 sample male obese	DNA extraction, processing and analysis	QuantStudio 12K Flex Real-Time PCR System	Thermo Fisher Scientific	genotyping for EGAN00001617521	EGAN00001617521	European Genome-phenome Archive	EGAS00001002738	https://identifiers.org/ega.study:EGAS00001002738
EGAN00001617522 sample male overweight	DNA extraction, processing and analysis	QuantStudio 12K Flex Real-Time PCR System	Thermo Fisher Scientific	genotyping for EGAN00001617522	EGAN00001617522	European Genome-phenome Archive	EGAS00001002738	https://identifiers.org/ega.study:EGAS00001002738
EGAN00001617523 sample male obese	DNA extraction, processing and analysis	QuantStudio 12K Flex Real-Time PCR System	Thermo Fisher Scientific	genotyping for EGAN00001617523	EGAN00001617523	European Genome-phenome Archive	EGAS00001002738	https://identifiers.org/ega.study:EGAS00001002738
EGAN00001617524 sample male overweight	DNA extraction, processing and analysis	QuantStudio 12K Flex Real-Time PCR System	Thermo Fisher Scientific	genotyping for EGAN00001617524	EGAN00001617524	European Genome-phenome Archive	EGAS00001002738	https://identifiers.org/ega.study:EGAS00001002738
EGAN00001617525 sample male overweight	DNA extraction, processing and analysis	QuantStudio 12K Flex Real-Time PCR System	Thermo Fisher Scientific	genotyping for EGAN00001617525	EGAN00001617525	European Genome-phenome Archive	EGAS00001002738	https://identifiers.org/ega.study:EGAS00001002738
EGAN00001617526 sample male obese	DNA extraction, processing and analysis	QuantStudio 12K Flex Real-Time PCR System	Thermo Fisher Scientific	genotyping for EGAN00001617526	EGAN00001617526	European Genome-phenome Archive	EGAS00001002738	https://identifiers.org/ega.study:EGAS00001002738
EGAN00001617527 sample male obese	DNA extraction, processing and analysis	QuantStudio 12K Flex Real-Time PCR System	Thermo Fisher Scientific	genotyping for EGAN00001617527	EGAN00001617527	European Genome-phenome Archive	EGAS00001002738	https://identifiers.org/ega.study:EGAS00001002738
EGAN00001617528 sample male obese	DNA extraction, processing and analysis	QuantStudio 12K Flex Real-Time PCR System	Thermo Fisher Scientific	genotyping for EGAN00001617528	EGAN00001617528	European Genome-phenome Archive	EGAS00001002738	https://identifiers.org/ega.study:EGAS00001002738
EGAN00001617529 sample male overweight	DNA extraction, processing and analysis	QuantStudio 12K Flex Real-Time PCR System	Thermo Fisher Scientific	genotyping for EGAN00001617529	EGAN00001617529	European Genome-phenome Archive	EGAS00001002738	https://identifiers.org/ega.study:EGAS00001002738
EGAN00001617530 sample male obese	DNA extraction, processing and analysis	QuantStudio 12K Flex Real-Time PCR System	Thermo Fisher Scientific	genotyping for EGAN00001617530	EGAN00001617530	European Genome-phenome Archive	EGAS00001002738	https://identifiers.org/ega.study:EGAS00001002738
EGAN00001617531 sample male obese	DNA extraction, processing and analysis	QuantStudio 12K Flex Real-Time PCR System	Thermo Fisher Scientific	genotyping for EGAN00001617531	EGAN00001617531	European Genome-phenome Archive	EGAS00001002738	https://identifiers.org/ega.study:EGAS00001002738
EGAN00001617532 sample male overweight	DNA extraction, processing and analysis	QuantStudio 12K Flex Real-Time PCR System	Thermo Fisher Scientific	genotyping for EGAN00001617532	EGAN00001617532	European Genome-phenome Archive	EGAS00001002738	https://identifiers.org/ega.study:EGAS00001002738
EGAN00001617533 sample male obese	DNA extraction, processing and analysis	QuantStudio 12K Flex Real-Time PCR System	Thermo Fisher Scientific	genotyping for EGAN00001617533	EGAN00001617533	European Genome-phenome Archive	EGAS00001002738	https://identifiers.org/ega.study:EGAS00001002738
EGAN00001617534 sample male obese	DNA extraction, processing and analysis	QuantStudio 12K Flex Real-Time PCR System	Thermo Fisher Scientific	genotyping for EGAN00001617534	EGAN00001617534	European Genome-phenome Archive	EGAS00001002738	https://identifiers.org/ega.study:EGAS00001002738
EGAN00001617535 sample male obese	DNA extraction, processing and analysis	QuantStudio 12K Flex Real-Time PCR System	Thermo Fisher Scientific	genotyping for EGAN00001617535	EGAN00001617535	European Genome-phenome Archive	EGAS00001002738	https://identifiers.org/ega.study:EGAS00001002738
EGAN00001617536 sample male obese	DNA extraction, processing and analysis	QuantStudio 12K Flex Real-Time PCR System	Thermo Fisher Scientific	genotyping for EGAN00001617536	EGAN00001617536	European Genome-phenome Archive	EGAS00001002738	https://identifiers.org/ega.study:EGAS00001002738
EGAN00001617537 sample male obese	DNA extraction, processing and analysis	QuantStudio 12K Flex Real-Time PCR System	Thermo Fisher Scientific	genotyping for EGAN00001617537	EGAN00001617537	European Genome-phenome Archive	EGAS00001002738	https://identifiers.org/ega.study:EGAS00001002738
EGAN00001617538 sample male obese	DNA extraction, processing and analysis	QuantStudio 12K Flex Real-Time PCR System	Thermo Fisher Scientific	genotyping for EGAN00001617538	EGAN00001617538	European Genome-phenome Archive	EGAS00001002738	https://identifiers.org/ega.study:EGAS00001002738
EGAN00001617539 sample male obese	DNA extraction, processing and analysis	QuantStudio 12K Flex Real-Time PCR System	Thermo Fisher Scientific	genotyping for EGAN00001617539	EGAN00001617539	European Genome-phenome Archive	EGAS00001002738	https://identifiers.org/ega.study:EGAS00001002738
EGAN00001617540 sample male obese	DNA extraction, processing and analysis	QuantStudio 12K Flex Real-Time PCR System	Thermo Fisher Scientific	genotyping for EGAN00001617540	EGAN00001617540	European Genome-phenome Archive	EGAS00001002738	https://identifiers.org/ega.study:EGAS00001002738
EGAN00001617541 sample male obese	DNA extraction, processing and analysis	QuantStudio 12K Flex Real-Time PCR System	Thermo Fisher Scientific	genotyping for EGAN00001617541	EGAN00001617541	European Genome-phenome Archive	EGAS00001002738	https://identifiers.org/ega.study:EGAS00001002738
EGAN00001617542 sample male obese	DNA extraction, processing and analysis	QuantStudio 12K Flex Real-Time PCR System	Thermo Fisher Scientific	genotyping for EGAN00001617542	EGAN00001617542	European Genome-phenome Archive	EGAS00001002738	https://identifiers.org/ega.study:EGAS00001002738
EGAN00001617543 sample male obese	DNA extraction, processing and analysis	QuantStudio 12K Flex Real-Time PCR System	Thermo Fisher Scientific	genotyping for EGAN00001617543	EGAN00001617543	European Genome-phenome Archive	EGAS00001002738	https://identifiers.org/ega.study:EGAS00001002738
EGAN00001617544 sample male overweight	DNA extraction, processing and analysis	QuantStudio 12K Flex Real-Time PCR System	Thermo Fisher Scientific	genotyping for EGAN00001617544	EGAN00001617544	European Genome-phenome Archive	EGAS00001002738	https://identifiers.org/ega.study:EGAS00001002738
EGAN00001617545 sample male overweight	DNA extraction, processing and analysis	QuantStudio 12K Flex Real-Time PCR System	Thermo Fisher Scientific	genotyping for EGAN00001617545	EGAN00001617545	European Genome-phenome Archive	EGAS00001002738	https://identifiers.org/ega.study:EGAS00001002738
EGAN00001617546 sample male overweight	DNA extraction, processing and analysis	QuantStudio 12K Flex Real-Time PCR System	Thermo Fisher Scientific	genotyping for EGAN00001617546	EGAN00001617546	European Genome-phenome Archive	EGAS00001002738	https://identifiers.org/ega.study:EGAS00001002738
EGAN00001617547 sample male overweight	DNA extraction, processing and analysis	QuantStudio 12K Flex Real-Time PCR System	Thermo Fisher Scientific	genotyping for EGAN00001617547	EGAN00001617547	European Genome-phenome Archive	EGAS00001002738	https://identifiers.org/ega.study:EGAS00001002738
EGAN00001617548 sample male overweight	DNA extraction, processing and analysis	QuantStudio 12K Flex Real-Time PCR System	Thermo Fisher Scientific	genotyping for EGAN00001617548	EGAN00001617548	European Genome-phenome Archive	EGAS00001002738	https://identifiers.org/ega.study:EGAS00001002738
EGAN00001617549 sample male overweight	DNA extraction, processing and analysis	QuantStudio 12K Flex Real-Time PCR System	Thermo Fisher Scientific	genotyping for EGAN00001617549	EGAN00001617549	European Genome-phenome Archive	EGAS00001002738	https://identifiers.org/ega.study:EGAS00001002738
EGAN00001617550 sample male overweight	DNA extraction, processing and analysis	QuantStudio 12K Flex Real-Time PCR System	Thermo Fisher Scientific	genotyping for EGAN00001617550	EGAN00001617550	European Genome-phenome Archive	EGAS00001002738	https://identifiers.org/ega.study:EGAS00001002738
EGAN00001617551 sample male obese	DNA extraction, processing and analysis	QuantStudio 12K Flex Real-Time PCR System	Thermo Fisher Scientific	genotyping for EGAN00001617551	EGAN00001617551	European Genome-phenome Archive	EGAS00001002738	https://identifiers.org/ega.study:EGAS00001002738
EGAN00001617552 sample male overweight	DNA extraction, processing and analysis	QuantStudio 12K Flex Real-Time PCR System	Thermo Fisher Scientific	genotyping for EGAN00001617552	EGAN00001617552	European Genome-phenome Archive	EGAS00001002738	https://identifiers.org/ega.study:EGAS00001002738
EGAN00001617553 sample male obese	DNA extraction, processing and analysis	QuantStudio 12K Flex Real-Time PCR System	Thermo Fisher Scientific	genotyping for EGAN00001617553	EGAN00001617553	European Genome-phenome Archive	EGAS00001002738	https://identifiers.org/ega.study:EGAS00001002738
EGAN00001617554 sample male overweight	DNA extraction, processing and analysis	QuantStudio 12K Flex Real-Time PCR System	Thermo Fisher Scientific	genotyping for EGAN00001617554	EGAN00001617554	European Genome-phenome Archive	EGAS00001002738	https://identifiers.org/ega.study:EGAS00001002738
EGAN00001617555 sample male overweight	DNA extraction, processing and analysis	QuantStudio 12K Flex Real-Time PCR System	Thermo Fisher Scientific	genotyping for EGAN00001617555	EGAN00001617555	European Genome-phenome Archive	EGAS00001002738	https://identifiers.org/ega.study:EGAS00001002738
EGAN00001617556 sample male overweight	DNA extraction, processing and analysis	QuantStudio 12K Flex Real-Time PCR System	Thermo Fisher Scientific	genotyping for EGAN00001617556	EGAN00001617556	European Genome-phenome Archive	EGAS00001002738	https://identifiers.org/ega.study:EGAS00001002738
EGAN00001617557 sample male obese	DNA extraction, processing and analysis	QuantStudio 12K Flex Real-Time PCR System	Thermo Fisher Scientific	genotyping for EGAN00001617557	EGAN00001617557	European Genome-phenome Archive	EGAS00001002738	https://identifiers.org/ega.study:EGAS00001002738
EGAN00001617558 sample male obese	DNA extraction, processing and analysis	QuantStudio 12K Flex Real-Time PCR System	Thermo Fisher Scientific	genotyping for EGAN00001617558	EGAN00001617558	European Genome-phenome Archive	EGAS00001002738	https://identifiers.org/ega.study:EGAS00001002738
EGAN00001617559 sample male overweight	DNA extraction, processing and analysis	QuantStudio 12K Flex Real-Time PCR System	Thermo Fisher Scientific	genotyping for EGAN00001617559	EGAN00001617559	European Genome-phenome Archive	EGAS00001002738	https://identifiers.org/ega.study:EGAS00001002738
EGAN00001617560 sample male overweight	DNA extraction, processing and analysis	QuantStudio 12K Flex Real-Time PCR System	Thermo Fisher Scientific	genotyping for EGAN00001617560	EGAN00001617560	European Genome-phenome Archive	EGAS00001002738	https://identifiers.org/ega.study:EGAS00001002738
EGAN00001617561 sample male obese	DNA extraction, processing and analysis	QuantStudio 12K Flex Real-Time PCR System	Thermo Fisher Scientific	genotyping for EGAN00001617561	EGAN00001617561	European Genome-phenome Archive	EGAS00001002738	https://identifiers.org/ega.study:EGAS00001002738
EGAN00001617562 sample male overweight	DNA extraction, processing and analysis	QuantStudio 12K Flex Real-Time PCR System	Thermo Fisher Scientific	genotyping for EGAN00001617562	EGAN00001617562	European Genome-phenome Archive	EGAS00001002738	https://identifiers.org/ega.study:EGAS00001002738
EGAN00001617563 sample male overweight	DNA extraction, processing and analysis	QuantStudio 12K Flex Real-Time PCR System	Thermo Fisher Scientific	genotyping for EGAN00001617563	EGAN00001617563	European Genome-phenome Archive	EGAS00001002738	https://identifiers.org/ega.study:EGAS00001002738
EGAN00001617564 sample male overweight	DNA extraction, processing and analysis	QuantStudio 12K Flex Real-Time PCR System	Thermo Fisher Scientific	genotyping for EGAN00001617564	EGAN00001617564	European Genome-phenome Archive	EGAS00001002738	https://identifiers.org/ega.study:EGAS00001002738
EGAN00001617565 sample male overweight	DNA extraction, processing and analysis	QuantStudio 12K Flex Real-Time PCR System	Thermo Fisher Scientific	genotyping for EGAN00001617565	EGAN00001617565	European Genome-phenome Archive	EGAS00001002738	https://identifiers.org/ega.study:EGAS00001002738
EGAN00001617566 sample male overweight	DNA extraction, processing and analysis	QuantStudio 12K Flex Real-Time PCR System	Thermo Fisher Scientific	genotyping for EGAN00001617566	EGAN00001617566	European Genome-phenome Archive	EGAS00001002738	https://identifiers.org/ega.study:EGAS00001002738
EGAN00001617567 sample male obese	DNA extraction, processing and analysis	QuantStudio 12K Flex Real-Time PCR System	Thermo Fisher Scientific	genotyping for EGAN00001617567	EGAN00001617567	European Genome-phenome Archive	EGAS00001002738	https://identifiers.org/ega.study:EGAS00001002738
EGAN00001617568 sample male obese	DNA extraction, processing and analysis	QuantStudio 12K Flex Real-Time PCR System	Thermo Fisher Scientific	genotyping for EGAN00001617568	EGAN00001617568	European Genome-phenome Archive	EGAS00001002738	https://identifiers.org/ega.study:EGAS00001002738
EGAN00001617569 sample male overweight	DNA extraction, processing and analysis	QuantStudio 12K Flex Real-Time PCR System	Thermo Fisher Scientific	genotyping for EGAN00001617569	EGAN00001617569	European Genome-phenome Archive	EGAS00001002738	https://identifiers.org/ega.study:EGAS00001002738
EGAN00001617570 sample male overweight	DNA extraction, processing and analysis	QuantStudio 12K Flex Real-Time PCR System	Thermo Fisher Scientific	genotyping for EGAN00001617570	EGAN00001617570	European Genome-phenome Archive	EGAS00001002738	https://identifiers.org/ega.study:EGAS00001002738
EGAN00001617571 sample male obese	DNA extraction, processing and analysis	QuantStudio 12K Flex Real-Time PCR System	Thermo Fisher Scientific	genotyping for EGAN00001617571	EGAN00001617571	European Genome-phenome Archive	EGAS00001002738	https://identifiers.org/ega.study:EGAS00001002738
EGAN00001617572 sample male obese	DNA extraction, processing and analysis	QuantStudio 12K Flex Real-Time PCR System	Thermo Fisher Scientific	genotyping for EGAN00001617572	EGAN00001617572	European Genome-phenome Archive	EGAS00001002738	https://identifiers.org/ega.study:EGAS00001002738
EGAN00001617573 sample male obese	DNA extraction, processing and analysis	QuantStudio 12K Flex Real-Time PCR System	Thermo Fisher Scientific	genotyping for EGAN00001617573	EGAN00001617573	European Genome-phenome Archive	EGAS00001002738	https://identifiers.org/ega.study:EGAS00001002738
EGAN00001617574 sample male obese	DNA extraction, processing and analysis	QuantStudio 12K Flex Real-Time PCR System	Thermo Fisher Scientific	genotyping for EGAN00001617574	EGAN00001617574	European Genome-phenome Archive	EGAS00001002738	https://identifiers.org/ega.study:EGAS00001002738
EGAN00001617575 sample male obese	DNA extraction, processing and analysis	QuantStudio 12K Flex Real-Time PCR System	Thermo Fisher Scientific	genotyping for EGAN00001617575	EGAN00001617575	European Genome-phenome Archive	EGAS00001002738	https://identifiers.org/ega.study:EGAS00001002738
EGAN00001617576 sample male obese	DNA extraction, processing and analysis	QuantStudio 12K Flex Real-Time PCR System	Thermo Fisher Scientific	genotyping for EGAN00001617576	EGAN00001617576	European Genome-phenome Archive	EGAS00001002738	https://identifiers.org/ega.study:EGAS00001002738
EGAN00001617577 sample male obese	DNA extraction, processing and analysis	QuantStudio 12K Flex Real-Time PCR System	Thermo Fisher Scientific	genotyping for EGAN00001617577	EGAN00001617577	European Genome-phenome Archive	EGAS00001002738	https://identifiers.org/ega.study:EGAS00001002738
EGAN00001617578 sample male obese	DNA extraction, processing and analysis	QuantStudio 12K Flex Real-Time PCR System	Thermo Fisher Scientific	genotyping for EGAN00001617578	EGAN00001617578	European Genome-phenome Archive	EGAS00001002738	https://identifiers.org/ega.study:EGAS00001002738
EGAN00001617579 sample male obese	DNA extraction, processing and analysis	QuantStudio 12K Flex Real-Time PCR System	Thermo Fisher Scientific	genotyping for EGAN00001617579	EGAN00001617579	European Genome-phenome Archive	EGAS00001002738	https://identifiers.org/ega.study:EGAS00001002738
EGAN00001617580 sample male obese	DNA extraction, processing and analysis	QuantStudio 12K Flex Real-Time PCR System	Thermo Fisher Scientific	genotyping for EGAN00001617580	EGAN00001617580	European Genome-phenome Archive	EGAS00001002738	https://identifiers.org/ega.study:EGAS00001002738
EGAN00001617581 sample male obese	DNA extraction, processing and analysis	QuantStudio 12K Flex Real-Time PCR System	Thermo Fisher Scientific	genotyping for EGAN00001617581	EGAN00001617581	European Genome-phenome Archive	EGAS00001002738	https://identifiers.org/ega.study:EGAS00001002738
EGAN00001617582 sample male overweight	DNA extraction, processing and analysis	QuantStudio 12K Flex Real-Time PCR System	Thermo Fisher Scientific	genotyping for EGAN00001617582	EGAN00001617582	European Genome-phenome Archive	EGAS00001002738	https://identifiers.org/ega.study:EGAS00001002738
EGAN00001617583 sample male obese	DNA extraction, processing and analysis	QuantStudio 12K Flex Real-Time PCR System	Thermo Fisher Scientific	genotyping for EGAN00001617583	EGAN00001617583	European Genome-phenome Archive	EGAS00001002738	https://identifiers.org/ega.study:EGAS00001002738
EGAN00001617584 sample male obese	DNA extraction, processing and analysis	QuantStudio 12K Flex Real-Time PCR System	Thermo Fisher Scientific	genotyping for EGAN00001617584	EGAN00001617584	European Genome-phenome Archive	EGAS00001002738	https://identifiers.org/ega.study:EGAS00001002738
EGAN00001617585 sample male obese	DNA extraction, processing and analysis	QuantStudio 12K Flex Real-Time PCR System	Thermo Fisher Scientific	genotyping for EGAN00001617585	EGAN00001617585	European Genome-phenome Archive	EGAS00001002738	https://identifiers.org/ega.study:EGAS00001002738
EGAN00001617586 sample male obese	DNA extraction, processing and analysis	QuantStudio 12K Flex Real-Time PCR System	Thermo Fisher Scientific	genotyping for EGAN00001617586	EGAN00001617586	European Genome-phenome Archive	EGAS00001002738	https://identifiers.org/ega.study:EGAS00001002738
EGAN00001617587 sample male obese	DNA extraction, processing and analysis	QuantStudio 12K Flex Real-Time PCR System	Thermo Fisher Scientific	genotyping for EGAN00001617587	EGAN00001617587	European Genome-phenome Archive	EGAS00001002738	https://identifiers.org/ega.study:EGAS00001002738
EGAN00001617588 sample male obese	DNA extraction, processing and analysis	QuantStudio 12K Flex Real-Time PCR System	Thermo Fisher Scientific	genotyping for EGAN00001617588	EGAN00001617588	European Genome-phenome Archive	EGAS00001002738	https://identifiers.org/ega.study:EGAS00001002738
EGAN00001617589 sample male obese	DNA extraction, processing and analysis	QuantStudio 12K Flex Real-Time PCR System	Thermo Fisher Scientific	genotyping for EGAN00001617589	EGAN00001617589	European Genome-phenome Archive	EGAS00001002738	https://identifiers.org/ega.study:EGAS00001002738
EGAN00001617590 sample male obese	DNA extraction, processing and analysis	QuantStudio 12K Flex Real-Time PCR System	Thermo Fisher Scientific	genotyping for EGAN00001617590	EGAN00001617590	European Genome-phenome Archive	EGAS00001002738	https://identifiers.org/ega.study:EGAS00001002738
EGAN00001617591 sample male obese	DNA extraction, processing and analysis	QuantStudio 12K Flex Real-Time PCR System	Thermo Fisher Scientific	genotyping for EGAN00001617591	EGAN00001617591	European Genome-phenome Archive	EGAS00001002738	https://identifiers.org/ega.study:EGAS00001002738
EGAN00001617592 sample male overweight	DNA extraction, processing and analysis	QuantStudio 12K Flex Real-Time PCR System	Thermo Fisher Scientific	genotyping for EGAN00001617592	EGAN00001617592	European Genome-phenome Archive	EGAS00001002738	https://identifiers.org/ega.study:EGAS00001002738
EGAN00001617593 sample male obese	DNA extraction, processing and analysis	QuantStudio 12K Flex Real-Time PCR System	Thermo Fisher Scientific	genotyping for EGAN00001617593	EGAN00001617593	European Genome-phenome Archive	EGAS00001002738	https://identifiers.org/ega.study:EGAS00001002738
EGAN00001617594 sample male obese	DNA extraction, processing and analysis	QuantStudio 12K Flex Real-Time PCR System	Thermo Fisher Scientific	genotyping for EGAN00001617594	EGAN00001617594	European Genome-phenome Archive	EGAS00001002738	https://identifiers.org/ega.study:EGAS00001002738
EGAN00001617595 sample male obese	DNA extraction, processing and analysis	QuantStudio 12K Flex Real-Time PCR System	Thermo Fisher Scientific	genotyping for EGAN00001617595	EGAN00001617595	European Genome-phenome Archive	EGAS00001002738	https://identifiers.org/ega.study:EGAS00001002738
EGAN00001617596 sample male obese	DNA extraction, processing and analysis	QuantStudio 12K Flex Real-Time PCR System	Thermo Fisher Scientific	genotyping for EGAN00001617596	EGAN00001617596	European Genome-phenome Archive	EGAS00001002738	https://identifiers.org/ega.study:EGAS00001002738
EGAN00001617597 sample male obese	DNA extraction, processing and analysis	QuantStudio 12K Flex Real-Time PCR System	Thermo Fisher Scientific	genotyping for EGAN00001617597	EGAN00001617597	European Genome-phenome Archive	EGAS00001002738	https://identifiers.org/ega.study:EGAS00001002738
EGAN00001617598 sample male overweight	DNA extraction, processing and analysis	QuantStudio 12K Flex Real-Time PCR System	Thermo Fisher Scientific	genotyping for EGAN00001617598	EGAN00001617598	European Genome-phenome Archive	EGAS00001002738	https://identifiers.org/ega.study:EGAS00001002738
EGAN00001617599 sample male obese	DNA extraction, processing and analysis	QuantStudio 12K Flex Real-Time PCR System	Thermo Fisher Scientific	genotyping for EGAN00001617599	EGAN00001617599	European Genome-phenome Archive	EGAS00001002738	https://identifiers.org/ega.study:EGAS00001002738
EGAN00001617600 sample male obese	DNA extraction, processing and analysis	QuantStudio 12K Flex Real-Time PCR System	Thermo Fisher Scientific	genotyping for EGAN00001617600	EGAN00001617600	European Genome-phenome Archive	EGAS00001002738	https://identifiers.org/ega.study:EGAS00001002738
EGAN00001617601 sample male obese	DNA extraction, processing and analysis	QuantStudio 12K Flex Real-Time PCR System	Thermo Fisher Scientific	genotyping for EGAN00001617601	EGAN00001617601	European Genome-phenome Archive	EGAS00001002738	https://identifiers.org/ega.study:EGAS00001002738
EGAN00001617602 sample male obese	DNA extraction, processing and analysis	QuantStudio 12K Flex Real-Time PCR System	Thermo Fisher Scientific	genotyping for EGAN00001617602	EGAN00001617602	European Genome-phenome Archive	EGAS00001002738	https://identifiers.org/ega.study:EGAS00001002738
EGAN00001617603 sample male obese	DNA extraction, processing and analysis	QuantStudio 12K Flex Real-Time PCR System	Thermo Fisher Scientific	genotyping for EGAN00001617603	EGAN00001617603	European Genome-phenome Archive	EGAS00001002738	https://identifiers.org/ega.study:EGAS00001002738
EGAN00001617604 sample male obese	DNA extraction, processing and analysis	QuantStudio 12K Flex Real-Time PCR System	Thermo Fisher Scientific	genotyping for EGAN00001617604	EGAN00001617604	European Genome-phenome Archive	EGAS00001002738	https://identifiers.org/ega.study:EGAS00001002738
EGAN00001617605 sample male overweight	DNA extraction, processing and analysis	QuantStudio 12K Flex Real-Time PCR System	Thermo Fisher Scientific	genotyping for EGAN00001617605	EGAN00001617605	European Genome-phenome Archive	EGAS00001002738	https://identifiers.org/ega.study:EGAS00001002738
EGAN00001617606 sample male obese	DNA extraction, processing and analysis	QuantStudio 12K Flex Real-Time PCR System	Thermo Fisher Scientific	genotyping for EGAN00001617606	EGAN00001617606	European Genome-phenome Archive	EGAS00001002738	https://identifiers.org/ega.study:EGAS00001002738
EGAN00001617607 sample male overweight	DNA extraction, processing and analysis	QuantStudio 12K Flex Real-Time PCR System	Thermo Fisher Scientific	genotyping for EGAN00001617607	EGAN00001617607	European Genome-phenome Archive	EGAS00001002738	https://identifiers.org/ega.study:EGAS00001002738
EGAN00001617608 sample male overweight	DNA extraction, processing and analysis	QuantStudio 12K Flex Real-Time PCR System	Thermo Fisher Scientific	genotyping for EGAN00001617608	EGAN00001617608	European Genome-phenome Archive	EGAS00001002738	https://identifiers.org/ega.study:EGAS00001002738
EGAN00001617609 sample male overweight	DNA extraction, processing and analysis	QuantStudio 12K Flex Real-Time PCR System	Thermo Fisher Scientific	genotyping for EGAN00001617609	EGAN00001617609	European Genome-phenome Archive	EGAS00001002738	https://identifiers.org/ega.study:EGAS00001002738
EGAN00001617610 sample male obese	DNA extraction, processing and analysis	QuantStudio 12K Flex Real-Time PCR System	Thermo Fisher Scientific	genotyping for EGAN00001617610	EGAN00001617610	European Genome-phenome Archive	EGAS00001002738	https://identifiers.org/ega.study:EGAS00001002738
EGAN00001617611 sample male overweight	DNA extraction, processing and analysis	QuantStudio 12K Flex Real-Time PCR System	Thermo Fisher Scientific	genotyping for EGAN00001617611	EGAN00001617611	European Genome-phenome Archive	EGAS00001002738	https://identifiers.org/ega.study:EGAS00001002738
EGAN00001617612 sample male obese	DNA extraction, processing and analysis	QuantStudio 12K Flex Real-Time PCR System	Thermo Fisher Scientific	genotyping for EGAN00001617612	EGAN00001617612	European Genome-phenome Archive	EGAS00001002738	https://identifiers.org/ega.study:EGAS00001002738
EGAN00001617613 sample male obese	DNA extraction, processing and analysis	QuantStudio 12K Flex Real-Time PCR System	Thermo Fisher Scientific	genotyping for EGAN00001617613	EGAN00001617613	European Genome-phenome Archive	EGAS00001002738	https://identifiers.org/ega.study:EGAS00001002738
EGAN00001617614 sample male obese	DNA extraction, processing and analysis	QuantStudio 12K Flex Real-Time PCR System	Thermo Fisher Scientific	genotyping for EGAN00001617614	EGAN00001617614	European Genome-phenome Archive	EGAS00001002738	https://identifiers.org/ega.study:EGAS00001002738
EGAN00001617615 sample male overweight	DNA extraction, processing and analysis	QuantStudio 12K Flex Real-Time PCR System	Thermo Fisher Scientific	genotyping for EGAN00001617615	EGAN00001617615	European Genome-phenome Archive	EGAS00001002738	https://identifiers.org/ega.study:EGAS00001002738
EGAN00001617616 sample male obese	DNA extraction, processing and analysis	QuantStudio 12K Flex Real-Time PCR System	Thermo Fisher Scientific	genotyping for EGAN00001617616	EGAN00001617616	European Genome-phenome Archive	EGAS00001002738	https://identifiers.org/ega.study:EGAS00001002738
EGAN00001617617 sample male obese	DNA extraction, processing and analysis	QuantStudio 12K Flex Real-Time PCR System	Thermo Fisher Scientific	genotyping for EGAN00001617617	EGAN00001617617	European Genome-phenome Archive	EGAS00001002738	https://identifiers.org/ega.study:EGAS00001002738
EGAN00001617618 sample male obese	DNA extraction, processing and analysis	QuantStudio 12K Flex Real-Time PCR System	Thermo Fisher Scientific	genotyping for EGAN00001617618	EGAN00001617618	European Genome-phenome Archive	EGAS00001002738	https://identifiers.org/ega.study:EGAS00001002738
EGAN00001617619 sample male obese	DNA extraction, processing and analysis	QuantStudio 12K Flex Real-Time PCR System	Thermo Fisher Scientific	genotyping for EGAN00001617619	EGAN00001617619	European Genome-phenome Archive	EGAS00001002738	https://identifiers.org/ega.study:EGAS00001002738
EGAN00001617620 sample male obese	DNA extraction, processing and analysis	QuantStudio 12K Flex Real-Time PCR System	Thermo Fisher Scientific	genotyping for EGAN00001617620	EGAN00001617620	European Genome-phenome Archive	EGAS00001002738	https://identifiers.org/ega.study:EGAS00001002738
EGAN00001617621 sample male obese	DNA extraction, processing and analysis	QuantStudio 12K Flex Real-Time PCR System	Thermo Fisher Scientific	genotyping for EGAN00001617621	EGAN00001617621	European Genome-phenome Archive	EGAS00001002738	https://identifiers.org/ega.study:EGAS00001002738
EGAN00001617622 sample male obese	DNA extraction, processing and analysis	QuantStudio 12K Flex Real-Time PCR System	Thermo Fisher Scientific	genotyping for EGAN00001617622	EGAN00001617622	European Genome-phenome Archive	EGAS00001002738	https://identifiers.org/ega.study:EGAS00001002738
EGAN00001617623 sample male obese	DNA extraction, processing and analysis	QuantStudio 12K Flex Real-Time PCR System	Thermo Fisher Scientific	genotyping for EGAN00001617623	EGAN00001617623	European Genome-phenome Archive	EGAS00001002738	https://identifiers.org/ega.study:EGAS00001002738
EGAN00001617624 sample male obese	DNA extraction, processing and analysis	QuantStudio 12K Flex Real-Time PCR System	Thermo Fisher Scientific	genotyping for EGAN00001617624	EGAN00001617624	European Genome-phenome Archive	EGAS00001002738	https://identifiers.org/ega.study:EGAS00001002738
EGAN00001617625 sample male obese	DNA extraction, processing and analysis	QuantStudio 12K Flex Real-Time PCR System	Thermo Fisher Scientific	genotyping for EGAN00001617625	EGAN00001617625	European Genome-phenome Archive	EGAS00001002738	https://identifiers.org/ega.study:EGAS00001002738
EGAN00001617626 sample male obese	DNA extraction, processing and analysis	QuantStudio 12K Flex Real-Time PCR System	Thermo Fisher Scientific	genotyping for EGAN00001617626	EGAN00001617626	European Genome-phenome Archive	EGAS00001002738	https://identifiers.org/ega.study:EGAS00001002738
EGAN00001617627 sample male overweight	DNA extraction, processing and analysis	QuantStudio 12K Flex Real-Time PCR System	Thermo Fisher Scientific	genotyping for EGAN00001617627	EGAN00001617627	European Genome-phenome Archive	EGAS00001002738	https://identifiers.org/ega.study:EGAS00001002738
EGAN00001617628 sample male obese	DNA extraction, processing and analysis	QuantStudio 12K Flex Real-Time PCR System	Thermo Fisher Scientific	genotyping for EGAN00001617628	EGAN00001617628	European Genome-phenome Archive	EGAS00001002738	https://identifiers.org/ega.study:EGAS00001002738
EGAN00001617629 sample male obese	DNA extraction, processing and analysis	QuantStudio 12K Flex Real-Time PCR System	Thermo Fisher Scientific	genotyping for EGAN00001617629	EGAN00001617629	European Genome-phenome Archive	EGAS00001002738	https://identifiers.org/ega.study:EGAS00001002738
EGAN00001617630 sample male obese	DNA extraction, processing and analysis	QuantStudio 12K Flex Real-Time PCR System	Thermo Fisher Scientific	genotyping for EGAN00001617630	EGAN00001617630	European Genome-phenome Archive	EGAS00001002738	https://identifiers.org/ega.study:EGAS00001002738
EGAN00001617631 sample male obese	DNA extraction, processing and analysis	QuantStudio 12K Flex Real-Time PCR System	Thermo Fisher Scientific	genotyping for EGAN00001617631	EGAN00001617631	European Genome-phenome Archive	EGAS00001002738	https://identifiers.org/ega.study:EGAS00001002738
EGAN00001617632 sample male obese	DNA extraction, processing and analysis	QuantStudio 12K Flex Real-Time PCR System	Thermo Fisher Scientific	genotyping for EGAN00001617632	EGAN00001617632	European Genome-phenome Archive	EGAS00001002738	https://identifiers.org/ega.study:EGAS00001002738
EGAN00001617633 sample male obese	DNA extraction, processing and analysis	QuantStudio 12K Flex Real-Time PCR System	Thermo Fisher Scientific	genotyping for EGAN00001617633	EGAN00001617633	European Genome-phenome Archive	EGAS00001002738	https://identifiers.org/ega.study:EGAS00001002738
EGAN00001617634 sample male obese	DNA extraction, processing and analysis	QuantStudio 12K Flex Real-Time PCR System	Thermo Fisher Scientific	genotyping for EGAN00001617634	EGAN00001617634	European Genome-phenome Archive	EGAS00001002738	https://identifiers.org/ega.study:EGAS00001002738
EGAN00001617635 sample male obese	DNA extraction, processing and analysis	QuantStudio 12K Flex Real-Time PCR System	Thermo Fisher Scientific	genotyping for EGAN00001617635	EGAN00001617635	European Genome-phenome Archive	EGAS00001002738	https://identifiers.org/ega.study:EGAS00001002738
EGAN00001617636 sample male obese	DNA extraction, processing and analysis	QuantStudio 12K Flex Real-Time PCR System	Thermo Fisher Scientific	genotyping for EGAN00001617636	EGAN00001617636	European Genome-phenome Archive	EGAS00001002738	https://identifiers.org/ega.study:EGAS00001002738
EGAN00001617637 sample male obese	DNA extraction, processing and analysis	QuantStudio 12K Flex Real-Time PCR System	Thermo Fisher Scientific	genotyping for EGAN00001617637	EGAN00001617637	European Genome-phenome Archive	EGAS00001002738	https://identifiers.org/ega.study:EGAS00001002738
EGAN00001617638 sample male obese	DNA extraction, processing and analysis	QuantStudio 12K Flex Real-Time PCR System	Thermo Fisher Scientific	genotyping for EGAN00001617638	EGAN00001617638	European Genome-phenome Archive	EGAS00001002738	https://identifiers.org/ega.study:EGAS00001002738
EGAN00001617639 sample male obese	DNA extraction, processing and analysis	QuantStudio 12K Flex Real-Time PCR System	Thermo Fisher Scientific	genotyping for EGAN00001617639	EGAN00001617639	European Genome-phenome Archive	EGAS00001002738	https://identifiers.org/ega.study:EGAS00001002738
EGAN00001617640 sample male overweight	DNA extraction, processing and analysis	QuantStudio 12K Flex Real-Time PCR System	Thermo Fisher Scientific	genotyping for EGAN00001617640	EGAN00001617640	European Genome-phenome Archive	EGAS00001002738	https://identifiers.org/ega.study:EGAS00001002738
EGAN00001617641 sample male obese	DNA extraction, processing and analysis	QuantStudio 12K Flex Real-Time PCR System	Thermo Fisher Scientific	genotyping for EGAN00001617641	EGAN00001617641	European Genome-phenome Archive	EGAS00001002738	https://identifiers.org/ega.study:EGAS00001002738
EGAN00001617642 sample male obese	DNA extraction, processing and analysis	QuantStudio 12K Flex Real-Time PCR System	Thermo Fisher Scientific	genotyping for EGAN00001617642	EGAN00001617642	European Genome-phenome Archive	EGAS00001002738	https://identifiers.org/ega.study:EGAS00001002738
EGAN00001617643 sample male obese	DNA extraction, processing and analysis	QuantStudio 12K Flex Real-Time PCR System	Thermo Fisher Scientific	genotyping for EGAN00001617643	EGAN00001617643	European Genome-phenome Archive	EGAS00001002738	https://identifiers.org/ega.study:EGAS00001002738
EGAN00001617644 sample male obese	DNA extraction, processing and analysis	QuantStudio 12K Flex Real-Time PCR System	Thermo Fisher Scientific	genotyping for EGAN00001617644	EGAN00001617644	European Genome-phenome Archive	EGAS00001002738	https://identifiers.org/ega.study:EGAS00001002738
EGAN00001617645 sample male obese	DNA extraction, processing and analysis	QuantStudio 12K Flex Real-Time PCR System	Thermo Fisher Scientific	genotyping for EGAN00001617645	EGAN00001617645	European Genome-phenome Archive	EGAS00001002738	https://identifiers.org/ega.study:EGAS00001002738
EGAN00001617646 sample male obese	DNA extraction, processing and analysis	QuantStudio 12K Flex Real-Time PCR System	Thermo Fisher Scientific	genotyping for EGAN00001617646	EGAN00001617646	European Genome-phenome Archive	EGAS00001002738	https://identifiers.org/ega.study:EGAS00001002738
EGAN00001617647 sample male obese	DNA extraction, processing and analysis	QuantStudio 12K Flex Real-Time PCR System	Thermo Fisher Scientific	genotyping for EGAN00001617647	EGAN00001617647	European Genome-phenome Archive	EGAS00001002738	https://identifiers.org/ega.study:EGAS00001002738
EGAN00001617648 sample male obese	DNA extraction, processing and analysis	QuantStudio 12K Flex Real-Time PCR System	Thermo Fisher Scientific	genotyping for EGAN00001617648	EGAN00001617648	European Genome-phenome Archive	EGAS00001002738	https://identifiers.org/ega.study:EGAS00001002738
EGAN00001617649 sample male obese	DNA extraction, processing and analysis	QuantStudio 12K Flex Real-Time PCR System	Thermo Fisher Scientific	genotyping for EGAN00001617649	EGAN00001617649	European Genome-phenome Archive	EGAS00001002738	https://identifiers.org/ega.study:EGAS00001002738
EGAN00001617650 sample male obese	DNA extraction, processing and analysis	QuantStudio 12K Flex Real-Time PCR System	Thermo Fisher Scientific	genotyping for EGAN00001617650	EGAN00001617650	European Genome-phenome Archive	EGAS00001002738	https://identifiers.org/ega.study:EGAS00001002738
EGAN00001617651 sample male obese	DNA extraction, processing and analysis	QuantStudio 12K Flex Real-Time PCR System	Thermo Fisher Scientific	genotyping for EGAN00001617651	EGAN00001617651	European Genome-phenome Archive	EGAS00001002738	https://identifiers.org/ega.study:EGAS00001002738
EGAN00001617652 sample male obese	DNA extraction, processing and analysis	QuantStudio 12K Flex Real-Time PCR System	Thermo Fisher Scientific	genotyping for EGAN00001617652	EGAN00001617652	European Genome-phenome Archive	EGAS00001002738	https://identifiers.org/ega.study:EGAS00001002738
EGAN00001617653 sample male obese	DNA extraction, processing and analysis	QuantStudio 12K Flex Real-Time PCR System	Thermo Fisher Scientific	genotyping for EGAN00001617653	EGAN00001617653	European Genome-phenome Archive	EGAS00001002738	https://identifiers.org/ega.study:EGAS00001002738
EGAN00001617654 sample male obese	DNA extraction, processing and analysis	QuantStudio 12K Flex Real-Time PCR System	Thermo Fisher Scientific	genotyping for EGAN00001617654	EGAN00001617654	European Genome-phenome Archive	EGAS00001002738	https://identifiers.org/ega.study:EGAS00001002738
EGAN00001617655 sample male obese	DNA extraction, processing and analysis	QuantStudio 12K Flex Real-Time PCR System	Thermo Fisher Scientific	genotyping for EGAN00001617655	EGAN00001617655	European Genome-phenome Archive	EGAS00001002738	https://identifiers.org/ega.study:EGAS00001002738
EGAN00001617656 sample male obese	DNA extraction, processing and analysis	QuantStudio 12K Flex Real-Time PCR System	Thermo Fisher Scientific	genotyping for EGAN00001617656	EGAN00001617656	European Genome-phenome Archive	EGAS00001002738	https://identifiers.org/ega.study:EGAS00001002738
EGAN00001617657 sample male obese	DNA extraction, processing and analysis	QuantStudio 12K Flex Real-Time PCR System	Thermo Fisher Scientific	genotyping for EGAN00001617657	EGAN00001617657	European Genome-phenome Archive	EGAS00001002738	https://identifiers.org/ega.study:EGAS00001002738
EGAN00001617658 sample male obese	DNA extraction, processing and analysis	QuantStudio 12K Flex Real-Time PCR System	Thermo Fisher Scientific	genotyping for EGAN00001617658	EGAN00001617658	European Genome-phenome Archive	EGAS00001002738	https://identifiers.org/ega.study:EGAS00001002738
EGAN00001617659 sample male obese	DNA extraction, processing and analysis	QuantStudio 12K Flex Real-Time PCR System	Thermo Fisher Scientific	genotyping for EGAN00001617659	EGAN00001617659	European Genome-phenome Archive	EGAS00001002738	https://identifiers.org/ega.study:EGAS00001002738
EGAN00001617660 sample male obese	DNA extraction, processing and analysis	QuantStudio 12K Flex Real-Time PCR System	Thermo Fisher Scientific	genotyping for EGAN00001617660	EGAN00001617660	European Genome-phenome Archive	EGAS00001002738	https://identifiers.org/ega.study:EGAS00001002738
EGAN00001617661 sample male obese	DNA extraction, processing and analysis	QuantStudio 12K Flex Real-Time PCR System	Thermo Fisher Scientific	genotyping for EGAN00001617661	EGAN00001617661	European Genome-phenome Archive	EGAS00001002738	https://identifiers.org/ega.study:EGAS00001002738
EGAN00001617662 sample male obese	DNA extraction, processing and analysis	QuantStudio 12K Flex Real-Time PCR System	Thermo Fisher Scientific	genotyping for EGAN00001617662	EGAN00001617662	European Genome-phenome Archive	EGAS00001002738	https://identifiers.org/ega.study:EGAS00001002738
EGAN00001617663 sample male overweight	DNA extraction, processing and analysis	QuantStudio 12K Flex Real-Time PCR System	Thermo Fisher Scientific	genotyping for EGAN00001617663	EGAN00001617663	European Genome-phenome Archive	EGAS00001002738	https://identifiers.org/ega.study:EGAS00001002738
EGAN00001617664 sample male obese	DNA extraction, processing and analysis	QuantStudio 12K Flex Real-Time PCR System	Thermo Fisher Scientific	genotyping for EGAN00001617664	EGAN00001617664	European Genome-phenome Archive	EGAS00001002738	https://identifiers.org/ega.study:EGAS00001002738
EGAN00001617665 sample male overweight	DNA extraction, processing and analysis	QuantStudio 12K Flex Real-Time PCR System	Thermo Fisher Scientific	genotyping for EGAN00001617665	EGAN00001617665	European Genome-phenome Archive	EGAS00001002738	https://identifiers.org/ega.study:EGAS00001002738
EGAN00001617666 sample male obese	DNA extraction, processing and analysis	QuantStudio 12K Flex Real-Time PCR System	Thermo Fisher Scientific	genotyping for EGAN00001617666	EGAN00001617666	European Genome-phenome Archive	EGAS00001002738	https://identifiers.org/ega.study:EGAS00001002738
EGAN00001617667 sample male overweight	DNA extraction, processing and analysis	QuantStudio 12K Flex Real-Time PCR System	Thermo Fisher Scientific	genotyping for EGAN00001617667	EGAN00001617667	European Genome-phenome Archive	EGAS00001002738	https://identifiers.org/ega.study:EGAS00001002738
EGAN00001617668 sample male obese	DNA extraction, processing and analysis	QuantStudio 12K Flex Real-Time PCR System	Thermo Fisher Scientific	genotyping for EGAN00001617668	EGAN00001617668	European Genome-phenome Archive	EGAS00001002738	https://identifiers.org/ega.study:EGAS00001002738
EGAN00001617669 sample male overweight	DNA extraction, processing and analysis	QuantStudio 12K Flex Real-Time PCR System	Thermo Fisher Scientific	genotyping for EGAN00001617669	EGAN00001617669	European Genome-phenome Archive	EGAS00001002738	https://identifiers.org/ega.study:EGAS00001002738
EGAN00001617670 sample male obese	DNA extraction, processing and analysis	QuantStudio 12K Flex Real-Time PCR System	Thermo Fisher Scientific	genotyping for EGAN00001617670	EGAN00001617670	European Genome-phenome Archive	EGAS00001002738	https://identifiers.org/ega.study:EGAS00001002738
EGAN00001617671 sample male obese	DNA extraction, processing and analysis	QuantStudio 12K Flex Real-Time PCR System	Thermo Fisher Scientific	genotyping for EGAN00001617671	EGAN00001617671	European Genome-phenome Archive	EGAS00001002738	https://identifiers.org/ega.study:EGAS00001002738
EGAN00001617672 sample male overweight	DNA extraction, processing and analysis	QuantStudio 12K Flex Real-Time PCR System	Thermo Fisher Scientific	genotyping for EGAN00001617672	EGAN00001617672	European Genome-phenome Archive	EGAS00001002738	https://identifiers.org/ega.study:EGAS00001002738
EGAN00001617673 sample male obese	DNA extraction, processing and analysis	QuantStudio 12K Flex Real-Time PCR System	Thermo Fisher Scientific	genotyping for EGAN00001617673	EGAN00001617673	European Genome-phenome Archive	EGAS00001002738	https://identifiers.org/ega.study:EGAS00001002738
EGAN00001617674 sample male overweight	DNA extraction, processing and analysis	QuantStudio 12K Flex Real-Time PCR System	Thermo Fisher Scientific	genotyping for EGAN00001617674	EGAN00001617674	European Genome-phenome Archive	EGAS00001002738	https://identifiers.org/ega.study:EGAS00001002738
EGAN00001617675 sample male obese	DNA extraction, processing and analysis	QuantStudio 12K Flex Real-Time PCR System	Thermo Fisher Scientific	genotyping for EGAN00001617675	EGAN00001617675	European Genome-phenome Archive	EGAS00001002738	https://identifiers.org/ega.study:EGAS00001002738
EGAN00001617676 sample male overweight	DNA extraction, processing and analysis	QuantStudio 12K Flex Real-Time PCR System	Thermo Fisher Scientific	genotyping for EGAN00001617676	EGAN00001617676	European Genome-phenome Archive	EGAS00001002738	https://identifiers.org/ega.study:EGAS00001002738
EGAN00001617677 sample male obese	DNA extraction, processing and analysis	QuantStudio 12K Flex Real-Time PCR System	Thermo Fisher Scientific	genotyping for EGAN00001617677	EGAN00001617677	European Genome-phenome Archive	EGAS00001002738	https://identifiers.org/ega.study:EGAS00001002738
EGAN00001617678 sample male overweight	DNA extraction, processing and analysis	QuantStudio 12K Flex Real-Time PCR System	Thermo Fisher Scientific	genotyping for EGAN00001617678	EGAN00001617678	European Genome-phenome Archive	EGAS00001002738	https://identifiers.org/ega.study:EGAS00001002738
EGAN00001617679 sample male obese	DNA extraction, processing and analysis	QuantStudio 12K Flex Real-Time PCR System	Thermo Fisher Scientific	genotyping for EGAN00001617679	EGAN00001617679	European Genome-phenome Archive	EGAS00001002738	https://identifiers.org/ega.study:EGAS00001002738
EGAN00001617680 sample male overweight	DNA extraction, processing and analysis	QuantStudio 12K Flex Real-Time PCR System	Thermo Fisher Scientific	genotyping for EGAN00001617680	EGAN00001617680	European Genome-phenome Archive	EGAS00001002738	https://identifiers.org/ega.study:EGAS00001002738
EGAN00001617681 sample male obese	DNA extraction, processing and analysis	QuantStudio 12K Flex Real-Time PCR System	Thermo Fisher Scientific	genotyping for EGAN00001617681	EGAN00001617681	European Genome-phenome Archive	EGAS00001002738	https://identifiers.org/ega.study:EGAS00001002738
EGAN00001617682 sample male obese	DNA extraction, processing and analysis	QuantStudio 12K Flex Real-Time PCR System	Thermo Fisher Scientific	genotyping for EGAN00001617682	EGAN00001617682	European Genome-phenome Archive	EGAS00001002738	https://identifiers.org/ega.study:EGAS00001002738
EGAN00001617683 sample male overweight	DNA extraction, processing and analysis	QuantStudio 12K Flex Real-Time PCR System	Thermo Fisher Scientific	genotyping for EGAN00001617683	EGAN00001617683	European Genome-phenome Archive	EGAS00001002738	https://identifiers.org/ega.study:EGAS00001002738
EGAN00001617684 sample male obese	DNA extraction, processing and analysis	QuantStudio 12K Flex Real-Time PCR System	Thermo Fisher Scientific	genotyping for EGAN00001617684	EGAN00001617684	European Genome-phenome Archive	EGAS00001002738	https://identifiers.org/ega.study:EGAS00001002738
EGAN00001617685 sample male obese	DNA extraction, processing and analysis	QuantStudio 12K Flex Real-Time PCR System	Thermo Fisher Scientific	genotyping for EGAN00001617685	EGAN00001617685	European Genome-phenome Archive	EGAS00001002738	https://identifiers.org/ega.study:EGAS00001002738
EGAN00001617686 sample male obese	DNA extraction, processing and analysis	QuantStudio 12K Flex Real-Time PCR System	Thermo Fisher Scientific	genotyping for EGAN00001617686	EGAN00001617686	European Genome-phenome Archive	EGAS00001002738	https://identifiers.org/ega.study:EGAS00001002738
EGAN00001617687 sample male overweight	DNA extraction, processing and analysis	QuantStudio 12K Flex Real-Time PCR System	Thermo Fisher Scientific	genotyping for EGAN00001617687	EGAN00001617687	European Genome-phenome Archive	EGAS00001002738	https://identifiers.org/ega.study:EGAS00001002738
EGAN00001617688 sample male obese	DNA extraction, processing and analysis	QuantStudio 12K Flex Real-Time PCR System	Thermo Fisher Scientific	genotyping for EGAN00001617688	EGAN00001617688	European Genome-phenome Archive	EGAS00001002738	https://identifiers.org/ega.study:EGAS00001002738
EGAN00001617689 sample male obese	DNA extraction, processing and analysis	QuantStudio 12K Flex Real-Time PCR System	Thermo Fisher Scientific	genotyping for EGAN00001617689	EGAN00001617689	European Genome-phenome Archive	EGAS00001002738	https://identifiers.org/ega.study:EGAS00001002738
EGAN00001617690 sample male obese	DNA extraction, processing and analysis	QuantStudio 12K Flex Real-Time PCR System	Thermo Fisher Scientific	genotyping for EGAN00001617690	EGAN00001617690	European Genome-phenome Archive	EGAS00001002738	https://identifiers.org/ega.study:EGAS00001002738
EGAN00001617691 sample male obese	DNA extraction, processing and analysis	QuantStudio 12K Flex Real-Time PCR System	Thermo Fisher Scientific	genotyping for EGAN00001617691	EGAN00001617691	European Genome-phenome Archive	EGAS00001002738	https://identifiers.org/ega.study:EGAS00001002738
EGAN00001617692 sample male obese	DNA extraction, processing and analysis	QuantStudio 12K Flex Real-Time PCR System	Thermo Fisher Scientific	genotyping for EGAN00001617692	EGAN00001617692	European Genome-phenome Archive	EGAS00001002738	https://identifiers.org/ega.study:EGAS00001002738
EGAN00001617693 sample male overweight	DNA extraction, processing and analysis	QuantStudio 12K Flex Real-Time PCR System	Thermo Fisher Scientific	genotyping for EGAN00001617693	EGAN00001617693	European Genome-phenome Archive	EGAS00001002738	https://identifiers.org/ega.study:EGAS00001002738
EGAN00001617694 sample male obese	DNA extraction, processing and analysis	QuantStudio 12K Flex Real-Time PCR System	Thermo Fisher Scientific	genotyping for EGAN00001617694	EGAN00001617694	European Genome-phenome Archive	EGAS00001002738	https://identifiers.org/ega.study:EGAS00001002738
EGAN00001617695 sample male obese	DNA extraction, processing and analysis	QuantStudio 12K Flex Real-Time PCR System	Thermo Fisher Scientific	genotyping for EGAN00001617695	EGAN00001617695	European Genome-phenome Archive	EGAS00001002738	https://identifiers.org/ega.study:EGAS00001002738
EGAN00001617696 sample male obese	DNA extraction, processing and analysis	QuantStudio 12K Flex Real-Time PCR System	Thermo Fisher Scientific	genotyping for EGAN00001617696	EGAN00001617696	European Genome-phenome Archive	EGAS00001002738	https://identifiers.org/ega.study:EGAS00001002738
EGAN00001617697 sample male obese	DNA extraction, processing and analysis	QuantStudio 12K Flex Real-Time PCR System	Thermo Fisher Scientific	genotyping for EGAN00001617697	EGAN00001617697	European Genome-phenome Archive	EGAS00001002738	https://identifiers.org/ega.study:EGAS00001002738
EGAN00001617698 sample male obese	DNA extraction, processing and analysis	QuantStudio 12K Flex Real-Time PCR System	Thermo Fisher Scientific	genotyping for EGAN00001617698	EGAN00001617698	European Genome-phenome Archive	EGAS00001002738	https://identifiers.org/ega.study:EGAS00001002738
EGAN00001617699 sample male obese	DNA extraction, processing and analysis	QuantStudio 12K Flex Real-Time PCR System	Thermo Fisher Scientific	genotyping for EGAN00001617699	EGAN00001617699	European Genome-phenome Archive	EGAS00001002738	https://identifiers.org/ega.study:EGAS00001002738
EGAN00001617700 sample male obese	DNA extraction, processing and analysis	QuantStudio 12K Flex Real-Time PCR System	Thermo Fisher Scientific	genotyping for EGAN00001617700	EGAN00001617700	European Genome-phenome Archive	EGAS00001002738	https://identifiers.org/ega.study:EGAS00001002738
EGAN00001617701 sample male obese	DNA extraction, processing and analysis	QuantStudio 12K Flex Real-Time PCR System	Thermo Fisher Scientific	genotyping for EGAN00001617701	EGAN00001617701	European Genome-phenome Archive	EGAS00001002738	https://identifiers.org/ega.study:EGAS00001002738
EGAN00001617702 sample male obese	DNA extraction, processing and analysis	QuantStudio 12K Flex Real-Time PCR System	Thermo Fisher Scientific	genotyping for EGAN00001617702	EGAN00001617702	European Genome-phenome Archive	EGAS00001002738	https://identifiers.org/ega.study:EGAS00001002738
EGAN00001617703 sample male overweight	DNA extraction, processing and analysis	QuantStudio 12K Flex Real-Time PCR System	Thermo Fisher Scientific	genotyping for EGAN00001617703	EGAN00001617703	European Genome-phenome Archive	EGAS00001002738	https://identifiers.org/ega.study:EGAS00001002738
EGAN00001617704 sample male obese	DNA extraction, processing and analysis	QuantStudio 12K Flex Real-Time PCR System	Thermo Fisher Scientific	genotyping for EGAN00001617704	EGAN00001617704	European Genome-phenome Archive	EGAS00001002738	https://identifiers.org/ega.study:EGAS00001002738
EGAN00001617705 sample male obese	DNA extraction, processing and analysis	QuantStudio 12K Flex Real-Time PCR System	Thermo Fisher Scientific	genotyping for EGAN00001617705	EGAN00001617705	European Genome-phenome Archive	EGAS00001002738	https://identifiers.org/ega.study:EGAS00001002738
EGAN00001617706 sample male obese	DNA extraction, processing and analysis	QuantStudio 12K Flex Real-Time PCR System	Thermo Fisher Scientific	genotyping for EGAN00001617706	EGAN00001617706	European Genome-phenome Archive	EGAS00001002738	https://identifiers.org/ega.study:EGAS00001002738
EGAN00001617707 sample male obese	DNA extraction, processing and analysis	QuantStudio 12K Flex Real-Time PCR System	Thermo Fisher Scientific	genotyping for EGAN00001617707	EGAN00001617707	European Genome-phenome Archive	EGAS00001002738	https://identifiers.org/ega.study:EGAS00001002738
EGAN00001617708 sample male obese	DNA extraction, processing and analysis	QuantStudio 12K Flex Real-Time PCR System	Thermo Fisher Scientific	genotyping for EGAN00001617708	EGAN00001617708	European Genome-phenome Archive	EGAS00001002738	https://identifiers.org/ega.study:EGAS00001002738
EGAN00001617709 sample male obese	DNA extraction, processing and analysis	QuantStudio 12K Flex Real-Time PCR System	Thermo Fisher Scientific	genotyping for EGAN00001617709	EGAN00001617709	European Genome-phenome Archive	EGAS00001002738	https://identifiers.org/ega.study:EGAS00001002738
EGAN00001617710 sample male obese	DNA extraction, processing and analysis	QuantStudio 12K Flex Real-Time PCR System	Thermo Fisher Scientific	genotyping for EGAN00001617710	EGAN00001617710	European Genome-phenome Archive	EGAS00001002738	https://identifiers.org/ega.study:EGAS00001002738
EGAN00001617711 sample male obese	DNA extraction, processing and analysis	QuantStudio 12K Flex Real-Time PCR System	Thermo Fisher Scientific	genotyping for EGAN00001617711	EGAN00001617711	European Genome-phenome Archive	EGAS00001002738	https://identifiers.org/ega.study:EGAS00001002738
EGAN00001617712 sample male obese	DNA extraction, processing and analysis	QuantStudio 12K Flex Real-Time PCR System	Thermo Fisher Scientific	genotyping for EGAN00001617712	EGAN00001617712	European Genome-phenome Archive	EGAS00001002738	https://identifiers.org/ega.study:EGAS00001002738
EGAN00001617713 sample male overweight	DNA extraction, processing and analysis	QuantStudio 12K Flex Real-Time PCR System	Thermo Fisher Scientific	genotyping for EGAN00001617713	EGAN00001617713	European Genome-phenome Archive	EGAS00001002738	https://identifiers.org/ega.study:EGAS00001002738
EGAN00001617714 sample male obese	DNA extraction, processing and analysis	QuantStudio 12K Flex Real-Time PCR System	Thermo Fisher Scientific	genotyping for EGAN00001617714	EGAN00001617714	European Genome-phenome Archive	EGAS00001002738	https://identifiers.org/ega.study:EGAS00001002738
EGAN00001617715 sample male obese	DNA extraction, processing and analysis	QuantStudio 12K Flex Real-Time PCR System	Thermo Fisher Scientific	genotyping for EGAN00001617715	EGAN00001617715	European Genome-phenome Archive	EGAS00001002738	https://identifiers.org/ega.study:EGAS00001002738
EGAN00001617716 sample male obese	DNA extraction, processing and analysis	QuantStudio 12K Flex Real-Time PCR System	Thermo Fisher Scientific	genotyping for EGAN00001617716	EGAN00001617716	European Genome-phenome Archive	EGAS00001002738	https://identifiers.org/ega.study:EGAS00001002738
EGAN00001617717 sample male obese	DNA extraction, processing and analysis	QuantStudio 12K Flex Real-Time PCR System	Thermo Fisher Scientific	genotyping for EGAN00001617717	EGAN00001617717	European Genome-phenome Archive	EGAS00001002738	https://identifiers.org/ega.study:EGAS00001002738
EGAN00001617718 sample male obese	DNA extraction, processing and analysis	QuantStudio 12K Flex Real-Time PCR System	Thermo Fisher Scientific	genotyping for EGAN00001617718	EGAN00001617718	European Genome-phenome Archive	EGAS00001002738	https://identifiers.org/ega.study:EGAS00001002738
EGAN00001617719 sample male overweight	DNA extraction, processing and analysis	QuantStudio 12K Flex Real-Time PCR System	Thermo Fisher Scientific	genotyping for EGAN00001617719	EGAN00001617719	European Genome-phenome Archive	EGAS00001002738	https://identifiers.org/ega.study:EGAS00001002738
EGAN00001617720 sample male obese	DNA extraction, processing and analysis	QuantStudio 12K Flex Real-Time PCR System	Thermo Fisher Scientific	genotyping for EGAN00001617720	EGAN00001617720	European Genome-phenome Archive	EGAS00001002738	https://identifiers.org/ega.study:EGAS00001002738
EGAN00001617721 sample male obese	DNA extraction, processing and analysis	QuantStudio 12K Flex Real-Time PCR System	Thermo Fisher Scientific	genotyping for EGAN00001617721	EGAN00001617721	European Genome-phenome Archive	EGAS00001002738	https://identifiers.org/ega.study:EGAS00001002738
EGAN00001617722 sample male overweight	DNA extraction, processing and analysis	QuantStudio 12K Flex Real-Time PCR System	Thermo Fisher Scientific	genotyping for EGAN00001617722	EGAN00001617722	European Genome-phenome Archive	EGAS00001002738	https://identifiers.org/ega.study:EGAS00001002738
EGAN00001617723 sample male overweight	DNA extraction, processing and analysis	QuantStudio 12K Flex Real-Time PCR System	Thermo Fisher Scientific	genotyping for EGAN00001617723	EGAN00001617723	European Genome-phenome Archive	EGAS00001002738	https://identifiers.org/ega.study:EGAS00001002738
EGAN00001617724 sample male overweight	DNA extraction, processing and analysis	QuantStudio 12K Flex Real-Time PCR System	Thermo Fisher Scientific	genotyping for EGAN00001617724	EGAN00001617724	European Genome-phenome Archive	EGAS00001002738	https://identifiers.org/ega.study:EGAS00001002738
EGAN00001617725 sample male obese	DNA extraction, processing and analysis	QuantStudio 12K Flex Real-Time PCR System	Thermo Fisher Scientific	genotyping for EGAN00001617725	EGAN00001617725	European Genome-phenome Archive	EGAS00001002738	https://identifiers.org/ega.study:EGAS00001002738
EGAN00001617726 sample male obese	DNA extraction, processing and analysis	QuantStudio 12K Flex Real-Time PCR System	Thermo Fisher Scientific	genotyping for EGAN00001617726	EGAN00001617726	European Genome-phenome Archive	EGAS00001002738	https://identifiers.org/ega.study:EGAS00001002738
EGAN00001617727 sample male overweight	DNA extraction, processing and analysis	QuantStudio 12K Flex Real-Time PCR System	Thermo Fisher Scientific	genotyping for EGAN00001617727	EGAN00001617727	European Genome-phenome Archive	EGAS00001002738	https://identifiers.org/ega.study:EGAS00001002738
EGAN00001617728 sample male obese	DNA extraction, processing and analysis	QuantStudio 12K Flex Real-Time PCR System	Thermo Fisher Scientific	genotyping for EGAN00001617728	EGAN00001617728	European Genome-phenome Archive	EGAS00001002738	https://identifiers.org/ega.study:EGAS00001002738
EGAN00001617729 sample male obese	DNA extraction, processing and analysis	QuantStudio 12K Flex Real-Time PCR System	Thermo Fisher Scientific	genotyping for EGAN00001617729	EGAN00001617729	European Genome-phenome Archive	EGAS00001002738	https://identifiers.org/ega.study:EGAS00001002738
EGAN00001617730 sample male obese	DNA extraction, processing and analysis	QuantStudio 12K Flex Real-Time PCR System	Thermo Fisher Scientific	genotyping for EGAN00001617730	EGAN00001617730	European Genome-phenome Archive	EGAS00001002738	https://identifiers.org/ega.study:EGAS00001002738
EGAN00001617731 sample male overweight	DNA extraction, processing and analysis	QuantStudio 12K Flex Real-Time PCR System	Thermo Fisher Scientific	genotyping for EGAN00001617731	EGAN00001617731	European Genome-phenome Archive	EGAS00001002738	https://identifiers.org/ega.study:EGAS00001002738
EGAN00001617732 sample male overweight	DNA extraction, processing and analysis	QuantStudio 12K Flex Real-Time PCR System	Thermo Fisher Scientific	genotyping for EGAN00001617732	EGAN00001617732	European Genome-phenome Archive	EGAS00001002738	https://identifiers.org/ega.study:EGAS00001002738
EGAN00001617733 sample male obese	DNA extraction, processing and analysis	QuantStudio 12K Flex Real-Time PCR System	Thermo Fisher Scientific	genotyping for EGAN00001617733	EGAN00001617733	European Genome-phenome Archive	EGAS00001002738	https://identifiers.org/ega.study:EGAS00001002738
EGAN00001617734 sample male obese	DNA extraction, processing and analysis	QuantStudio 12K Flex Real-Time PCR System	Thermo Fisher Scientific	genotyping for EGAN00001617734	EGAN00001617734	European Genome-phenome Archive	EGAS00001002738	https://identifiers.org/ega.study:EGAS00001002738
EGAN00001617735 sample male obese	DNA extraction, processing and analysis	QuantStudio 12K Flex Real-Time PCR System	Thermo Fisher Scientific	genotyping for EGAN00001617735	EGAN00001617735	European Genome-phenome Archive	EGAS00001002738	https://identifiers.org/ega.study:EGAS00001002738
EGAN00001617736 sample male obese	DNA extraction, processing and analysis	QuantStudio 12K Flex Real-Time PCR System	Thermo Fisher Scientific	genotyping for EGAN00001617736	EGAN00001617736	European Genome-phenome Archive	EGAS00001002738	https://identifiers.org/ega.study:EGAS00001002738
EGAN00001617737 sample male overweight	DNA extraction, processing and analysis	QuantStudio 12K Flex Real-Time PCR System	Thermo Fisher Scientific	genotyping for EGAN00001617737	EGAN00001617737	European Genome-phenome Archive	EGAS00001002738	https://identifiers.org/ega.study:EGAS00001002738
EGAN00001617738 sample male overweight	DNA extraction, processing and analysis	QuantStudio 12K Flex Real-Time PCR System	Thermo Fisher Scientific	genotyping for EGAN00001617738	EGAN00001617738	European Genome-phenome Archive	EGAS00001002738	https://identifiers.org/ega.study:EGAS00001002738
EGAN00001617739 sample male obese	DNA extraction, processing and analysis	QuantStudio 12K Flex Real-Time PCR System	Thermo Fisher Scientific	genotyping for EGAN00001617739	EGAN00001617739	European Genome-phenome Archive	EGAS00001002738	https://identifiers.org/ega.study:EGAS00001002738
EGAN00001617740 sample male overweight	DNA extraction, processing and analysis	QuantStudio 12K Flex Real-Time PCR System	Thermo Fisher Scientific	genotyping for EGAN00001617740	EGAN00001617740	European Genome-phenome Archive	EGAS00001002738	https://identifiers.org/ega.study:EGAS00001002738
EGAN00001617741 sample male obese	DNA extraction, processing and analysis	QuantStudio 12K Flex Real-Time PCR System	Thermo Fisher Scientific	genotyping for EGAN00001617741	EGAN00001617741	European Genome-phenome Archive	EGAS00001002738	https://identifiers.org/ega.study:EGAS00001002738
EGAN00001617742 sample male obese	DNA extraction, processing and analysis	QuantStudio 12K Flex Real-Time PCR System	Thermo Fisher Scientific	genotyping for EGAN00001617742	EGAN00001617742	European Genome-phenome Archive	EGAS00001002738	https://identifiers.org/ega.study:EGAS00001002738
EGAN00001617743 sample male obese	DNA extraction, processing and analysis	QuantStudio 12K Flex Real-Time PCR System	Thermo Fisher Scientific	genotyping for EGAN00001617743	EGAN00001617743	European Genome-phenome Archive	EGAS00001002738	https://identifiers.org/ega.study:EGAS00001002738
EGAN00001617744 sample male obese	DNA extraction, processing and analysis	QuantStudio 12K Flex Real-Time PCR System	Thermo Fisher Scientific	genotyping for EGAN00001617744	EGAN00001617744	European Genome-phenome Archive	EGAS00001002738	https://identifiers.org/ega.study:EGAS00001002738
EGAN00001617745 sample male obese	DNA extraction, processing and analysis	QuantStudio 12K Flex Real-Time PCR System	Thermo Fisher Scientific	genotyping for EGAN00001617745	EGAN00001617745	European Genome-phenome Archive	EGAS00001002738	https://identifiers.org/ega.study:EGAS00001002738
EGAN00001617746 sample male overweight	DNA extraction, processing and analysis	QuantStudio 12K Flex Real-Time PCR System	Thermo Fisher Scientific	genotyping for EGAN00001617746	EGAN00001617746	European Genome-phenome Archive	EGAS00001002738	https://identifiers.org/ega.study:EGAS00001002738
EGAN00001617747 sample male overweight	DNA extraction, processing and analysis	QuantStudio 12K Flex Real-Time PCR System	Thermo Fisher Scientific	genotyping for EGAN00001617747	EGAN00001617747	European Genome-phenome Archive	EGAS00001002738	https://identifiers.org/ega.study:EGAS00001002738
EGAN00001617748 sample male overweight	DNA extraction, processing and analysis	QuantStudio 12K Flex Real-Time PCR System	Thermo Fisher Scientific	genotyping for EGAN00001617748	EGAN00001617748	European Genome-phenome Archive	EGAS00001002738	https://identifiers.org/ega.study:EGAS00001002738
EGAN00001617749 sample male overweight	DNA extraction, processing and analysis	QuantStudio 12K Flex Real-Time PCR System	Thermo Fisher Scientific	genotyping for EGAN00001617749	EGAN00001617749	European Genome-phenome Archive	EGAS00001002738	https://identifiers.org/ega.study:EGAS00001002738
EGAN00001617750 sample male overweight	DNA extraction, processing and analysis	QuantStudio 12K Flex Real-Time PCR System	Thermo Fisher Scientific	genotyping for EGAN00001617750	EGAN00001617750	European Genome-phenome Archive	EGAS00001002738	https://identifiers.org/ega.study:EGAS00001002738
EGAN00001617751 sample male obese	DNA extraction, processing and analysis	QuantStudio 12K Flex Real-Time PCR System	Thermo Fisher Scientific	genotyping for EGAN00001617751	EGAN00001617751	European Genome-phenome Archive	EGAS00001002738	https://identifiers.org/ega.study:EGAS00001002738
EGAN00001617752 sample male obese	DNA extraction, processing and analysis	QuantStudio 12K Flex Real-Time PCR System	Thermo Fisher Scientific	genotyping for EGAN00001617752	EGAN00001617752	European Genome-phenome Archive	EGAS00001002738	https://identifiers.org/ega.study:EGAS00001002738
EGAN00001617753 sample male obese	DNA extraction, processing and analysis	QuantStudio 12K Flex Real-Time PCR System	Thermo Fisher Scientific	genotyping for EGAN00001617753	EGAN00001617753	European Genome-phenome Archive	EGAS00001002738	https://identifiers.org/ega.study:EGAS00001002738
EGAN00001617754 sample male obese	DNA extraction, processing and analysis	QuantStudio 12K Flex Real-Time PCR System	Thermo Fisher Scientific	genotyping for EGAN00001617754	EGAN00001617754	European Genome-phenome Archive	EGAS00001002738	https://identifiers.org/ega.study:EGAS00001002738
EGAN00001617755 sample male overweight	DNA extraction, processing and analysis	QuantStudio 12K Flex Real-Time PCR System	Thermo Fisher Scientific	genotyping for EGAN00001617755	EGAN00001617755	European Genome-phenome Archive	EGAS00001002738	https://identifiers.org/ega.study:EGAS00001002738
EGAN00001617756 sample male obese	DNA extraction, processing and analysis	QuantStudio 12K Flex Real-Time PCR System	Thermo Fisher Scientific	genotyping for EGAN00001617756	EGAN00001617756	European Genome-phenome Archive	EGAS00001002738	https://identifiers.org/ega.study:EGAS00001002738
EGAN00001617757 sample male obese	DNA extraction, processing and analysis	QuantStudio 12K Flex Real-Time PCR System	Thermo Fisher Scientific	genotyping for EGAN00001617757	EGAN00001617757	European Genome-phenome Archive	EGAS00001002738	https://identifiers.org/ega.study:EGAS00001002738
EGAN00001617758 sample male obese	DNA extraction, processing and analysis	QuantStudio 12K Flex Real-Time PCR System	Thermo Fisher Scientific	genotyping for EGAN00001617758	EGAN00001617758	European Genome-phenome Archive	EGAS00001002738	https://identifiers.org/ega.study:EGAS00001002738
EGAN00001617759 sample male obese	DNA extraction, processing and analysis	QuantStudio 12K Flex Real-Time PCR System	Thermo Fisher Scientific	genotyping for EGAN00001617759	EGAN00001617759	European Genome-phenome Archive	EGAS00001002738	https://identifiers.org/ega.study:EGAS00001002738
EGAN00001617760 sample male obese	DNA extraction, processing and analysis	QuantStudio 12K Flex Real-Time PCR System	Thermo Fisher Scientific	genotyping for EGAN00001617760	EGAN00001617760	European Genome-phenome Archive	EGAS00001002738	https://identifiers.org/ega.study:EGAS00001002738
EGAN00001617761 sample male obese	DNA extraction, processing and analysis	QuantStudio 12K Flex Real-Time PCR System	Thermo Fisher Scientific	genotyping for EGAN00001617761	EGAN00001617761	European Genome-phenome Archive	EGAS00001002738	https://identifiers.org/ega.study:EGAS00001002738
EGAN00001617762 sample male obese	DNA extraction, processing and analysis	QuantStudio 12K Flex Real-Time PCR System	Thermo Fisher Scientific	genotyping for EGAN00001617762	EGAN00001617762	European Genome-phenome Archive	EGAS00001002738	https://identifiers.org/ega.study:EGAS00001002738
EGAN00001617763 sample male obese	DNA extraction, processing and analysis	QuantStudio 12K Flex Real-Time PCR System	Thermo Fisher Scientific	genotyping for EGAN00001617763	EGAN00001617763	European Genome-phenome Archive	EGAS00001002738	https://identifiers.org/ega.study:EGAS00001002738
EGAN00001617764 sample male obese	DNA extraction, processing and analysis	QuantStudio 12K Flex Real-Time PCR System	Thermo Fisher Scientific	genotyping for EGAN00001617764	EGAN00001617764	European Genome-phenome Archive	EGAS00001002738	https://identifiers.org/ega.study:EGAS00001002738
EGAN00001617765 sample male obese	DNA extraction, processing and analysis	QuantStudio 12K Flex Real-Time PCR System	Thermo Fisher Scientific	genotyping for EGAN00001617765	EGAN00001617765	European Genome-phenome Archive	EGAS00001002738	https://identifiers.org/ega.study:EGAS00001002738
EGAN00001617766 sample male obese	DNA extraction, processing and analysis	QuantStudio 12K Flex Real-Time PCR System	Thermo Fisher Scientific	genotyping for EGAN00001617766	EGAN00001617766	European Genome-phenome Archive	EGAS00001002738	https://identifiers.org/ega.study:EGAS00001002738
EGAN00001617767 sample male obese	DNA extraction, processing and analysis	QuantStudio 12K Flex Real-Time PCR System	Thermo Fisher Scientific	genotyping for EGAN00001617767	EGAN00001617767	European Genome-phenome Archive	EGAS00001002738	https://identifiers.org/ega.study:EGAS00001002738
EGAN00001617768 sample male obese	DNA extraction, processing and analysis	QuantStudio 12K Flex Real-Time PCR System	Thermo Fisher Scientific	genotyping for EGAN00001617768	EGAN00001617768	European Genome-phenome Archive	EGAS00001002738	https://identifiers.org/ega.study:EGAS00001002738
EGAN00001617769 sample male obese	DNA extraction, processing and analysis	QuantStudio 12K Flex Real-Time PCR System	Thermo Fisher Scientific	genotyping for EGAN00001617769	EGAN00001617769	European Genome-phenome Archive	EGAS00001002738	https://identifiers.org/ega.study:EGAS00001002738
EGAN00001617770 sample male obese	DNA extraction, processing and analysis	QuantStudio 12K Flex Real-Time PCR System	Thermo Fisher Scientific	genotyping for EGAN00001617770	EGAN00001617770	European Genome-phenome Archive	EGAS00001002738	https://identifiers.org/ega.study:EGAS00001002738
EGAN00001617771 sample male obese	DNA extraction, processing and analysis	QuantStudio 12K Flex Real-Time PCR System	Thermo Fisher Scientific	genotyping for EGAN00001617771	EGAN00001617771	European Genome-phenome Archive	EGAS00001002738	https://identifiers.org/ega.study:EGAS00001002738
EGAN00001617772 sample male obese	DNA extraction, processing and analysis	QuantStudio 12K Flex Real-Time PCR System	Thermo Fisher Scientific	genotyping for EGAN00001617772	EGAN00001617772	European Genome-phenome Archive	EGAS00001002738	https://identifiers.org/ega.study:EGAS00001002738
EGAN00001617773 sample male obese	DNA extraction, processing and analysis	QuantStudio 12K Flex Real-Time PCR System	Thermo Fisher Scientific	genotyping for EGAN00001617773	EGAN00001617773	European Genome-phenome Archive	EGAS00001002738	https://identifiers.org/ega.study:EGAS00001002738
EGAN00001617774 sample male obese	DNA extraction, processing and analysis	QuantStudio 12K Flex Real-Time PCR System	Thermo Fisher Scientific	genotyping for EGAN00001617774	EGAN00001617774	European Genome-phenome Archive	EGAS00001002738	https://identifiers.org/ega.study:EGAS00001002738
EGAN00001617775 sample male obese	DNA extraction, processing and analysis	QuantStudio 12K Flex Real-Time PCR System	Thermo Fisher Scientific	genotyping for EGAN00001617775	EGAN00001617775	European Genome-phenome Archive	EGAS00001002738	https://identifiers.org/ega.study:EGAS00001002738
EGAN00001617776 sample male obese	DNA extraction, processing and analysis	QuantStudio 12K Flex Real-Time PCR System	Thermo Fisher Scientific	genotyping for EGAN00001617776	EGAN00001617776	European Genome-phenome Archive	EGAS00001002738	https://identifiers.org/ega.study:EGAS00001002738
EGAN00001617777 sample male obese	DNA extraction, processing and analysis	QuantStudio 12K Flex Real-Time PCR System	Thermo Fisher Scientific	genotyping for EGAN00001617777	EGAN00001617777	European Genome-phenome Archive	EGAS00001002738	https://identifiers.org/ega.study:EGAS00001002738
EGAN00001617778 sample male obese	DNA extraction, processing and analysis	QuantStudio 12K Flex Real-Time PCR System	Thermo Fisher Scientific	genotyping for EGAN00001617778	EGAN00001617778	European Genome-phenome Archive	EGAS00001002738	https://identifiers.org/ega.study:EGAS00001002738
EGAN00001617779 sample male obese	DNA extraction, processing and analysis	QuantStudio 12K Flex Real-Time PCR System	Thermo Fisher Scientific	genotyping for EGAN00001617779	EGAN00001617779	European Genome-phenome Archive	EGAS00001002738	https://identifiers.org/ega.study:EGAS00001002738
EGAN00001617780 sample male obese	DNA extraction, processing and analysis	QuantStudio 12K Flex Real-Time PCR System	Thermo Fisher Scientific	genotyping for EGAN00001617780	EGAN00001617780	European Genome-phenome Archive	EGAS00001002738	https://identifiers.org/ega.study:EGAS00001002738
EGAN00001617781 sample male obese	DNA extraction, processing and analysis	QuantStudio 12K Flex Real-Time PCR System	Thermo Fisher Scientific	genotyping for EGAN00001617781	EGAN00001617781	European Genome-phenome Archive	EGAS00001002738	https://identifiers.org/ega.study:EGAS00001002738
EGAN00001617782 sample male obese	DNA extraction, processing and analysis	QuantStudio 12K Flex Real-Time PCR System	Thermo Fisher Scientific	genotyping for EGAN00001617782	EGAN00001617782	European Genome-phenome Archive	EGAS00001002738	https://identifiers.org/ega.study:EGAS00001002738
EGAN00001617783 sample male obese	DNA extraction, processing and analysis	QuantStudio 12K Flex Real-Time PCR System	Thermo Fisher Scientific	genotyping for EGAN00001617783	EGAN00001617783	European Genome-phenome Archive	EGAS00001002738	https://identifiers.org/ega.study:EGAS00001002738
EGAN00001617784 sample male obese	DNA extraction, processing and analysis	QuantStudio 12K Flex Real-Time PCR System	Thermo Fisher Scientific	genotyping for EGAN00001617784	EGAN00001617784	European Genome-phenome Archive	EGAS00001002738	https://identifiers.org/ega.study:EGAS00001002738
EGAN00001617785 sample male obese	DNA extraction, processing and analysis	QuantStudio 12K Flex Real-Time PCR System	Thermo Fisher Scientific	genotyping for EGAN00001617785	EGAN00001617785	European Genome-phenome Archive	EGAS00001002738	https://identifiers.org/ega.study:EGAS00001002738
EGAN00001617786 sample male obese	DNA extraction, processing and analysis	QuantStudio 12K Flex Real-Time PCR System	Thermo Fisher Scientific	genotyping for EGAN00001617786	EGAN00001617786	European Genome-phenome Archive	EGAS00001002738	https://identifiers.org/ega.study:EGAS00001002738
EGAN00001617787 sample male obese	DNA extraction, processing and analysis	QuantStudio 12K Flex Real-Time PCR System	Thermo Fisher Scientific	genotyping for EGAN00001617787	EGAN00001617787	European Genome-phenome Archive	EGAS00001002738	https://identifiers.org/ega.study:EGAS00001002738
EGAN00001617788 sample male obese	DNA extraction, processing and analysis	QuantStudio 12K Flex Real-Time PCR System	Thermo Fisher Scientific	genotyping for EGAN00001617788	EGAN00001617788	European Genome-phenome Archive	EGAS00001002738	https://identifiers.org/ega.study:EGAS00001002738
EGAN00001617789 sample male obese	DNA extraction, processing and analysis	QuantStudio 12K Flex Real-Time PCR System	Thermo Fisher Scientific	genotyping for EGAN00001617789	EGAN00001617789	European Genome-phenome Archive	EGAS00001002738	https://identifiers.org/ega.study:EGAS00001002738
EGAN00001617790 sample male obese	DNA extraction, processing and analysis	QuantStudio 12K Flex Real-Time PCR System	Thermo Fisher Scientific	genotyping for EGAN00001617790	EGAN00001617790	European Genome-phenome Archive	EGAS00001002738	https://identifiers.org/ega.study:EGAS00001002738
EGAN00001617791 sample male obese	DNA extraction, processing and analysis	QuantStudio 12K Flex Real-Time PCR System	Thermo Fisher Scientific	genotyping for EGAN00001617791	EGAN00001617791	European Genome-phenome Archive	EGAS00001002738	https://identifiers.org/ega.study:EGAS00001002738
EGAN00001617792 sample male obese	DNA extraction, processing and analysis	QuantStudio 12K Flex Real-Time PCR System	Thermo Fisher Scientific	genotyping for EGAN00001617792	EGAN00001617792	European Genome-phenome Archive	EGAS00001002738	https://identifiers.org/ega.study:EGAS00001002738
EGAN00001617793 sample male obese	DNA extraction, processing and analysis	QuantStudio 12K Flex Real-Time PCR System	Thermo Fisher Scientific	genotyping for EGAN00001617793	EGAN00001617793	European Genome-phenome Archive	EGAS00001002738	https://identifiers.org/ega.study:EGAS00001002738
EGAN00001617794 sample male obese	DNA extraction, processing and analysis	QuantStudio 12K Flex Real-Time PCR System	Thermo Fisher Scientific	genotyping for EGAN00001617794	EGAN00001617794	European Genome-phenome Archive	EGAS00001002738	https://identifiers.org/ega.study:EGAS00001002738
EGAN00001617795 sample male obese	DNA extraction, processing and analysis	QuantStudio 12K Flex Real-Time PCR System	Thermo Fisher Scientific	genotyping for EGAN00001617795	EGAN00001617795	European Genome-phenome Archive	EGAS00001002738	https://identifiers.org/ega.study:EGAS00001002738
EGAN00001617796 sample male obese	DNA extraction, processing and analysis	QuantStudio 12K Flex Real-Time PCR System	Thermo Fisher Scientific	genotyping for EGAN00001617796	EGAN00001617796	European Genome-phenome Archive	EGAS00001002738	https://identifiers.org/ega.study:EGAS00001002738
EGAN00001617797 sample male obese	DNA extraction, processing and analysis	QuantStudio 12K Flex Real-Time PCR System	Thermo Fisher Scientific	genotyping for EGAN00001617797	EGAN00001617797	European Genome-phenome Archive	EGAS00001002738	https://identifiers.org/ega.study:EGAS00001002738
EGAN00001617798 sample male obese	DNA extraction, processing and analysis	QuantStudio 12K Flex Real-Time PCR System	Thermo Fisher Scientific	genotyping for EGAN00001617798	EGAN00001617798	European Genome-phenome Archive	EGAS00001002738	https://identifiers.org/ega.study:EGAS00001002738
EGAN00001617799 sample male obese	DNA extraction, processing and analysis	QuantStudio 12K Flex Real-Time PCR System	Thermo Fisher Scientific	genotyping for EGAN00001617799	EGAN00001617799	European Genome-phenome Archive	EGAS00001002738	https://identifiers.org/ega.study:EGAS00001002738
EGAN00001617800 sample male obese	DNA extraction, processing and analysis	QuantStudio 12K Flex Real-Time PCR System	Thermo Fisher Scientific	genotyping for EGAN00001617800	EGAN00001617800	European Genome-phenome Archive	EGAS00001002738	https://identifiers.org/ega.study:EGAS00001002738
EGAN00001617801 sample male obese	DNA extraction, processing and analysis	QuantStudio 12K Flex Real-Time PCR System	Thermo Fisher Scientific	genotyping for EGAN00001617801	EGAN00001617801	European Genome-phenome Archive	EGAS00001002738	https://identifiers.org/ega.study:EGAS00001002738
EGAN00001617802 sample male obese	DNA extraction, processing and analysis	QuantStudio 12K Flex Real-Time PCR System	Thermo Fisher Scientific	genotyping for EGAN00001617802	EGAN00001617802	European Genome-phenome Archive	EGAS00001002738	https://identifiers.org/ega.study:EGAS00001002738
EGAN00001617803 sample male obese	DNA extraction, processing and analysis	QuantStudio 12K Flex Real-Time PCR System	Thermo Fisher Scientific	genotyping for EGAN00001617803	EGAN00001617803	European Genome-phenome Archive	EGAS00001002738	https://identifiers.org/ega.study:EGAS00001002738
EGAN00001617804 sample male obese	DNA extraction, processing and analysis	QuantStudio 12K Flex Real-Time PCR System	Thermo Fisher Scientific	genotyping for EGAN00001617804	EGAN00001617804	European Genome-phenome Archive	EGAS00001002738	https://identifiers.org/ega.study:EGAS00001002738
EGAN00001617805 sample male obese	DNA extraction, processing and analysis	QuantStudio 12K Flex Real-Time PCR System	Thermo Fisher Scientific	genotyping for EGAN00001617805	EGAN00001617805	European Genome-phenome Archive	EGAS00001002738	https://identifiers.org/ega.study:EGAS00001002738
EGAN00001617806 sample male obese	DNA extraction, processing and analysis	QuantStudio 12K Flex Real-Time PCR System	Thermo Fisher Scientific	genotyping for EGAN00001617806	EGAN00001617806	European Genome-phenome Archive	EGAS00001002738	https://identifiers.org/ega.study:EGAS00001002738
EGAN00001617807 sample male obese	DNA extraction, processing and analysis	QuantStudio 12K Flex Real-Time PCR System	Thermo Fisher Scientific	genotyping for EGAN00001617807	EGAN00001617807	European Genome-phenome Archive	EGAS00001002738	https://identifiers.org/ega.study:EGAS00001002738
EGAN00001617808 sample male obese	DNA extraction, processing and analysis	QuantStudio 12K Flex Real-Time PCR System	Thermo Fisher Scientific	genotyping for EGAN00001617808	EGAN00001617808	European Genome-phenome Archive	EGAS00001002738	https://identifiers.org/ega.study:EGAS00001002738
EGAN00001617809 sample male obese	DNA extraction, processing and analysis	QuantStudio 12K Flex Real-Time PCR System	Thermo Fisher Scientific	genotyping for EGAN00001617809	EGAN00001617809	European Genome-phenome Archive	EGAS00001002738	https://identifiers.org/ega.study:EGAS00001002738
EGAN00001617810 sample male obese	DNA extraction, processing and analysis	QuantStudio 12K Flex Real-Time PCR System	Thermo Fisher Scientific	genotyping for EGAN00001617810	EGAN00001617810	European Genome-phenome Archive	EGAS00001002738	https://identifiers.org/ega.study:EGAS00001002738
EGAN00001617811 sample male obese	DNA extraction, processing and analysis	QuantStudio 12K Flex Real-Time PCR System	Thermo Fisher Scientific	genotyping for EGAN00001617811	EGAN00001617811	European Genome-phenome Archive	EGAS00001002738	https://identifiers.org/ega.study:EGAS00001002738
EGAN00001617812 sample male obese	DNA extraction, processing and analysis	QuantStudio 12K Flex Real-Time PCR System	Thermo Fisher Scientific	genotyping for EGAN00001617812	EGAN00001617812	European Genome-phenome Archive	EGAS00001002738	https://identifiers.org/ega.study:EGAS00001002738
EGAN00001617813 sample male obese	DNA extraction, processing and analysis	QuantStudio 12K Flex Real-Time PCR System	Thermo Fisher Scientific	genotyping for EGAN00001617813	EGAN00001617813	European Genome-phenome Archive	EGAS00001002738	https://identifiers.org/ega.study:EGAS00001002738
EGAN00001617814 sample male obese	DNA extraction, processing and analysis	QuantStudio 12K Flex Real-Time PCR System	Thermo Fisher Scientific	genotyping for EGAN00001617814	EGAN00001617814	European Genome-phenome Archive	EGAS00001002738	https://identifiers.org/ega.study:EGAS00001002738
EGAN00001617815 sample male obese	DNA extraction, processing and analysis	QuantStudio 12K Flex Real-Time PCR System	Thermo Fisher Scientific	genotyping for EGAN00001617815	EGAN00001617815	European Genome-phenome Archive	EGAS00001002738	https://identifiers.org/ega.study:EGAS00001002738
EGAN00001617816 sample male obese	DNA extraction, processing and analysis	QuantStudio 12K Flex Real-Time PCR System	Thermo Fisher Scientific	genotyping for EGAN00001617816	EGAN00001617816	European Genome-phenome Archive	EGAS00001002738	https://identifiers.org/ega.study:EGAS00001002738
EGAN00001617817 sample male obese	DNA extraction, processing and analysis	QuantStudio 12K Flex Real-Time PCR System	Thermo Fisher Scientific	genotyping for EGAN00001617817	EGAN00001617817	European Genome-phenome Archive	EGAS00001002738	https://identifiers.org/ega.study:EGAS00001002738
EGAN00001617818 sample male obese	DNA extraction, processing and analysis	QuantStudio 12K Flex Real-Time PCR System	Thermo Fisher Scientific	genotyping for EGAN00001617818	EGAN00001617818	European Genome-phenome Archive	EGAS00001002738	https://identifiers.org/ega.study:EGAS00001002738
EGAN00001617819 sample male obese	DNA extraction, processing and analysis	QuantStudio 12K Flex Real-Time PCR System	Thermo Fisher Scientific	genotyping for EGAN00001617819	EGAN00001617819	European Genome-phenome Archive	EGAS00001002738	https://identifiers.org/ega.study:EGAS00001002738
EGAN00001617820 sample male obese	DNA extraction, processing and analysis	QuantStudio 12K Flex Real-Time PCR System	Thermo Fisher Scientific	genotyping for EGAN00001617820	EGAN00001617820	European Genome-phenome Archive	EGAS00001002738	https://identifiers.org/ega.study:EGAS00001002738
EGAN00001617821 sample female normal weight	DNA extraction, processing and analysis	QuantStudio 12K Flex Real-Time PCR System	Thermo Fisher Scientific	genotyping for EGAN00001617821	EGAN00001617821	European Genome-phenome Archive	EGAS00001002738	https://identifiers.org/ega.study:EGAS00001002738
EGAN00001617822 sample female normal weight	DNA extraction, processing and analysis	QuantStudio 12K Flex Real-Time PCR System	Thermo Fisher Scientific	genotyping for EGAN00001617822	EGAN00001617822	European Genome-phenome Archive	EGAS00001002738	https://identifiers.org/ega.study:EGAS00001002738
EGAN00001617823 sample female normal weight	DNA extraction, processing and analysis	QuantStudio 12K Flex Real-Time PCR System	Thermo Fisher Scientific	genotyping for EGAN00001617823	EGAN00001617823	European Genome-phenome Archive	EGAS00001002738	https://identifiers.org/ega.study:EGAS00001002738
EGAN00001617824 sample female normal weight	DNA extraction, processing and analysis	QuantStudio 12K Flex Real-Time PCR System	Thermo Fisher Scientific	genotyping for EGAN00001617824	EGAN00001617824	European Genome-phenome Archive	EGAS00001002738	https://identifiers.org/ega.study:EGAS00001002738
EGAN00001617825 sample female normal weight	DNA extraction, processing and analysis	QuantStudio 12K Flex Real-Time PCR System	Thermo Fisher Scientific	genotyping for EGAN00001617825	EGAN00001617825	European Genome-phenome Archive	EGAS00001002738	https://identifiers.org/ega.study:EGAS00001002738
EGAN00001617826 sample female normal weight	DNA extraction, processing and analysis	QuantStudio 12K Flex Real-Time PCR System	Thermo Fisher Scientific	genotyping for EGAN00001617826	EGAN00001617826	European Genome-phenome Archive	EGAS00001002738	https://identifiers.org/ega.study:EGAS00001002738
EGAN00001617827 sample female normal weight	DNA extraction, processing and analysis	QuantStudio 12K Flex Real-Time PCR System	Thermo Fisher Scientific	genotyping for EGAN00001617827	EGAN00001617827	European Genome-phenome Archive	EGAS00001002738	https://identifiers.org/ega.study:EGAS00001002738
EGAN00001617828 sample female normal weight	DNA extraction, processing and analysis	QuantStudio 12K Flex Real-Time PCR System	Thermo Fisher Scientific	genotyping for EGAN00001617828	EGAN00001617828	European Genome-phenome Archive	EGAS00001002738	https://identifiers.org/ega.study:EGAS00001002738
EGAN00001617829 sample female normal weight	DNA extraction, processing and analysis	QuantStudio 12K Flex Real-Time PCR System	Thermo Fisher Scientific	genotyping for EGAN00001617829	EGAN00001617829	European Genome-phenome Archive	EGAS00001002738	https://identifiers.org/ega.study:EGAS00001002738
EGAN00001617830 sample female normal weight	DNA extraction, processing and analysis	QuantStudio 12K Flex Real-Time PCR System	Thermo Fisher Scientific	genotyping for EGAN00001617830	EGAN00001617830	European Genome-phenome Archive	EGAS00001002738	https://identifiers.org/ega.study:EGAS00001002738
EGAN00001617831 sample female normal weight	DNA extraction, processing and analysis	QuantStudio 12K Flex Real-Time PCR System	Thermo Fisher Scientific	genotyping for EGAN00001617831	EGAN00001617831	European Genome-phenome Archive	EGAS00001002738	https://identifiers.org/ega.study:EGAS00001002738
EGAN00001617832 sample female normal weight	DNA extraction, processing and analysis	QuantStudio 12K Flex Real-Time PCR System	Thermo Fisher Scientific	genotyping for EGAN00001617832	EGAN00001617832	European Genome-phenome Archive	EGAS00001002738	https://identifiers.org/ega.study:EGAS00001002738
EGAN00001617833 sample female normal weight	DNA extraction, processing and analysis	QuantStudio 12K Flex Real-Time PCR System	Thermo Fisher Scientific	genotyping for EGAN00001617833	EGAN00001617833	European Genome-phenome Archive	EGAS00001002738	https://identifiers.org/ega.study:EGAS00001002738
EGAN00001617834 sample female normal weight	DNA extraction, processing and analysis	QuantStudio 12K Flex Real-Time PCR System	Thermo Fisher Scientific	genotyping for EGAN00001617834	EGAN00001617834	European Genome-phenome Archive	EGAS00001002738	https://identifiers.org/ega.study:EGAS00001002738
EGAN00001617835 sample female normal weight	DNA extraction, processing and analysis	QuantStudio 12K Flex Real-Time PCR System	Thermo Fisher Scientific	genotyping for EGAN00001617835	EGAN00001617835	European Genome-phenome Archive	EGAS00001002738	https://identifiers.org/ega.study:EGAS00001002738
EGAN00001617836 sample female normal weight	DNA extraction, processing and analysis	QuantStudio 12K Flex Real-Time PCR System	Thermo Fisher Scientific	genotyping for EGAN00001617836	EGAN00001617836	European Genome-phenome Archive	EGAS00001002738	https://identifiers.org/ega.study:EGAS00001002738
EGAN00001617837 sample female normal weight	DNA extraction, processing and analysis	QuantStudio 12K Flex Real-Time PCR System	Thermo Fisher Scientific	genotyping for EGAN00001617837	EGAN00001617837	European Genome-phenome Archive	EGAS00001002738	https://identifiers.org/ega.study:EGAS00001002738
EGAN00001617838 sample female normal weight	DNA extraction, processing and analysis	QuantStudio 12K Flex Real-Time PCR System	Thermo Fisher Scientific	genotyping for EGAN00001617838	EGAN00001617838	European Genome-phenome Archive	EGAS00001002738	https://identifiers.org/ega.study:EGAS00001002738
EGAN00001617839 sample female normal weight	DNA extraction, processing and analysis	QuantStudio 12K Flex Real-Time PCR System	Thermo Fisher Scientific	genotyping for EGAN00001617839	EGAN00001617839	European Genome-phenome Archive	EGAS00001002738	https://identifiers.org/ega.study:EGAS00001002738
EGAN00001617840 sample female normal weight	DNA extraction, processing and analysis	QuantStudio 12K Flex Real-Time PCR System	Thermo Fisher Scientific	genotyping for EGAN00001617840	EGAN00001617840	European Genome-phenome Archive	EGAS00001002738	https://identifiers.org/ega.study:EGAS00001002738
EGAN00001617841 sample female normal weight	DNA extraction, processing and analysis	QuantStudio 12K Flex Real-Time PCR System	Thermo Fisher Scientific	genotyping for EGAN00001617841	EGAN00001617841	European Genome-phenome Archive	EGAS00001002738	https://identifiers.org/ega.study:EGAS00001002738
EGAN00001617842 sample female normal weight	DNA extraction, processing and analysis	QuantStudio 12K Flex Real-Time PCR System	Thermo Fisher Scientific	genotyping for EGAN00001617842	EGAN00001617842	European Genome-phenome Archive	EGAS00001002738	https://identifiers.org/ega.study:EGAS00001002738
EGAN00001617843 sample female normal weight	DNA extraction, processing and analysis	QuantStudio 12K Flex Real-Time PCR System	Thermo Fisher Scientific	genotyping for EGAN00001617843	EGAN00001617843	European Genome-phenome Archive	EGAS00001002738	https://identifiers.org/ega.study:EGAS00001002738
EGAN00001617844 sample female normal weight	DNA extraction, processing and analysis	QuantStudio 12K Flex Real-Time PCR System	Thermo Fisher Scientific	genotyping for EGAN00001617844	EGAN00001617844	European Genome-phenome Archive	EGAS00001002738	https://identifiers.org/ega.study:EGAS00001002738
EGAN00001617845 sample female normal weight	DNA extraction, processing and analysis	QuantStudio 12K Flex Real-Time PCR System	Thermo Fisher Scientific	genotyping for EGAN00001617845	EGAN00001617845	European Genome-phenome Archive	EGAS00001002738	https://identifiers.org/ega.study:EGAS00001002738
EGAN00001617846 sample female normal weight	DNA extraction, processing and analysis	QuantStudio 12K Flex Real-Time PCR System	Thermo Fisher Scientific	genotyping for EGAN00001617846	EGAN00001617846	European Genome-phenome Archive	EGAS00001002738	https://identifiers.org/ega.study:EGAS00001002738
EGAN00001617847 sample female normal weight	DNA extraction, processing and analysis	QuantStudio 12K Flex Real-Time PCR System	Thermo Fisher Scientific	genotyping for EGAN00001617847	EGAN00001617847	European Genome-phenome Archive	EGAS00001002738	https://identifiers.org/ega.study:EGAS00001002738
EGAN00001617848 sample female normal weight	DNA extraction, processing and analysis	QuantStudio 12K Flex Real-Time PCR System	Thermo Fisher Scientific	genotyping for EGAN00001617848	EGAN00001617848	European Genome-phenome Archive	EGAS00001002738	https://identifiers.org/ega.study:EGAS00001002738
EGAN00001617849 sample female normal weight	DNA extraction, processing and analysis	QuantStudio 12K Flex Real-Time PCR System	Thermo Fisher Scientific	genotyping for EGAN00001617849	EGAN00001617849	European Genome-phenome Archive	EGAS00001002738	https://identifiers.org/ega.study:EGAS00001002738
EGAN00001617850 sample female normal weight	DNA extraction, processing and analysis	QuantStudio 12K Flex Real-Time PCR System	Thermo Fisher Scientific	genotyping for EGAN00001617850	EGAN00001617850	European Genome-phenome Archive	EGAS00001002738	https://identifiers.org/ega.study:EGAS00001002738
EGAN00001617851 sample female normal weight	DNA extraction, processing and analysis	QuantStudio 12K Flex Real-Time PCR System	Thermo Fisher Scientific	genotyping for EGAN00001617851	EGAN00001617851	European Genome-phenome Archive	EGAS00001002738	https://identifiers.org/ega.study:EGAS00001002738
EGAN00001617852 sample female normal weight	DNA extraction, processing and analysis	QuantStudio 12K Flex Real-Time PCR System	Thermo Fisher Scientific	genotyping for EGAN00001617852	EGAN00001617852	European Genome-phenome Archive	EGAS00001002738	https://identifiers.org/ega.study:EGAS00001002738
EGAN00001617853 sample female normal weight	DNA extraction, processing and analysis	QuantStudio 12K Flex Real-Time PCR System	Thermo Fisher Scientific	genotyping for EGAN00001617853	EGAN00001617853	European Genome-phenome Archive	EGAS00001002738	https://identifiers.org/ega.study:EGAS00001002738
EGAN00001617854 sample female normal weight	DNA extraction, processing and analysis	QuantStudio 12K Flex Real-Time PCR System	Thermo Fisher Scientific	genotyping for EGAN00001617854	EGAN00001617854	European Genome-phenome Archive	EGAS00001002738	https://identifiers.org/ega.study:EGAS00001002738
EGAN00001617855 sample female normal weight	DNA extraction, processing and analysis	QuantStudio 12K Flex Real-Time PCR System	Thermo Fisher Scientific	genotyping for EGAN00001617855	EGAN00001617855	European Genome-phenome Archive	EGAS00001002738	https://identifiers.org/ega.study:EGAS00001002738
EGAN00001617856 sample female normal weight	DNA extraction, processing and analysis	QuantStudio 12K Flex Real-Time PCR System	Thermo Fisher Scientific	genotyping for EGAN00001617856	EGAN00001617856	European Genome-phenome Archive	EGAS00001002738	https://identifiers.org/ega.study:EGAS00001002738
EGAN00001617857 sample female normal weight	DNA extraction, processing and analysis	QuantStudio 12K Flex Real-Time PCR System	Thermo Fisher Scientific	genotyping for EGAN00001617857	EGAN00001617857	European Genome-phenome Archive	EGAS00001002738	https://identifiers.org/ega.study:EGAS00001002738
EGAN00001617858 sample female normal weight	DNA extraction, processing and analysis	QuantStudio 12K Flex Real-Time PCR System	Thermo Fisher Scientific	genotyping for EGAN00001617858	EGAN00001617858	European Genome-phenome Archive	EGAS00001002738	https://identifiers.org/ega.study:EGAS00001002738
EGAN00001617859 sample female normal weight	DNA extraction, processing and analysis	QuantStudio 12K Flex Real-Time PCR System	Thermo Fisher Scientific	genotyping for EGAN00001617859	EGAN00001617859	European Genome-phenome Archive	EGAS00001002738	https://identifiers.org/ega.study:EGAS00001002738
EGAN00001617860 sample female normal weight	DNA extraction, processing and analysis	QuantStudio 12K Flex Real-Time PCR System	Thermo Fisher Scientific	genotyping for EGAN00001617860	EGAN00001617860	European Genome-phenome Archive	EGAS00001002738	https://identifiers.org/ega.study:EGAS00001002738
EGAN00001617861 sample female normal weight	DNA extraction, processing and analysis	QuantStudio 12K Flex Real-Time PCR System	Thermo Fisher Scientific	genotyping for EGAN00001617861	EGAN00001617861	European Genome-phenome Archive	EGAS00001002738	https://identifiers.org/ega.study:EGAS00001002738
EGAN00001617862 sample female normal weight	DNA extraction, processing and analysis	QuantStudio 12K Flex Real-Time PCR System	Thermo Fisher Scientific	genotyping for EGAN00001617862	EGAN00001617862	European Genome-phenome Archive	EGAS00001002738	https://identifiers.org/ega.study:EGAS00001002738
EGAN00001617863 sample female normal weight	DNA extraction, processing and analysis	QuantStudio 12K Flex Real-Time PCR System	Thermo Fisher Scientific	genotyping for EGAN00001617863	EGAN00001617863	European Genome-phenome Archive	EGAS00001002738	https://identifiers.org/ega.study:EGAS00001002738
EGAN00001617864 sample female normal weight	DNA extraction, processing and analysis	QuantStudio 12K Flex Real-Time PCR System	Thermo Fisher Scientific	genotyping for EGAN00001617864	EGAN00001617864	European Genome-phenome Archive	EGAS00001002738	https://identifiers.org/ega.study:EGAS00001002738
EGAN00001617865 sample female normal weight	DNA extraction, processing and analysis	QuantStudio 12K Flex Real-Time PCR System	Thermo Fisher Scientific	genotyping for EGAN00001617865	EGAN00001617865	European Genome-phenome Archive	EGAS00001002738	https://identifiers.org/ega.study:EGAS00001002738
EGAN00001617866 sample female normal weight	DNA extraction, processing and analysis	QuantStudio 12K Flex Real-Time PCR System	Thermo Fisher Scientific	genotyping for EGAN00001617866	EGAN00001617866	European Genome-phenome Archive	EGAS00001002738	https://identifiers.org/ega.study:EGAS00001002738
EGAN00001617867 sample female normal weight	DNA extraction, processing and analysis	QuantStudio 12K Flex Real-Time PCR System	Thermo Fisher Scientific	genotyping for EGAN00001617867	EGAN00001617867	European Genome-phenome Archive	EGAS00001002738	https://identifiers.org/ega.study:EGAS00001002738
EGAN00001617868 sample female normal weight	DNA extraction, processing and analysis	QuantStudio 12K Flex Real-Time PCR System	Thermo Fisher Scientific	genotyping for EGAN00001617868	EGAN00001617868	European Genome-phenome Archive	EGAS00001002738	https://identifiers.org/ega.study:EGAS00001002738
EGAN00001617869 sample female normal weight	DNA extraction, processing and analysis	QuantStudio 12K Flex Real-Time PCR System	Thermo Fisher Scientific	genotyping for EGAN00001617869	EGAN00001617869	European Genome-phenome Archive	EGAS00001002738	https://identifiers.org/ega.study:EGAS00001002738
EGAN00001617870 sample female normal weight	DNA extraction, processing and analysis	QuantStudio 12K Flex Real-Time PCR System	Thermo Fisher Scientific	genotyping for EGAN00001617870	EGAN00001617870	European Genome-phenome Archive	EGAS00001002738	https://identifiers.org/ega.study:EGAS00001002738
EGAN00001617871 sample female normal weight	DNA extraction, processing and analysis	QuantStudio 12K Flex Real-Time PCR System	Thermo Fisher Scientific	genotyping for EGAN00001617871	EGAN00001617871	European Genome-phenome Archive	EGAS00001002738	https://identifiers.org/ega.study:EGAS00001002738
EGAN00001617872 sample female normal weight	DNA extraction, processing and analysis	QuantStudio 12K Flex Real-Time PCR System	Thermo Fisher Scientific	genotyping for EGAN00001617872	EGAN00001617872	European Genome-phenome Archive	EGAS00001002738	https://identifiers.org/ega.study:EGAS00001002738
EGAN00001617873 sample female normal weight	DNA extraction, processing and analysis	QuantStudio 12K Flex Real-Time PCR System	Thermo Fisher Scientific	genotyping for EGAN00001617873	EGAN00001617873	European Genome-phenome Archive	EGAS00001002738	https://identifiers.org/ega.study:EGAS00001002738
EGAN00001617874 sample female normal weight	DNA extraction, processing and analysis	QuantStudio 12K Flex Real-Time PCR System	Thermo Fisher Scientific	genotyping for EGAN00001617874	EGAN00001617874	European Genome-phenome Archive	EGAS00001002738	https://identifiers.org/ega.study:EGAS00001002738
EGAN00001617875 sample female normal weight	DNA extraction, processing and analysis	QuantStudio 12K Flex Real-Time PCR System	Thermo Fisher Scientific	genotyping for EGAN00001617875	EGAN00001617875	European Genome-phenome Archive	EGAS00001002738	https://identifiers.org/ega.study:EGAS00001002738
EGAN00001617876 sample female normal weight	DNA extraction, processing and analysis	QuantStudio 12K Flex Real-Time PCR System	Thermo Fisher Scientific	genotyping for EGAN00001617876	EGAN00001617876	European Genome-phenome Archive	EGAS00001002738	https://identifiers.org/ega.study:EGAS00001002738
EGAN00001617877 sample female normal weight	DNA extraction, processing and analysis	QuantStudio 12K Flex Real-Time PCR System	Thermo Fisher Scientific	genotyping for EGAN00001617877	EGAN00001617877	European Genome-phenome Archive	EGAS00001002738	https://identifiers.org/ega.study:EGAS00001002738
EGAN00001617878 sample female normal weight	DNA extraction, processing and analysis	QuantStudio 12K Flex Real-Time PCR System	Thermo Fisher Scientific	genotyping for EGAN00001617878	EGAN00001617878	European Genome-phenome Archive	EGAS00001002738	https://identifiers.org/ega.study:EGAS00001002738
EGAN00001617879 sample female normal weight	DNA extraction, processing and analysis	QuantStudio 12K Flex Real-Time PCR System	Thermo Fisher Scientific	genotyping for EGAN00001617879	EGAN00001617879	European Genome-phenome Archive	EGAS00001002738	https://identifiers.org/ega.study:EGAS00001002738
EGAN00001617880 sample female normal weight	DNA extraction, processing and analysis	QuantStudio 12K Flex Real-Time PCR System	Thermo Fisher Scientific	genotyping for EGAN00001617880	EGAN00001617880	European Genome-phenome Archive	EGAS00001002738	https://identifiers.org/ega.study:EGAS00001002738
EGAN00001617881 sample female normal weight	DNA extraction, processing and analysis	QuantStudio 12K Flex Real-Time PCR System	Thermo Fisher Scientific	genotyping for EGAN00001617881	EGAN00001617881	European Genome-phenome Archive	EGAS00001002738	https://identifiers.org/ega.study:EGAS00001002738
EGAN00001617882 sample female normal weight	DNA extraction, processing and analysis	QuantStudio 12K Flex Real-Time PCR System	Thermo Fisher Scientific	genotyping for EGAN00001617882	EGAN00001617882	European Genome-phenome Archive	EGAS00001002738	https://identifiers.org/ega.study:EGAS00001002738
EGAN00001617883 sample female normal weight	DNA extraction, processing and analysis	QuantStudio 12K Flex Real-Time PCR System	Thermo Fisher Scientific	genotyping for EGAN00001617883	EGAN00001617883	European Genome-phenome Archive	EGAS00001002738	https://identifiers.org/ega.study:EGAS00001002738
EGAN00001617884 sample female normal weight	DNA extraction, processing and analysis	QuantStudio 12K Flex Real-Time PCR System	Thermo Fisher Scientific	genotyping for EGAN00001617884	EGAN00001617884	European Genome-phenome Archive	EGAS00001002738	https://identifiers.org/ega.study:EGAS00001002738
EGAN00001617885 sample female normal weight	DNA extraction, processing and analysis	QuantStudio 12K Flex Real-Time PCR System	Thermo Fisher Scientific	genotyping for EGAN00001617885	EGAN00001617885	European Genome-phenome Archive	EGAS00001002738	https://identifiers.org/ega.study:EGAS00001002738
EGAN00001617886 sample female normal weight	DNA extraction, processing and analysis	QuantStudio 12K Flex Real-Time PCR System	Thermo Fisher Scientific	genotyping for EGAN00001617886	EGAN00001617886	European Genome-phenome Archive	EGAS00001002738	https://identifiers.org/ega.study:EGAS00001002738
EGAN00001617887 sample female normal weight	DNA extraction, processing and analysis	QuantStudio 12K Flex Real-Time PCR System	Thermo Fisher Scientific	genotyping for EGAN00001617887	EGAN00001617887	European Genome-phenome Archive	EGAS00001002738	https://identifiers.org/ega.study:EGAS00001002738
EGAN00001617888 sample female normal weight	DNA extraction, processing and analysis	QuantStudio 12K Flex Real-Time PCR System	Thermo Fisher Scientific	genotyping for EGAN00001617888	EGAN00001617888	European Genome-phenome Archive	EGAS00001002738	https://identifiers.org/ega.study:EGAS00001002738
EGAN00001617889 sample female normal weight	DNA extraction, processing and analysis	QuantStudio 12K Flex Real-Time PCR System	Thermo Fisher Scientific	genotyping for EGAN00001617889	EGAN00001617889	European Genome-phenome Archive	EGAS00001002738	https://identifiers.org/ega.study:EGAS00001002738
EGAN00001617890 sample female normal weight	DNA extraction, processing and analysis	QuantStudio 12K Flex Real-Time PCR System	Thermo Fisher Scientific	genotyping for EGAN00001617890	EGAN00001617890	European Genome-phenome Archive	EGAS00001002738	https://identifiers.org/ega.study:EGAS00001002738
EGAN00001617891 sample female normal weight	DNA extraction, processing and analysis	QuantStudio 12K Flex Real-Time PCR System	Thermo Fisher Scientific	genotyping for EGAN00001617891	EGAN00001617891	European Genome-phenome Archive	EGAS00001002738	https://identifiers.org/ega.study:EGAS00001002738
EGAN00001617892 sample female normal weight	DNA extraction, processing and analysis	QuantStudio 12K Flex Real-Time PCR System	Thermo Fisher Scientific	genotyping for EGAN00001617892	EGAN00001617892	European Genome-phenome Archive	EGAS00001002738	https://identifiers.org/ega.study:EGAS00001002738
EGAN00001617893 sample female normal weight	DNA extraction, processing and analysis	QuantStudio 12K Flex Real-Time PCR System	Thermo Fisher Scientific	genotyping for EGAN00001617893	EGAN00001617893	European Genome-phenome Archive	EGAS00001002738	https://identifiers.org/ega.study:EGAS00001002738
EGAN00001617894 sample female normal weight	DNA extraction, processing and analysis	QuantStudio 12K Flex Real-Time PCR System	Thermo Fisher Scientific	genotyping for EGAN00001617894	EGAN00001617894	European Genome-phenome Archive	EGAS00001002738	https://identifiers.org/ega.study:EGAS00001002738
EGAN00001617895 sample female normal weight	DNA extraction, processing and analysis	QuantStudio 12K Flex Real-Time PCR System	Thermo Fisher Scientific	genotyping for EGAN00001617895	EGAN00001617895	European Genome-phenome Archive	EGAS00001002738	https://identifiers.org/ega.study:EGAS00001002738
EGAN00001617896 sample female normal weight	DNA extraction, processing and analysis	QuantStudio 12K Flex Real-Time PCR System	Thermo Fisher Scientific	genotyping for EGAN00001617896	EGAN00001617896	European Genome-phenome Archive	EGAS00001002738	https://identifiers.org/ega.study:EGAS00001002738
EGAN00001617897 sample female normal weight	DNA extraction, processing and analysis	QuantStudio 12K Flex Real-Time PCR System	Thermo Fisher Scientific	genotyping for EGAN00001617897	EGAN00001617897	European Genome-phenome Archive	EGAS00001002738	https://identifiers.org/ega.study:EGAS00001002738
EGAN00001617898 sample female normal weight	DNA extraction, processing and analysis	QuantStudio 12K Flex Real-Time PCR System	Thermo Fisher Scientific	genotyping for EGAN00001617898	EGAN00001617898	European Genome-phenome Archive	EGAS00001002738	https://identifiers.org/ega.study:EGAS00001002738
EGAN00001617899 sample female normal weight	DNA extraction, processing and analysis	QuantStudio 12K Flex Real-Time PCR System	Thermo Fisher Scientific	genotyping for EGAN00001617899	EGAN00001617899	European Genome-phenome Archive	EGAS00001002738	https://identifiers.org/ega.study:EGAS00001002738
EGAN00001617900 sample female normal weight	DNA extraction, processing and analysis	QuantStudio 12K Flex Real-Time PCR System	Thermo Fisher Scientific	genotyping for EGAN00001617900	EGAN00001617900	European Genome-phenome Archive	EGAS00001002738	https://identifiers.org/ega.study:EGAS00001002738
EGAN00001617901 sample female normal weight	DNA extraction, processing and analysis	QuantStudio 12K Flex Real-Time PCR System	Thermo Fisher Scientific	genotyping for EGAN00001617901	EGAN00001617901	European Genome-phenome Archive	EGAS00001002738	https://identifiers.org/ega.study:EGAS00001002738
EGAN00001617902 sample female normal weight	DNA extraction, processing and analysis	QuantStudio 12K Flex Real-Time PCR System	Thermo Fisher Scientific	genotyping for EGAN00001617902	EGAN00001617902	European Genome-phenome Archive	EGAS00001002738	https://identifiers.org/ega.study:EGAS00001002738
EGAN00001617903 sample female normal weight	DNA extraction, processing and analysis	QuantStudio 12K Flex Real-Time PCR System	Thermo Fisher Scientific	genotyping for EGAN00001617903	EGAN00001617903	European Genome-phenome Archive	EGAS00001002738	https://identifiers.org/ega.study:EGAS00001002738
EGAN00001617904 sample female normal weight	DNA extraction, processing and analysis	QuantStudio 12K Flex Real-Time PCR System	Thermo Fisher Scientific	genotyping for EGAN00001617904	EGAN00001617904	European Genome-phenome Archive	EGAS00001002738	https://identifiers.org/ega.study:EGAS00001002738
EGAN00001617905 sample female normal weight	DNA extraction, processing and analysis	QuantStudio 12K Flex Real-Time PCR System	Thermo Fisher Scientific	genotyping for EGAN00001617905	EGAN00001617905	European Genome-phenome Archive	EGAS00001002738	https://identifiers.org/ega.study:EGAS00001002738
EGAN00001617906 sample female normal weight	DNA extraction, processing and analysis	QuantStudio 12K Flex Real-Time PCR System	Thermo Fisher Scientific	genotyping for EGAN00001617906	EGAN00001617906	European Genome-phenome Archive	EGAS00001002738	https://identifiers.org/ega.study:EGAS00001002738
EGAN00001617907 sample female normal weight	DNA extraction, processing and analysis	QuantStudio 12K Flex Real-Time PCR System	Thermo Fisher Scientific	genotyping for EGAN00001617907	EGAN00001617907	European Genome-phenome Archive	EGAS00001002738	https://identifiers.org/ega.study:EGAS00001002738
EGAN00001617908 sample female normal weight	DNA extraction, processing and analysis	QuantStudio 12K Flex Real-Time PCR System	Thermo Fisher Scientific	genotyping for EGAN00001617908	EGAN00001617908	European Genome-phenome Archive	EGAS00001002738	https://identifiers.org/ega.study:EGAS00001002738
EGAN00001617909 sample female normal weight	DNA extraction, processing and analysis	QuantStudio 12K Flex Real-Time PCR System	Thermo Fisher Scientific	genotyping for EGAN00001617909	EGAN00001617909	European Genome-phenome Archive	EGAS00001002738	https://identifiers.org/ega.study:EGAS00001002738
EGAN00001617910 sample female normal weight	DNA extraction, processing and analysis	QuantStudio 12K Flex Real-Time PCR System	Thermo Fisher Scientific	genotyping for EGAN00001617910	EGAN00001617910	European Genome-phenome Archive	EGAS00001002738	https://identifiers.org/ega.study:EGAS00001002738
EGAN00001617911 sample female normal weight	DNA extraction, processing and analysis	QuantStudio 12K Flex Real-Time PCR System	Thermo Fisher Scientific	genotyping for EGAN00001617911	EGAN00001617911	European Genome-phenome Archive	EGAS00001002738	https://identifiers.org/ega.study:EGAS00001002738
EGAN00001617912 sample female normal weight	DNA extraction, processing and analysis	QuantStudio 12K Flex Real-Time PCR System	Thermo Fisher Scientific	genotyping for EGAN00001617912	EGAN00001617912	European Genome-phenome Archive	EGAS00001002738	https://identifiers.org/ega.study:EGAS00001002738
EGAN00001617913 sample female normal weight	DNA extraction, processing and analysis	QuantStudio 12K Flex Real-Time PCR System	Thermo Fisher Scientific	genotyping for EGAN00001617913	EGAN00001617913	European Genome-phenome Archive	EGAS00001002738	https://identifiers.org/ega.study:EGAS00001002738
EGAN00001617914 sample female normal weight	DNA extraction, processing and analysis	QuantStudio 12K Flex Real-Time PCR System	Thermo Fisher Scientific	genotyping for EGAN00001617914	EGAN00001617914	European Genome-phenome Archive	EGAS00001002738	https://identifiers.org/ega.study:EGAS00001002738
EGAN00001617915 sample female normal weight	DNA extraction, processing and analysis	QuantStudio 12K Flex Real-Time PCR System	Thermo Fisher Scientific	genotyping for EGAN00001617915	EGAN00001617915	European Genome-phenome Archive	EGAS00001002738	https://identifiers.org/ega.study:EGAS00001002738
EGAN00001617916 sample female normal weight	DNA extraction, processing and analysis	QuantStudio 12K Flex Real-Time PCR System	Thermo Fisher Scientific	genotyping for EGAN00001617916	EGAN00001617916	European Genome-phenome Archive	EGAS00001002738	https://identifiers.org/ega.study:EGAS00001002738
EGAN00001617917 sample female normal weight	DNA extraction, processing and analysis	QuantStudio 12K Flex Real-Time PCR System	Thermo Fisher Scientific	genotyping for EGAN00001617917	EGAN00001617917	European Genome-phenome Archive	EGAS00001002738	https://identifiers.org/ega.study:EGAS00001002738
EGAN00001617918 sample female normal weight	DNA extraction, processing and analysis	QuantStudio 12K Flex Real-Time PCR System	Thermo Fisher Scientific	genotyping for EGAN00001617918	EGAN00001617918	European Genome-phenome Archive	EGAS00001002738	https://identifiers.org/ega.study:EGAS00001002738
EGAN00001617919 sample female normal weight	DNA extraction, processing and analysis	QuantStudio 12K Flex Real-Time PCR System	Thermo Fisher Scientific	genotyping for EGAN00001617919	EGAN00001617919	European Genome-phenome Archive	EGAS00001002738	https://identifiers.org/ega.study:EGAS00001002738
EGAN00001617920 sample female normal weight	DNA extraction, processing and analysis	QuantStudio 12K Flex Real-Time PCR System	Thermo Fisher Scientific	genotyping for EGAN00001617920	EGAN00001617920	European Genome-phenome Archive	EGAS00001002738	https://identifiers.org/ega.study:EGAS00001002738
EGAN00001617921 sample female normal weight	DNA extraction, processing and analysis	QuantStudio 12K Flex Real-Time PCR System	Thermo Fisher Scientific	genotyping for EGAN00001617921	EGAN00001617921	European Genome-phenome Archive	EGAS00001002738	https://identifiers.org/ega.study:EGAS00001002738
EGAN00001617922 sample female normal weight	DNA extraction, processing and analysis	QuantStudio 12K Flex Real-Time PCR System	Thermo Fisher Scientific	genotyping for EGAN00001617922	EGAN00001617922	European Genome-phenome Archive	EGAS00001002738	https://identifiers.org/ega.study:EGAS00001002738
EGAN00001617923 sample female normal weight	DNA extraction, processing and analysis	QuantStudio 12K Flex Real-Time PCR System	Thermo Fisher Scientific	genotyping for EGAN00001617923	EGAN00001617923	European Genome-phenome Archive	EGAS00001002738	https://identifiers.org/ega.study:EGAS00001002738
EGAN00001617924 sample female normal weight	DNA extraction, processing and analysis	QuantStudio 12K Flex Real-Time PCR System	Thermo Fisher Scientific	genotyping for EGAN00001617924	EGAN00001617924	European Genome-phenome Archive	EGAS00001002738	https://identifiers.org/ega.study:EGAS00001002738
EGAN00001617925 sample female normal weight	DNA extraction, processing and analysis	QuantStudio 12K Flex Real-Time PCR System	Thermo Fisher Scientific	genotyping for EGAN00001617925	EGAN00001617925	European Genome-phenome Archive	EGAS00001002738	https://identifiers.org/ega.study:EGAS00001002738
EGAN00001617926 sample female normal weight	DNA extraction, processing and analysis	QuantStudio 12K Flex Real-Time PCR System	Thermo Fisher Scientific	genotyping for EGAN00001617926	EGAN00001617926	European Genome-phenome Archive	EGAS00001002738	https://identifiers.org/ega.study:EGAS00001002738
EGAN00001617927 sample female normal weight	DNA extraction, processing and analysis	QuantStudio 12K Flex Real-Time PCR System	Thermo Fisher Scientific	genotyping for EGAN00001617927	EGAN00001617927	European Genome-phenome Archive	EGAS00001002738	https://identifiers.org/ega.study:EGAS00001002738
EGAN00001617928 sample female normal weight	DNA extraction, processing and analysis	QuantStudio 12K Flex Real-Time PCR System	Thermo Fisher Scientific	genotyping for EGAN00001617928	EGAN00001617928	European Genome-phenome Archive	EGAS00001002738	https://identifiers.org/ega.study:EGAS00001002738
EGAN00001617929 sample female normal weight	DNA extraction, processing and analysis	QuantStudio 12K Flex Real-Time PCR System	Thermo Fisher Scientific	genotyping for EGAN00001617929	EGAN00001617929	European Genome-phenome Archive	EGAS00001002738	https://identifiers.org/ega.study:EGAS00001002738
EGAN00001617930 sample female normal weight	DNA extraction, processing and analysis	QuantStudio 12K Flex Real-Time PCR System	Thermo Fisher Scientific	genotyping for EGAN00001617930	EGAN00001617930	European Genome-phenome Archive	EGAS00001002738	https://identifiers.org/ega.study:EGAS00001002738
EGAN00001617931 sample female normal weight	DNA extraction, processing and analysis	QuantStudio 12K Flex Real-Time PCR System	Thermo Fisher Scientific	genotyping for EGAN00001617931	EGAN00001617931	European Genome-phenome Archive	EGAS00001002738	https://identifiers.org/ega.study:EGAS00001002738
EGAN00001617932 sample female normal weight	DNA extraction, processing and analysis	QuantStudio 12K Flex Real-Time PCR System	Thermo Fisher Scientific	genotyping for EGAN00001617932	EGAN00001617932	European Genome-phenome Archive	EGAS00001002738	https://identifiers.org/ega.study:EGAS00001002738
EGAN00001617933 sample female normal weight	DNA extraction, processing and analysis	QuantStudio 12K Flex Real-Time PCR System	Thermo Fisher Scientific	genotyping for EGAN00001617933	EGAN00001617933	European Genome-phenome Archive	EGAS00001002738	https://identifiers.org/ega.study:EGAS00001002738
EGAN00001617934 sample female normal weight	DNA extraction, processing and analysis	QuantStudio 12K Flex Real-Time PCR System	Thermo Fisher Scientific	genotyping for EGAN00001617934	EGAN00001617934	European Genome-phenome Archive	EGAS00001002738	https://identifiers.org/ega.study:EGAS00001002738
EGAN00001617935 sample female normal weight	DNA extraction, processing and analysis	QuantStudio 12K Flex Real-Time PCR System	Thermo Fisher Scientific	genotyping for EGAN00001617935	EGAN00001617935	European Genome-phenome Archive	EGAS00001002738	https://identifiers.org/ega.study:EGAS00001002738
EGAN00001617936 sample female normal weight	DNA extraction, processing and analysis	QuantStudio 12K Flex Real-Time PCR System	Thermo Fisher Scientific	genotyping for EGAN00001617936	EGAN00001617936	European Genome-phenome Archive	EGAS00001002738	https://identifiers.org/ega.study:EGAS00001002738
EGAN00001617937 sample female normal weight	DNA extraction, processing and analysis	QuantStudio 12K Flex Real-Time PCR System	Thermo Fisher Scientific	genotyping for EGAN00001617937	EGAN00001617937	European Genome-phenome Archive	EGAS00001002738	https://identifiers.org/ega.study:EGAS00001002738
EGAN00001617938 sample female normal weight	DNA extraction, processing and analysis	QuantStudio 12K Flex Real-Time PCR System	Thermo Fisher Scientific	genotyping for EGAN00001617938	EGAN00001617938	European Genome-phenome Archive	EGAS00001002738	https://identifiers.org/ega.study:EGAS00001002738
EGAN00001617939 sample female normal weight	DNA extraction, processing and analysis	QuantStudio 12K Flex Real-Time PCR System	Thermo Fisher Scientific	genotyping for EGAN00001617939	EGAN00001617939	European Genome-phenome Archive	EGAS00001002738	https://identifiers.org/ega.study:EGAS00001002738
EGAN00001617940 sample female normal weight	DNA extraction, processing and analysis	QuantStudio 12K Flex Real-Time PCR System	Thermo Fisher Scientific	genotyping for EGAN00001617940	EGAN00001617940	European Genome-phenome Archive	EGAS00001002738	https://identifiers.org/ega.study:EGAS00001002738
EGAN00001617941 sample female normal weight	DNA extraction, processing and analysis	QuantStudio 12K Flex Real-Time PCR System	Thermo Fisher Scientific	genotyping for EGAN00001617941	EGAN00001617941	European Genome-phenome Archive	EGAS00001002738	https://identifiers.org/ega.study:EGAS00001002738
EGAN00001617942 sample female normal weight	DNA extraction, processing and analysis	QuantStudio 12K Flex Real-Time PCR System	Thermo Fisher Scientific	genotyping for EGAN00001617942	EGAN00001617942	European Genome-phenome Archive	EGAS00001002738	https://identifiers.org/ega.study:EGAS00001002738
EGAN00001617943 sample male normal weight	DNA extraction, processing and analysis	QuantStudio 12K Flex Real-Time PCR System	Thermo Fisher Scientific	genotyping for EGAN00001617943	EGAN00001617943	European Genome-phenome Archive	EGAS00001002738	https://identifiers.org/ega.study:EGAS00001002738
EGAN00001617944 sample male normal weight	DNA extraction, processing and analysis	QuantStudio 12K Flex Real-Time PCR System	Thermo Fisher Scientific	genotyping for EGAN00001617944	EGAN00001617944	European Genome-phenome Archive	EGAS00001002738	https://identifiers.org/ega.study:EGAS00001002738
EGAN00001617945 sample male normal weight	DNA extraction, processing and analysis	QuantStudio 12K Flex Real-Time PCR System	Thermo Fisher Scientific	genotyping for EGAN00001617945	EGAN00001617945	European Genome-phenome Archive	EGAS00001002738	https://identifiers.org/ega.study:EGAS00001002738
EGAN00001617946 sample male normal weight	DNA extraction, processing and analysis	QuantStudio 12K Flex Real-Time PCR System	Thermo Fisher Scientific	genotyping for EGAN00001617946	EGAN00001617946	European Genome-phenome Archive	EGAS00001002738	https://identifiers.org/ega.study:EGAS00001002738
EGAN00001617947 sample male normal weight	DNA extraction, processing and analysis	QuantStudio 12K Flex Real-Time PCR System	Thermo Fisher Scientific	genotyping for EGAN00001617947	EGAN00001617947	European Genome-phenome Archive	EGAS00001002738	https://identifiers.org/ega.study:EGAS00001002738
EGAN00001617948 sample male normal weight	DNA extraction, processing and analysis	QuantStudio 12K Flex Real-Time PCR System	Thermo Fisher Scientific	genotyping for EGAN00001617948	EGAN00001617948	European Genome-phenome Archive	EGAS00001002738	https://identifiers.org/ega.study:EGAS00001002738
EGAN00001617949 sample male normal weight	DNA extraction, processing and analysis	QuantStudio 12K Flex Real-Time PCR System	Thermo Fisher Scientific	genotyping for EGAN00001617949	EGAN00001617949	European Genome-phenome Archive	EGAS00001002738	https://identifiers.org/ega.study:EGAS00001002738
EGAN00001617950 sample male normal weight	DNA extraction, processing and analysis	QuantStudio 12K Flex Real-Time PCR System	Thermo Fisher Scientific	genotyping for EGAN00001617950	EGAN00001617950	European Genome-phenome Archive	EGAS00001002738	https://identifiers.org/ega.study:EGAS00001002738
EGAN00001617951 sample male normal weight	DNA extraction, processing and analysis	QuantStudio 12K Flex Real-Time PCR System	Thermo Fisher Scientific	genotyping for EGAN00001617951	EGAN00001617951	European Genome-phenome Archive	EGAS00001002738	https://identifiers.org/ega.study:EGAS00001002738
EGAN00001617952 sample male normal weight	DNA extraction, processing and analysis	QuantStudio 12K Flex Real-Time PCR System	Thermo Fisher Scientific	genotyping for EGAN00001617952	EGAN00001617952	European Genome-phenome Archive	EGAS00001002738	https://identifiers.org/ega.study:EGAS00001002738
EGAN00001617953 sample male normal weight	DNA extraction, processing and analysis	QuantStudio 12K Flex Real-Time PCR System	Thermo Fisher Scientific	genotyping for EGAN00001617953	EGAN00001617953	European Genome-phenome Archive	EGAS00001002738	https://identifiers.org/ega.study:EGAS00001002738
EGAN00001617954 sample male normal weight	DNA extraction, processing and analysis	QuantStudio 12K Flex Real-Time PCR System	Thermo Fisher Scientific	genotyping for EGAN00001617954	EGAN00001617954	European Genome-phenome Archive	EGAS00001002738	https://identifiers.org/ega.study:EGAS00001002738
EGAN00001617955 sample male normal weight	DNA extraction, processing and analysis	QuantStudio 12K Flex Real-Time PCR System	Thermo Fisher Scientific	genotyping for EGAN00001617955	EGAN00001617955	European Genome-phenome Archive	EGAS00001002738	https://identifiers.org/ega.study:EGAS00001002738
EGAN00001617956 sample male normal weight	DNA extraction, processing and analysis	QuantStudio 12K Flex Real-Time PCR System	Thermo Fisher Scientific	genotyping for EGAN00001617956	EGAN00001617956	European Genome-phenome Archive	EGAS00001002738	https://identifiers.org/ega.study:EGAS00001002738
EGAN00001617957 sample male normal weight	DNA extraction, processing and analysis	QuantStudio 12K Flex Real-Time PCR System	Thermo Fisher Scientific	genotyping for EGAN00001617957	EGAN00001617957	European Genome-phenome Archive	EGAS00001002738	https://identifiers.org/ega.study:EGAS00001002738
EGAN00001617958 sample male normal weight	DNA extraction, processing and analysis	QuantStudio 12K Flex Real-Time PCR System	Thermo Fisher Scientific	genotyping for EGAN00001617958	EGAN00001617958	European Genome-phenome Archive	EGAS00001002738	https://identifiers.org/ega.study:EGAS00001002738
EGAN00001617959 sample male normal weight	DNA extraction, processing and analysis	QuantStudio 12K Flex Real-Time PCR System	Thermo Fisher Scientific	genotyping for EGAN00001617959	EGAN00001617959	European Genome-phenome Archive	EGAS00001002738	https://identifiers.org/ega.study:EGAS00001002738
EGAN00001617960 sample male normal weight	DNA extraction, processing and analysis	QuantStudio 12K Flex Real-Time PCR System	Thermo Fisher Scientific	genotyping for EGAN00001617960	EGAN00001617960	European Genome-phenome Archive	EGAS00001002738	https://identifiers.org/ega.study:EGAS00001002738
EGAN00001617961 sample male normal weight	DNA extraction, processing and analysis	QuantStudio 12K Flex Real-Time PCR System	Thermo Fisher Scientific	genotyping for EGAN00001617961	EGAN00001617961	European Genome-phenome Archive	EGAS00001002738	https://identifiers.org/ega.study:EGAS00001002738
EGAN00001617962 sample male normal weight	DNA extraction, processing and analysis	QuantStudio 12K Flex Real-Time PCR System	Thermo Fisher Scientific	genotyping for EGAN00001617962	EGAN00001617962	European Genome-phenome Archive	EGAS00001002738	https://identifiers.org/ega.study:EGAS00001002738
EGAN00001617963 sample male normal weight	DNA extraction, processing and analysis	QuantStudio 12K Flex Real-Time PCR System	Thermo Fisher Scientific	genotyping for EGAN00001617963	EGAN00001617963	European Genome-phenome Archive	EGAS00001002738	https://identifiers.org/ega.study:EGAS00001002738
EGAN00001617964 sample male normal weight	DNA extraction, processing and analysis	QuantStudio 12K Flex Real-Time PCR System	Thermo Fisher Scientific	genotyping for EGAN00001617964	EGAN00001617964	European Genome-phenome Archive	EGAS00001002738	https://identifiers.org/ega.study:EGAS00001002738
EGAN00001617965 sample male normal weight	DNA extraction, processing and analysis	QuantStudio 12K Flex Real-Time PCR System	Thermo Fisher Scientific	genotyping for EGAN00001617965	EGAN00001617965	European Genome-phenome Archive	EGAS00001002738	https://identifiers.org/ega.study:EGAS00001002738
EGAN00001617966 sample male normal weight	DNA extraction, processing and analysis	QuantStudio 12K Flex Real-Time PCR System	Thermo Fisher Scientific	genotyping for EGAN00001617966	EGAN00001617966	European Genome-phenome Archive	EGAS00001002738	https://identifiers.org/ega.study:EGAS00001002738
EGAN00001617967 sample male normal weight	DNA extraction, processing and analysis	QuantStudio 12K Flex Real-Time PCR System	Thermo Fisher Scientific	genotyping for EGAN00001617967	EGAN00001617967	European Genome-phenome Archive	EGAS00001002738	https://identifiers.org/ega.study:EGAS00001002738
EGAN00001617968 sample male normal weight	DNA extraction, processing and analysis	QuantStudio 12K Flex Real-Time PCR System	Thermo Fisher Scientific	genotyping for EGAN00001617968	EGAN00001617968	European Genome-phenome Archive	EGAS00001002738	https://identifiers.org/ega.study:EGAS00001002738
EGAN00001617969 sample male normal weight	DNA extraction, processing and analysis	QuantStudio 12K Flex Real-Time PCR System	Thermo Fisher Scientific	genotyping for EGAN00001617969	EGAN00001617969	European Genome-phenome Archive	EGAS00001002738	https://identifiers.org/ega.study:EGAS00001002738
EGAN00001617970 sample male normal weight	DNA extraction, processing and analysis	QuantStudio 12K Flex Real-Time PCR System	Thermo Fisher Scientific	genotyping for EGAN00001617970	EGAN00001617970	European Genome-phenome Archive	EGAS00001002738	https://identifiers.org/ega.study:EGAS00001002738
EGAN00001617971 sample male normal weight	DNA extraction, processing and analysis	QuantStudio 12K Flex Real-Time PCR System	Thermo Fisher Scientific	genotyping for EGAN00001617971	EGAN00001617971	European Genome-phenome Archive	EGAS00001002738	https://identifiers.org/ega.study:EGAS00001002738
EGAN00001617972 sample male normal weight	DNA extraction, processing and analysis	QuantStudio 12K Flex Real-Time PCR System	Thermo Fisher Scientific	genotyping for EGAN00001617972	EGAN00001617972	European Genome-phenome Archive	EGAS00001002738	https://identifiers.org/ega.study:EGAS00001002738
EGAN00001617973 sample male normal weight	DNA extraction, processing and analysis	QuantStudio 12K Flex Real-Time PCR System	Thermo Fisher Scientific	genotyping for EGAN00001617973	EGAN00001617973	European Genome-phenome Archive	EGAS00001002738	https://identifiers.org/ega.study:EGAS00001002738
EGAN00001617974 sample male normal weight	DNA extraction, processing and analysis	QuantStudio 12K Flex Real-Time PCR System	Thermo Fisher Scientific	genotyping for EGAN00001617974	EGAN00001617974	European Genome-phenome Archive	EGAS00001002738	https://identifiers.org/ega.study:EGAS00001002738
EGAN00001617975 sample male normal weight	DNA extraction, processing and analysis	QuantStudio 12K Flex Real-Time PCR System	Thermo Fisher Scientific	genotyping for EGAN00001617975	EGAN00001617975	European Genome-phenome Archive	EGAS00001002738	https://identifiers.org/ega.study:EGAS00001002738
EGAN00001617976 sample male normal weight	DNA extraction, processing and analysis	QuantStudio 12K Flex Real-Time PCR System	Thermo Fisher Scientific	genotyping for EGAN00001617976	EGAN00001617976	European Genome-phenome Archive	EGAS00001002738	https://identifiers.org/ega.study:EGAS00001002738
EGAN00001617977 sample male normal weight	DNA extraction, processing and analysis	QuantStudio 12K Flex Real-Time PCR System	Thermo Fisher Scientific	genotyping for EGAN00001617977	EGAN00001617977	European Genome-phenome Archive	EGAS00001002738	https://identifiers.org/ega.study:EGAS00001002738
EGAN00001617978 sample male normal weight	DNA extraction, processing and analysis	QuantStudio 12K Flex Real-Time PCR System	Thermo Fisher Scientific	genotyping for EGAN00001617978	EGAN00001617978	European Genome-phenome Archive	EGAS00001002738	https://identifiers.org/ega.study:EGAS00001002738
EGAN00001617979 sample male normal weight	DNA extraction, processing and analysis	QuantStudio 12K Flex Real-Time PCR System	Thermo Fisher Scientific	genotyping for EGAN00001617979	EGAN00001617979	European Genome-phenome Archive	EGAS00001002738	https://identifiers.org/ega.study:EGAS00001002738
EGAN00001617980 sample male normal weight	DNA extraction, processing and analysis	QuantStudio 12K Flex Real-Time PCR System	Thermo Fisher Scientific	genotyping for EGAN00001617980	EGAN00001617980	European Genome-phenome Archive	EGAS00001002738	https://identifiers.org/ega.study:EGAS00001002738
EGAN00001617981 sample male normal weight	DNA extraction, processing and analysis	QuantStudio 12K Flex Real-Time PCR System	Thermo Fisher Scientific	genotyping for EGAN00001617981	EGAN00001617981	European Genome-phenome Archive	EGAS00001002738	https://identifiers.org/ega.study:EGAS00001002738
EGAN00001617982 sample male normal weight	DNA extraction, processing and analysis	QuantStudio 12K Flex Real-Time PCR System	Thermo Fisher Scientific	genotyping for EGAN00001617982	EGAN00001617982	European Genome-phenome Archive	EGAS00001002738	https://identifiers.org/ega.study:EGAS00001002738
EGAN00001617983 sample male normal weight	DNA extraction, processing and analysis	QuantStudio 12K Flex Real-Time PCR System	Thermo Fisher Scientific	genotyping for EGAN00001617983	EGAN00001617983	European Genome-phenome Archive	EGAS00001002738	https://identifiers.org/ega.study:EGAS00001002738
EGAN00001617984 sample male normal weight	DNA extraction, processing and analysis	QuantStudio 12K Flex Real-Time PCR System	Thermo Fisher Scientific	genotyping for EGAN00001617984	EGAN00001617984	European Genome-phenome Archive	EGAS00001002738	https://identifiers.org/ega.study:EGAS00001002738
EGAN00001617985 sample male normal weight	DNA extraction, processing and analysis	QuantStudio 12K Flex Real-Time PCR System	Thermo Fisher Scientific	genotyping for EGAN00001617985	EGAN00001617985	European Genome-phenome Archive	EGAS00001002738	https://identifiers.org/ega.study:EGAS00001002738
EGAN00001617986 sample male normal weight	DNA extraction, processing and analysis	QuantStudio 12K Flex Real-Time PCR System	Thermo Fisher Scientific	genotyping for EGAN00001617986	EGAN00001617986	European Genome-phenome Archive	EGAS00001002738	https://identifiers.org/ega.study:EGAS00001002738
EGAN00001617987 sample male normal weight	DNA extraction, processing and analysis	QuantStudio 12K Flex Real-Time PCR System	Thermo Fisher Scientific	genotyping for EGAN00001617987	EGAN00001617987	European Genome-phenome Archive	EGAS00001002738	https://identifiers.org/ega.study:EGAS00001002738
EGAN00001617988 sample male normal weight	DNA extraction, processing and analysis	QuantStudio 12K Flex Real-Time PCR System	Thermo Fisher Scientific	genotyping for EGAN00001617988	EGAN00001617988	European Genome-phenome Archive	EGAS00001002738	https://identifiers.org/ega.study:EGAS00001002738
EGAN00001617989 sample male normal weight	DNA extraction, processing and analysis	QuantStudio 12K Flex Real-Time PCR System	Thermo Fisher Scientific	genotyping for EGAN00001617989	EGAN00001617989	European Genome-phenome Archive	EGAS00001002738	https://identifiers.org/ega.study:EGAS00001002738
EGAN00001617990 sample male normal weight	DNA extraction, processing and analysis	QuantStudio 12K Flex Real-Time PCR System	Thermo Fisher Scientific	genotyping for EGAN00001617990	EGAN00001617990	European Genome-phenome Archive	EGAS00001002738	https://identifiers.org/ega.study:EGAS00001002738
EGAN00001617991 sample male normal weight	DNA extraction, processing and analysis	QuantStudio 12K Flex Real-Time PCR System	Thermo Fisher Scientific	genotyping for EGAN00001617991	EGAN00001617991	European Genome-phenome Archive	EGAS00001002738	https://identifiers.org/ega.study:EGAS00001002738
EGAN00001617992 sample male normal weight	DNA extraction, processing and analysis	QuantStudio 12K Flex Real-Time PCR System	Thermo Fisher Scientific	genotyping for EGAN00001617992	EGAN00001617992	European Genome-phenome Archive	EGAS00001002738	https://identifiers.org/ega.study:EGAS00001002738
EGAN00001617993 sample male normal weight	DNA extraction, processing and analysis	QuantStudio 12K Flex Real-Time PCR System	Thermo Fisher Scientific	genotyping for EGAN00001617993	EGAN00001617993	European Genome-phenome Archive	EGAS00001002738	https://identifiers.org/ega.study:EGAS00001002738
EGAN00001617994 sample male normal weight	DNA extraction, processing and analysis	QuantStudio 12K Flex Real-Time PCR System	Thermo Fisher Scientific	genotyping for EGAN00001617994	EGAN00001617994	European Genome-phenome Archive	EGAS00001002738	https://identifiers.org/ega.study:EGAS00001002738
EGAN00001617995 sample male normal weight	DNA extraction, processing and analysis	QuantStudio 12K Flex Real-Time PCR System	Thermo Fisher Scientific	genotyping for EGAN00001617995	EGAN00001617995	European Genome-phenome Archive	EGAS00001002738	https://identifiers.org/ega.study:EGAS00001002738
EGAN00001617996 sample male normal weight	DNA extraction, processing and analysis	QuantStudio 12K Flex Real-Time PCR System	Thermo Fisher Scientific	genotyping for EGAN00001617996	EGAN00001617996	European Genome-phenome Archive	EGAS00001002738	https://identifiers.org/ega.study:EGAS00001002738
EGAN00001617997 sample male normal weight	DNA extraction, processing and analysis	QuantStudio 12K Flex Real-Time PCR System	Thermo Fisher Scientific	genotyping for EGAN00001617997	EGAN00001617997	European Genome-phenome Archive	EGAS00001002738	https://identifiers.org/ega.study:EGAS00001002738
EGAN00001617998 sample male normal weight	DNA extraction, processing and analysis	QuantStudio 12K Flex Real-Time PCR System	Thermo Fisher Scientific	genotyping for EGAN00001617998	EGAN00001617998	European Genome-phenome Archive	EGAS00001002738	https://identifiers.org/ega.study:EGAS00001002738
EGAN00001617999 sample male normal weight	DNA extraction, processing and analysis	QuantStudio 12K Flex Real-Time PCR System	Thermo Fisher Scientific	genotyping for EGAN00001617999	EGAN00001617999	European Genome-phenome Archive	EGAS00001002738	https://identifiers.org/ega.study:EGAS00001002738
EGAN00001618000 sample male normal weight	DNA extraction, processing and analysis	QuantStudio 12K Flex Real-Time PCR System	Thermo Fisher Scientific	genotyping for EGAN00001618000	EGAN00001618000	European Genome-phenome Archive	EGAS00001002738	https://identifiers.org/ega.study:EGAS00001002738
EGAN00001618001 sample male normal weight	DNA extraction, processing and analysis	QuantStudio 12K Flex Real-Time PCR System	Thermo Fisher Scientific	genotyping for EGAN00001618001	EGAN00001618001	European Genome-phenome Archive	EGAS00001002738	https://identifiers.org/ega.study:EGAS00001002738
EGAN00001618002 sample male normal weight	DNA extraction, processing and analysis	QuantStudio 12K Flex Real-Time PCR System	Thermo Fisher Scientific	genotyping for EGAN00001618002	EGAN00001618002	European Genome-phenome Archive	EGAS00001002738	https://identifiers.org/ega.study:EGAS00001002738
EGAN00001618003 sample male normal weight	DNA extraction, processing and analysis	QuantStudio 12K Flex Real-Time PCR System	Thermo Fisher Scientific	genotyping for EGAN00001618003	EGAN00001618003	European Genome-phenome Archive	EGAS00001002738	https://identifiers.org/ega.study:EGAS00001002738
EGAN00001618004 sample male normal weight	DNA extraction, processing and analysis	QuantStudio 12K Flex Real-Time PCR System	Thermo Fisher Scientific	genotyping for EGAN00001618004	EGAN00001618004	European Genome-phenome Archive	EGAS00001002738	https://identifiers.org/ega.study:EGAS00001002738
EGAN00001618005 sample male normal weight	DNA extraction, processing and analysis	QuantStudio 12K Flex Real-Time PCR System	Thermo Fisher Scientific	genotyping for EGAN00001618005	EGAN00001618005	European Genome-phenome Archive	EGAS00001002738	https://identifiers.org/ega.study:EGAS00001002738
EGAN00001618006 sample male normal weight	DNA extraction, processing and analysis	QuantStudio 12K Flex Real-Time PCR System	Thermo Fisher Scientific	genotyping for EGAN00001618006	EGAN00001618006	European Genome-phenome Archive	EGAS00001002738	https://identifiers.org/ega.study:EGAS00001002738
EGAN00001618007 sample male normal weight	DNA extraction, processing and analysis	QuantStudio 12K Flex Real-Time PCR System	Thermo Fisher Scientific	genotyping for EGAN00001618007	EGAN00001618007	European Genome-phenome Archive	EGAS00001002738	https://identifiers.org/ega.study:EGAS00001002738
EGAN00001618008 sample male normal weight	DNA extraction, processing and analysis	QuantStudio 12K Flex Real-Time PCR System	Thermo Fisher Scientific	genotyping for EGAN00001618008	EGAN00001618008	European Genome-phenome Archive	EGAS00001002738	https://identifiers.org/ega.study:EGAS00001002738
EGAN00001618009 sample male normal weight	DNA extraction, processing and analysis	QuantStudio 12K Flex Real-Time PCR System	Thermo Fisher Scientific	genotyping for EGAN00001618009	EGAN00001618009	European Genome-phenome Archive	EGAS00001002738	https://identifiers.org/ega.study:EGAS00001002738
EGAN00001618010 sample male normal weight	DNA extraction, processing and analysis	QuantStudio 12K Flex Real-Time PCR System	Thermo Fisher Scientific	genotyping for EGAN00001618010	EGAN00001618010	European Genome-phenome Archive	EGAS00001002738	https://identifiers.org/ega.study:EGAS00001002738
EGAN00001618011 sample male normal weight	DNA extraction, processing and analysis	QuantStudio 12K Flex Real-Time PCR System	Thermo Fisher Scientific	genotyping for EGAN00001618011	EGAN00001618011	European Genome-phenome Archive	EGAS00001002738	https://identifiers.org/ega.study:EGAS00001002738
EGAN00001618012 sample male normal weight	DNA extraction, processing and analysis	QuantStudio 12K Flex Real-Time PCR System	Thermo Fisher Scientific	genotyping for EGAN00001618012	EGAN00001618012	European Genome-phenome Archive	EGAS00001002738	https://identifiers.org/ega.study:EGAS00001002738
EGAN00001618013 sample male normal weight	DNA extraction, processing and analysis	QuantStudio 12K Flex Real-Time PCR System	Thermo Fisher Scientific	genotyping for EGAN00001618013	EGAN00001618013	European Genome-phenome Archive	EGAS00001002738	https://identifiers.org/ega.study:EGAS00001002738
EGAN00001618014 sample male normal weight	DNA extraction, processing and analysis	QuantStudio 12K Flex Real-Time PCR System	Thermo Fisher Scientific	genotyping for EGAN00001618014	EGAN00001618014	European Genome-phenome Archive	EGAS00001002738	https://identifiers.org/ega.study:EGAS00001002738
EGAN00001618015 sample male normal weight	DNA extraction, processing and analysis	QuantStudio 12K Flex Real-Time PCR System	Thermo Fisher Scientific	genotyping for EGAN00001618015	EGAN00001618015	European Genome-phenome Archive	EGAS00001002738	https://identifiers.org/ega.study:EGAS00001002738
EGAN00001618016 sample male normal weight	DNA extraction, processing and analysis	QuantStudio 12K Flex Real-Time PCR System	Thermo Fisher Scientific	genotyping for EGAN00001618016	EGAN00001618016	European Genome-phenome Archive	EGAS00001002738	https://identifiers.org/ega.study:EGAS00001002738
EGAN00001618017 sample male normal weight	DNA extraction, processing and analysis	QuantStudio 12K Flex Real-Time PCR System	Thermo Fisher Scientific	genotyping for EGAN00001618017	EGAN00001618017	European Genome-phenome Archive	EGAS00001002738	https://identifiers.org/ega.study:EGAS00001002738
EGAN00001618018 sample male normal weight	DNA extraction, processing and analysis	QuantStudio 12K Flex Real-Time PCR System	Thermo Fisher Scientific	genotyping for EGAN00001618018	EGAN00001618018	European Genome-phenome Archive	EGAS00001002738	https://identifiers.org/ega.study:EGAS00001002738
EGAN00001618019 sample male normal weight	DNA extraction, processing and analysis	QuantStudio 12K Flex Real-Time PCR System	Thermo Fisher Scientific	genotyping for EGAN00001618019	EGAN00001618019	European Genome-phenome Archive	EGAS00001002738	https://identifiers.org/ega.study:EGAS00001002738
EGAN00001618020 sample male normal weight	DNA extraction, processing and analysis	QuantStudio 12K Flex Real-Time PCR System	Thermo Fisher Scientific	genotyping for EGAN00001618020	EGAN00001618020	European Genome-phenome Archive	EGAS00001002738	https://identifiers.org/ega.study:EGAS00001002738
EGAN00001618021 sample male normal weight	DNA extraction, processing and analysis	QuantStudio 12K Flex Real-Time PCR System	Thermo Fisher Scientific	genotyping for EGAN00001618021	EGAN00001618021	European Genome-phenome Archive	EGAS00001002738	https://identifiers.org/ega.study:EGAS00001002738
EGAN00001618022 sample male normal weight	DNA extraction, processing and analysis	QuantStudio 12K Flex Real-Time PCR System	Thermo Fisher Scientific	genotyping for EGAN00001618022	EGAN00001618022	European Genome-phenome Archive	EGAS00001002738	https://identifiers.org/ega.study:EGAS00001002738
EGAN00001618023 sample male normal weight	DNA extraction, processing and analysis	QuantStudio 12K Flex Real-Time PCR System	Thermo Fisher Scientific	genotyping for EGAN00001618023	EGAN00001618023	European Genome-phenome Archive	EGAS00001002738	https://identifiers.org/ega.study:EGAS00001002738
EGAN00001618024 sample male normal weight	DNA extraction, processing and analysis	QuantStudio 12K Flex Real-Time PCR System	Thermo Fisher Scientific	genotyping for EGAN00001618024	EGAN00001618024	European Genome-phenome Archive	EGAS00001002738	https://identifiers.org/ega.study:EGAS00001002738
EGAN00001618025 sample male normal weight	DNA extraction, processing and analysis	QuantStudio 12K Flex Real-Time PCR System	Thermo Fisher Scientific	genotyping for EGAN00001618025	EGAN00001618025	European Genome-phenome Archive	EGAS00001002738	https://identifiers.org/ega.study:EGAS00001002738
EGAN00001618026 sample male normal weight	DNA extraction, processing and analysis	QuantStudio 12K Flex Real-Time PCR System	Thermo Fisher Scientific	genotyping for EGAN00001618026	EGAN00001618026	European Genome-phenome Archive	EGAS00001002738	https://identifiers.org/ega.study:EGAS00001002738
EGAN00001618027 sample male normal weight	DNA extraction, processing and analysis	QuantStudio 12K Flex Real-Time PCR System	Thermo Fisher Scientific	genotyping for EGAN00001618027	EGAN00001618027	European Genome-phenome Archive	EGAS00001002738	https://identifiers.org/ega.study:EGAS00001002738
EGAN00001618028 sample male normal weight	DNA extraction, processing and analysis	QuantStudio 12K Flex Real-Time PCR System	Thermo Fisher Scientific	genotyping for EGAN00001618028	EGAN00001618028	European Genome-phenome Archive	EGAS00001002738	https://identifiers.org/ega.study:EGAS00001002738
EGAN00001618029 sample male normal weight	DNA extraction, processing and analysis	QuantStudio 12K Flex Real-Time PCR System	Thermo Fisher Scientific	genotyping for EGAN00001618029	EGAN00001618029	European Genome-phenome Archive	EGAS00001002738	https://identifiers.org/ega.study:EGAS00001002738
EGAN00001618030 sample male normal weight	DNA extraction, processing and analysis	QuantStudio 12K Flex Real-Time PCR System	Thermo Fisher Scientific	genotyping for EGAN00001618030	EGAN00001618030	European Genome-phenome Archive	EGAS00001002738	https://identifiers.org/ega.study:EGAS00001002738
EGAN00001618031 sample male normal weight	DNA extraction, processing and analysis	QuantStudio 12K Flex Real-Time PCR System	Thermo Fisher Scientific	genotyping for EGAN00001618031	EGAN00001618031	European Genome-phenome Archive	EGAS00001002738	https://identifiers.org/ega.study:EGAS00001002738
EGAN00001618032 sample male normal weight	DNA extraction, processing and analysis	QuantStudio 12K Flex Real-Time PCR System	Thermo Fisher Scientific	genotyping for EGAN00001618032	EGAN00001618032	European Genome-phenome Archive	EGAS00001002738	https://identifiers.org/ega.study:EGAS00001002738
EGAN00001618033 sample male normal weight	DNA extraction, processing and analysis	QuantStudio 12K Flex Real-Time PCR System	Thermo Fisher Scientific	genotyping for EGAN00001618033	EGAN00001618033	European Genome-phenome Archive	EGAS00001002738	https://identifiers.org/ega.study:EGAS00001002738
EGAN00001618034 sample male normal weight	DNA extraction, processing and analysis	QuantStudio 12K Flex Real-Time PCR System	Thermo Fisher Scientific	genotyping for EGAN00001618034	EGAN00001618034	European Genome-phenome Archive	EGAS00001002738	https://identifiers.org/ega.study:EGAS00001002738
EGAN00001618035 sample male normal weight	DNA extraction, processing and analysis	QuantStudio 12K Flex Real-Time PCR System	Thermo Fisher Scientific	genotyping for EGAN00001618035	EGAN00001618035	European Genome-phenome Archive	EGAS00001002738	https://identifiers.org/ega.study:EGAS00001002738
EGAN00001618036 sample male normal weight	DNA extraction, processing and analysis	QuantStudio 12K Flex Real-Time PCR System	Thermo Fisher Scientific	genotyping for EGAN00001618036	EGAN00001618036	European Genome-phenome Archive	EGAS00001002738	https://identifiers.org/ega.study:EGAS00001002738
EGAN00001618037 sample male normal weight	DNA extraction, processing and analysis	QuantStudio 12K Flex Real-Time PCR System	Thermo Fisher Scientific	genotyping for EGAN00001618037	EGAN00001618037	European Genome-phenome Archive	EGAS00001002738	https://identifiers.org/ega.study:EGAS00001002738
EGAN00001618038 sample male normal weight	DNA extraction, processing and analysis	QuantStudio 12K Flex Real-Time PCR System	Thermo Fisher Scientific	genotyping for EGAN00001618038	EGAN00001618038	European Genome-phenome Archive	EGAS00001002738	https://identifiers.org/ega.study:EGAS00001002738
EGAN00001618039 sample male normal weight	DNA extraction, processing and analysis	QuantStudio 12K Flex Real-Time PCR System	Thermo Fisher Scientific	genotyping for EGAN00001618039	EGAN00001618039	European Genome-phenome Archive	EGAS00001002738	https://identifiers.org/ega.study:EGAS00001002738
EGAN00001618040 sample male normal weight	DNA extraction, processing and analysis	QuantStudio 12K Flex Real-Time PCR System	Thermo Fisher Scientific	genotyping for EGAN00001618040	EGAN00001618040	European Genome-phenome Archive	EGAS00001002738	https://identifiers.org/ega.study:EGAS00001002738
EGAN00001618041 sample male normal weight	DNA extraction, processing and analysis	QuantStudio 12K Flex Real-Time PCR System	Thermo Fisher Scientific	genotyping for EGAN00001618041	EGAN00001618041	European Genome-phenome Archive	EGAS00001002738	https://identifiers.org/ega.study:EGAS00001002738
EGAN00001618042 sample male normal weight	DNA extraction, processing and analysis	QuantStudio 12K Flex Real-Time PCR System	Thermo Fisher Scientific	genotyping for EGAN00001618042	EGAN00001618042	European Genome-phenome Archive	EGAS00001002738	https://identifiers.org/ega.study:EGAS00001002738
EGAN00001618043 sample male normal weight	DNA extraction, processing and analysis	QuantStudio 12K Flex Real-Time PCR System	Thermo Fisher Scientific	genotyping for EGAN00001618043	EGAN00001618043	European Genome-phenome Archive	EGAS00001002738	https://identifiers.org/ega.study:EGAS00001002738
EGAN00001618044 sample male normal weight	DNA extraction, processing and analysis	QuantStudio 12K Flex Real-Time PCR System	Thermo Fisher Scientific	genotyping for EGAN00001618044	EGAN00001618044	European Genome-phenome Archive	EGAS00001002738	https://identifiers.org/ega.study:EGAS00001002738
EGAN00001618045 sample male normal weight	DNA extraction, processing and analysis	QuantStudio 12K Flex Real-Time PCR System	Thermo Fisher Scientific	genotyping for EGAN00001618045	EGAN00001618045	European Genome-phenome Archive	EGAS00001002738	https://identifiers.org/ega.study:EGAS00001002738
EGAN00001618046 sample male normal weight	DNA extraction, processing and analysis	QuantStudio 12K Flex Real-Time PCR System	Thermo Fisher Scientific	genotyping for EGAN00001618046	EGAN00001618046	European Genome-phenome Archive	EGAS00001002738	https://identifiers.org/ega.study:EGAS00001002738
EGAN00001618047 sample male normal weight	DNA extraction, processing and analysis	QuantStudio 12K Flex Real-Time PCR System	Thermo Fisher Scientific	genotyping for EGAN00001618047	EGAN00001618047	European Genome-phenome Archive	EGAS00001002738	https://identifiers.org/ega.study:EGAS00001002738
EGAN00001618048 sample male normal weight	DNA extraction, processing and analysis	QuantStudio 12K Flex Real-Time PCR System	Thermo Fisher Scientific	genotyping for EGAN00001618048	EGAN00001618048	European Genome-phenome Archive	EGAS00001002738	https://identifiers.org/ega.study:EGAS00001002738
EGAN00001618049 sample male normal weight	DNA extraction, processing and analysis	QuantStudio 12K Flex Real-Time PCR System	Thermo Fisher Scientific	genotyping for EGAN00001618049	EGAN00001618049	European Genome-phenome Archive	EGAS00001002738	https://identifiers.org/ega.study:EGAS00001002738
EGAN00001618050 sample male normal weight	DNA extraction, processing and analysis	QuantStudio 12K Flex Real-Time PCR System	Thermo Fisher Scientific	genotyping for EGAN00001618050	EGAN00001618050	European Genome-phenome Archive	EGAS00001002738	https://identifiers.org/ega.study:EGAS00001002738
EGAN00001618051 sample male normal weight	DNA extraction, processing and analysis	QuantStudio 12K Flex Real-Time PCR System	Thermo Fisher Scientific	genotyping for EGAN00001618051	EGAN00001618051	European Genome-phenome Archive	EGAS00001002738	https://identifiers.org/ega.study:EGAS00001002738
EGAN00001618052 sample male normal weight	DNA extraction, processing and analysis	QuantStudio 12K Flex Real-Time PCR System	Thermo Fisher Scientific	genotyping for EGAN00001618052	EGAN00001618052	European Genome-phenome Archive	EGAS00001002738	https://identifiers.org/ega.study:EGAS00001002738
EGAN00001618053 sample male normal weight	DNA extraction, processing and analysis	QuantStudio 12K Flex Real-Time PCR System	Thermo Fisher Scientific	genotyping for EGAN00001618053	EGAN00001618053	European Genome-phenome Archive	EGAS00001002738	https://identifiers.org/ega.study:EGAS00001002738
EGAN00001618054 sample male normal weight	DNA extraction, processing and analysis	QuantStudio 12K Flex Real-Time PCR System	Thermo Fisher Scientific	genotyping for EGAN00001618054	EGAN00001618054	European Genome-phenome Archive	EGAS00001002738	https://identifiers.org/ega.study:EGAS00001002738
EGAN00001618055 sample male normal weight	DNA extraction, processing and analysis	QuantStudio 12K Flex Real-Time PCR System	Thermo Fisher Scientific	genotyping for EGAN00001618055	EGAN00001618055	European Genome-phenome Archive	EGAS00001002738	https://identifiers.org/ega.study:EGAS00001002738
EGAN00001618056 sample male normal weight	DNA extraction, processing and analysis	QuantStudio 12K Flex Real-Time PCR System	Thermo Fisher Scientific	genotyping for EGAN00001618056	EGAN00001618056	European Genome-phenome Archive	EGAS00001002738	https://identifiers.org/ega.study:EGAS00001002738
EGAN00001618057 sample male normal weight	DNA extraction, processing and analysis	QuantStudio 12K Flex Real-Time PCR System	Thermo Fisher Scientific	genotyping for EGAN00001618057	EGAN00001618057	European Genome-phenome Archive	EGAS00001002738	https://identifiers.org/ega.study:EGAS00001002738
EGAN00001618058 sample male normal weight	DNA extraction, processing and analysis	QuantStudio 12K Flex Real-Time PCR System	Thermo Fisher Scientific	genotyping for EGAN00001618058	EGAN00001618058	European Genome-phenome Archive	EGAS00001002738	https://identifiers.org/ega.study:EGAS00001002738
EGAN00001618059 sample male normal weight	DNA extraction, processing and analysis	QuantStudio 12K Flex Real-Time PCR System	Thermo Fisher Scientific	genotyping for EGAN00001618059	EGAN00001618059	European Genome-phenome Archive	EGAS00001002738	https://identifiers.org/ega.study:EGAS00001002738
EGAN00001618060 sample male normal weight	DNA extraction, processing and analysis	QuantStudio 12K Flex Real-Time PCR System	Thermo Fisher Scientific	genotyping for EGAN00001618060	EGAN00001618060	European Genome-phenome Archive	EGAS00001002738	https://identifiers.org/ega.study:EGAS00001002738
EGAN00001618061 sample male normal weight	DNA extraction, processing and analysis	QuantStudio 12K Flex Real-Time PCR System	Thermo Fisher Scientific	genotyping for EGAN00001618061	EGAN00001618061	European Genome-phenome Archive	EGAS00001002738	https://identifiers.org/ega.study:EGAS00001002738
EGAN00001618062 sample male normal weight	DNA extraction, processing and analysis	QuantStudio 12K Flex Real-Time PCR System	Thermo Fisher Scientific	genotyping for EGAN00001618062	EGAN00001618062	European Genome-phenome Archive	EGAS00001002738	https://identifiers.org/ega.study:EGAS00001002738
EGAN00001618063 sample male normal weight	DNA extraction, processing and analysis	QuantStudio 12K Flex Real-Time PCR System	Thermo Fisher Scientific	genotyping for EGAN00001618063	EGAN00001618063	European Genome-phenome Archive	EGAS00001002738	https://identifiers.org/ega.study:EGAS00001002738
EGAN00001618064 sample male normal weight	DNA extraction, processing and analysis	QuantStudio 12K Flex Real-Time PCR System	Thermo Fisher Scientific	genotyping for EGAN00001618064	EGAN00001618064	European Genome-phenome Archive	EGAS00001002738	https://identifiers.org/ega.study:EGAS00001002738
EGAN00001618065 sample male normal weight	DNA extraction, processing and analysis	QuantStudio 12K Flex Real-Time PCR System	Thermo Fisher Scientific	genotyping for EGAN00001618065	EGAN00001618065	European Genome-phenome Archive	EGAS00001002738	https://identifiers.org/ega.study:EGAS00001002738
EGAN00001618066 sample male normal weight	DNA extraction, processing and analysis	QuantStudio 12K Flex Real-Time PCR System	Thermo Fisher Scientific	genotyping for EGAN00001618066	EGAN00001618066	European Genome-phenome Archive	EGAS00001002738	https://identifiers.org/ega.study:EGAS00001002738
EGAN00001618067 sample male normal weight	DNA extraction, processing and analysis	QuantStudio 12K Flex Real-Time PCR System	Thermo Fisher Scientific	genotyping for EGAN00001618067	EGAN00001618067	European Genome-phenome Archive	EGAS00001002738	https://identifiers.org/ega.study:EGAS00001002738
EGAN00001618068 sample male normal weight	DNA extraction, processing and analysis	QuantStudio 12K Flex Real-Time PCR System	Thermo Fisher Scientific	genotyping for EGAN00001618068	EGAN00001618068	European Genome-phenome Archive	EGAS00001002738	https://identifiers.org/ega.study:EGAS00001002738
EGAN00001618069 sample male normal weight	DNA extraction, processing and analysis	QuantStudio 12K Flex Real-Time PCR System	Thermo Fisher Scientific	genotyping for EGAN00001618069	EGAN00001618069	European Genome-phenome Archive	EGAS00001002738	https://identifiers.org/ega.study:EGAS00001002738
EGAN00001618070 sample male normal weight	DNA extraction, processing and analysis	QuantStudio 12K Flex Real-Time PCR System	Thermo Fisher Scientific	genotyping for EGAN00001618070	EGAN00001618070	European Genome-phenome Archive	EGAS00001002738	https://identifiers.org/ega.study:EGAS00001002738
EGAN00001618071 sample male normal weight	DNA extraction, processing and analysis	QuantStudio 12K Flex Real-Time PCR System	Thermo Fisher Scientific	genotyping for EGAN00001618071	EGAN00001618071	European Genome-phenome Archive	EGAS00001002738	https://identifiers.org/ega.study:EGAS00001002738
EGAN00001618072 sample male normal weight	DNA extraction, processing and analysis	QuantStudio 12K Flex Real-Time PCR System	Thermo Fisher Scientific	genotyping for EGAN00001618072	EGAN00001618072	European Genome-phenome Archive	EGAS00001002738	https://identifiers.org/ega.study:EGAS00001002738
EGAN00001618073 sample male normal weight	DNA extraction, processing and analysis	QuantStudio 12K Flex Real-Time PCR System	Thermo Fisher Scientific	genotyping for EGAN00001618073	EGAN00001618073	European Genome-phenome Archive	EGAS00001002738	https://identifiers.org/ega.study:EGAS00001002738
EGAN00001618074 sample male normal weight	DNA extraction, processing and analysis	QuantStudio 12K Flex Real-Time PCR System	Thermo Fisher Scientific	genotyping for EGAN00001618074	EGAN00001618074	European Genome-phenome Archive	EGAS00001002738	https://identifiers.org/ega.study:EGAS00001002738
EGAN00001618075 sample male normal weight	DNA extraction, processing and analysis	QuantStudio 12K Flex Real-Time PCR System	Thermo Fisher Scientific	genotyping for EGAN00001618075	EGAN00001618075	European Genome-phenome Archive	EGAS00001002738	https://identifiers.org/ega.study:EGAS00001002738
EGAN00001618076 sample male normal weight	DNA extraction, processing and analysis	QuantStudio 12K Flex Real-Time PCR System	Thermo Fisher Scientific	genotyping for EGAN00001618076	EGAN00001618076	European Genome-phenome Archive	EGAS00001002738	https://identifiers.org/ega.study:EGAS00001002738
EGAN00001618077 sample male normal weight	DNA extraction, processing and analysis	QuantStudio 12K Flex Real-Time PCR System	Thermo Fisher Scientific	genotyping for EGAN00001618077	EGAN00001618077	European Genome-phenome Archive	EGAS00001002738	https://identifiers.org/ega.study:EGAS00001002738
EGAN00001618078 sample male normal weight	DNA extraction, processing and analysis	QuantStudio 12K Flex Real-Time PCR System	Thermo Fisher Scientific	genotyping for EGAN00001618078	EGAN00001618078	European Genome-phenome Archive	EGAS00001002738	https://identifiers.org/ega.study:EGAS00001002738
