# Supplementary material for: X chromosome genetic data in a Spanish children cohort, dataset description and analysis pipeline
Source: Sci Data. 2019 Jul 22;6:130. doi: 10.1038/s41597-019-0109-3 (PMC6646348; doi:10.1038/s41597-019-0109-3)
Supplement: Supplementary file 1 — Download metadata file [file 41597_2019_109_MOESM1_ESM.zip › i_Investigation.txt]

# Investigation File generated for Scientific Data with Investigation File Authoring Tool version 0.1.0 on 28/05/2019 - This metadata file is CC0
ONTOLOGY SOURCE REFERENCE
Term Source Name	NCBITaxon	UBERON	ERO	OBI	EFO	CLO	XCO	NCIT
Term Source File	http://data.bioontology.org/ontologies/NCBITAXON	http://data.bioontology.org/ontologies/UBERON	http://data.bioontology.org/ontologies/ERO	http://data.bioontology.org/ontologies/OBI	http://data.bioontology.org/ontologies/EFO	http://data.bioontology.org/ontologies/CLO	http://data.bioontology.org/ontologies/XCO	http://data.bioontology.org/ontologies/NCIT
Term Source Version	2016AB	releases/2014-06-15	2013-08-02	2014-08-18	3.5.1	2.1.106	4.18	17.06d
Term Source Description	National Center for Biotechnology Information (NCBI) Organismal Classification	Uber Anatomy Ontology	Eagle-I Research Resource Ontology	Ontology for Biomedical Investigations	Experimental Factor Ontology	Cell Line Ontology	Experimental Conditions Ontology	National Cancer Institute Thesaurus
INVESTIGATION
Investigation Identifier
Investigation Title
Investigation Description
Investigation Submission Date
Investigation Public Release Date
INVESTIGATION PUBLICATIONS
Investigation PubMed ID
Investigation Publication DOI
Investigation Publication Author List
Investigation Publication Title
Investigation Publication Status
Investigation Publication Status Term Accession Number
Investigation Publication Status Term Source REF
INVESTIGATION CONTACTS
Investigation Person Last Name
Investigation Person Mid Initials
Investigation Person First Name
Investigation Person Address
Investigation Person Phone
Investigation Person Fax
Investigation Person Email
Investigation Person Affiliation
Investigation Person Roles
Investigation Person Roles Term Accession Number
Investigation Person Roles Term Source REF
STUDY
Study Identifier	10.1038/s41597-019-0109-3
Study Title	X chromosome genetic data in a Spanish children cohort, dataset description and analysis pipeline
Study Submission Date	19/11/2018
Study Public Release Date	22/07/2019
Study Description	https://www.nature.com/articles/s41597-019-0109-3
Study File Name	s_Ruiz645A_study.txt
Comment[Subject Keywords]	""
Comment[Manuscript Licence]	CC BY-4.0
Comment[Experimental Metadata Licence]	CC0
Comment[Supplementary Information File Name]
Comment[Supplementary Information File Type]
Comment[Supplementary Information File URL]
Comment[Data Repository]	European Genome-phenome Archive
Comment[Data Record Accession]	EGAS00001002738
Comment[Data Record URI]	https://identifiers.org/ega.study:EGAS00001002738
STUDY DESIGN DESCRIPTORS
Study Design Type	disease analysis objective	factorial design	genetic structural variation analysis objective	genotyping design
Study Design Type Term Accession Number	ERO:0100142	OBI:0500014	ERO:0100212	http://www.ebi.ac.uk/efo/EFO_0001784
Study Design Type Term Source REF	ERO	OBI	ERO	EFO
STUDY PUBLICATIONS
Study PubMed ID	""
Study Publication DOI	doi:10.1038/s41598-019-40482-0
Study Publication Author List	""
Study Publication Title	""
Study Publication Status	published
Study Publication Status Term Accession Number	
Study Publication Status Term Source REF	
STUDY FACTORS
Study Factor Name	sex	experimental condition
Study Factor Type	sex	experimental condition
Study Factor Type Term Accession Number	PATO:0000047	XCO:0000000
Study Factor Type Term Source REF	CLO	XCO
STUDY ASSAYS
Study Assay Measurement Type	genotyping assay
Study Assay Measurement Type Term Accession Number	OBI:0000435
Study Assay Measurement Type Term Source REF	OBI
Study Assay Technology Type	genotyping
Study Assay Technology Type Term Accession Number	http://www.ebi.ac.uk/efo/EFO_0000750
Study Assay Technology Type Term Source REF	EFO
Study Assay Technology Platform	instrument;manufacturer
Study Assay File Name	a_Ruiz645A_assay.txt
STUDY PROTOCOLS
Study Protocol Name	Experimental design and study population	DNA extraction, processing and analysis
Study Protocol Type	sample collection protocol	DNA Analysis
Study Protocol Type Term Accession Number	http://www.ebi.ac.uk/efo/EFO_0005518	NCIT:C17632
Study Protocol Type Term Source REF	EFO	NCIT
Study Protocol Description		
Study Protocol URI	""	""
Study Protocol Version		
Study Protocol Parameters Name	""	instrument;manufacturer
Study Protocol Parameters Name Term Accession Number	""	""
Study Protocol Parameters Name Term Source REF	""	""
Study Protocol Components Name	""	""
Study Protocol Components Type	""	""
Study Protocol Components Type Term Accession Number	""	""
Study Protocol Components Type Term Source REF	""	""
STUDY CONTACTS
Study Person Last Name	Anguita-Ruiz	Plaza-Diaz	Ruiz-Ojeda	Rupérez	Leis	Bueno	Gil-Campos	Vázquez-Cobela	Cañete	Moreno	Gil	Aguilera
Study Person First Name	Augusto	Julio	Francisco Javier	Azahara I.	Rosaura	Gloria	Mercedes	Rocío	Ramón	Luis A.	�ngel	Concepción María
Study Person Mid Initials
Study Person Email	augustoanguitaruiz@gmail.com	""	""	""	""	""	""	""	""	""	""	""
Study Person Phone
Study Person Fax
Study Person Address
Study Person Affiliation	Department of Biochemistry and Molecular Biology II, School of Pharmacy, University of Granada, Granada, 18011, Spain	Department of Biochemistry and Molecular Biology II, School of Pharmacy, University of Granada, Granada, 18011, Spain	Department of Biochemistry and Molecular Biology II, School of Pharmacy, University of Granada, Granada, 18011, Spain	Department of Biochemistry and Molecular Biology II, School of Pharmacy, University of Granada, Granada, 18011, Spain	CIBEROBN, (Physiopathology of Obesity and Nutrition CB12/03/30038), Institute of Health Carlos III (ISCIII), Madrid, 28029, Spain	CIBEROBN, (Physiopathology of Obesity and Nutrition CB12/03/30038), Institute of Health Carlos III (ISCIII), Madrid, 28029, Spain	CIBEROBN, (Physiopathology of Obesity and Nutrition CB12/03/30038), Institute of Health Carlos III (ISCIII), Madrid, 28029, Spain	CIBEROBN, (Physiopathology of Obesity and Nutrition CB12/03/30038), Institute of Health Carlos III (ISCIII), Madrid, 28029, Spain	CIBEROBN, (Physiopathology of Obesity and Nutrition CB12/03/30038), Institute of Health Carlos III (ISCIII), Madrid, 28029, Spain	Growth, Exercise, Nutrition and Development (GENUD) Research Group, Universidad de Zaragoza, Zaragoza, Spain	Department of Biochemistry and Molecular Biology II, School of Pharmacy, University of Granada, Granada, 18011, Spain	Department of Biochemistry and Molecular Biology II, School of Pharmacy, University of Granada, Granada, 18011, Spain
Study Person Roles
Study Person Roles Term Accession Number
Study Person Roles Term Source REF
Comment[Study Person ORCID]	0000-0001-6888-1041	""	""	0000-0002-3850-8235	""	""	""	""	""	""	0000-0001-7663-0939	0000-0002-1451-4788
Comment[Funder]
Comment[FundRef ID]
Comment[Funder Term Source REF]
Comment[Grant Identifier]
