# Supplementary material for: X chromosome genetic data in a Spanish children cohort, dataset description and analysis pipeline
Source: Sci Data. 2019 Jul 22;6:130. doi: 10.1038/s41597-019-0109-3 (PMC6646348; doi:10.1038/s41597-019-0109-3)
Supplement: Supplementary file 2 — Supplementary File 1 [file 41597_2019_109_MOESM2_ESM.xlsx]

## Sheet: Sheet1
Supplementary File 1 - Description of each shared file. This table collects information about the shared data files. Here we list all the included samples and provide their associated data file name.
Sample Name	Platform	Genotype calling software	Genotype file Name	File format (Genotype file)	Dataset
EGAN00001617164	OpenArray and QuantStudio 12K Flex Real-Time PCR System (Thermo Fisher Scientific, Waltham, MA, USA)	Cloud_Software_ThermoFisher	stepwise_sobrepesosyobesos_FEMALESyMALES_het_set_tomissing_ONLY_CASES.bed.gpg	.BED	stepwise_sobrepesosyobesos_FEMALESyMALES_het_set_tomissing_ONLY_CASES
EGAN00001617165	OpenArray and QuantStudio 12K Flex Real-Time PCR System (Thermo Fisher Scientific, Waltham, MA, USA)	Cloud_Software_ThermoFisher	stepwise_sobrepesosyobesos_FEMALESyMALES_het_set_tomissing_ONLY_CASES.bed.gpg	.BED	stepwise_sobrepesosyobesos_FEMALESyMALES_het_set_tomissing_ONLY_CASES
EGAN00001617166	OpenArray and QuantStudio 12K Flex Real-Time PCR System (Thermo Fisher Scientific, Waltham, MA, USA)	Cloud_Software_ThermoFisher	stepwise_sobrepesosyobesos_FEMALESyMALES_het_set_tomissing_ONLY_CASES.bed.gpg	.BED	stepwise_sobrepesosyobesos_FEMALESyMALES_het_set_tomissing_ONLY_CASES
EGAN00001617167	OpenArray and QuantStudio 12K Flex Real-Time PCR System (Thermo Fisher Scientific, Waltham, MA, USA)	Cloud_Software_ThermoFisher	stepwise_sobrepesosyobesos_FEMALESyMALES_het_set_tomissing_ONLY_CASES.bed.gpg	.BED	stepwise_sobrepesosyobesos_FEMALESyMALES_het_set_tomissing_ONLY_CASES
EGAN00001617168	OpenArray and QuantStudio 12K Flex Real-Time PCR System (Thermo Fisher Scientific, Waltham, MA, USA)	Cloud_Software_ThermoFisher	stepwise_sobrepesosyobesos_FEMALESyMALES_het_set_tomissing_ONLY_CASES.bed.gpg	.BED	stepwise_sobrepesosyobesos_FEMALESyMALES_het_set_tomissing_ONLY_CASES
EGAN00001617169	OpenArray and QuantStudio 12K Flex Real-Time PCR System (Thermo Fisher Scientific, Waltham, MA, USA)	Cloud_Software_ThermoFisher	stepwise_sobrepesosyobesos_FEMALESyMALES_het_set_tomissing_ONLY_CASES.bed.gpg	.BED	stepwise_sobrepesosyobesos_FEMALESyMALES_het_set_tomissing_ONLY_CASES
EGAN00001617170	OpenArray and QuantStudio 12K Flex Real-Time PCR System (Thermo Fisher Scientific, Waltham, MA, USA)	Cloud_Software_ThermoFisher	stepwise_sobrepesosyobesos_FEMALESyMALES_het_set_tomissing_ONLY_CASES.bed.gpg	.BED	stepwise_sobrepesosyobesos_FEMALESyMALES_het_set_tomissing_ONLY_CASES
EGAN00001617171	OpenArray and QuantStudio 12K Flex Real-Time PCR System (Thermo Fisher Scientific, Waltham, MA, USA)	Cloud_Software_ThermoFisher	stepwise_sobrepesosyobesos_FEMALESyMALES_het_set_tomissing_ONLY_CASES.bed.gpg	.BED	stepwise_sobrepesosyobesos_FEMALESyMALES_het_set_tomissing_ONLY_CASES
EGAN00001617172	OpenArray and QuantStudio 12K Flex Real-Time PCR System (Thermo Fisher Scientific, Waltham, MA, USA)	Cloud_Software_ThermoFisher	stepwise_sobrepesosyobesos_FEMALESyMALES_het_set_tomissing_ONLY_CASES.bed.gpg	.BED	stepwise_sobrepesosyobesos_FEMALESyMALES_het_set_tomissing_ONLY_CASES
EGAN00001617173	OpenArray and QuantStudio 12K Flex Real-Time PCR System (Thermo Fisher Scientific, Waltham, MA, USA)	Cloud_Software_ThermoFisher	stepwise_sobrepesosyobesos_FEMALESyMALES_het_set_tomissing_ONLY_CASES.bed.gpg	.BED	stepwise_sobrepesosyobesos_FEMALESyMALES_het_set_tomissing_ONLY_CASES
EGAN00001617174	OpenArray and QuantStudio 12K Flex Real-Time PCR System (Thermo Fisher Scientific, Waltham, MA, USA)	Cloud_Software_ThermoFisher	stepwise_sobrepesosyobesos_FEMALESyMALES_het_set_tomissing_ONLY_CASES.bed.gpg	.BED	stepwise_sobrepesosyobesos_FEMALESyMALES_het_set_tomissing_ONLY_CASES
EGAN00001617175	OpenArray and QuantStudio 12K Flex Real-Time PCR System (Thermo Fisher Scientific, Waltham, MA, USA)	Cloud_Software_ThermoFisher	stepwise_sobrepesosyobesos_FEMALESyMALES_het_set_tomissing_ONLY_CASES.bed.gpg	.BED	stepwise_sobrepesosyobesos_FEMALESyMALES_het_set_tomissing_ONLY_CASES
EGAN00001617176	OpenArray and QuantStudio 12K Flex Real-Time PCR System (Thermo Fisher Scientific, Waltham, MA, USA)	Cloud_Software_ThermoFisher	stepwise_sobrepesosyobesos_FEMALESyMALES_het_set_tomissing_ONLY_CASES.bed.gpg	.BED	stepwise_sobrepesosyobesos_FEMALESyMALES_het_set_tomissing_ONLY_CASES
EGAN00001617177	OpenArray and QuantStudio 12K Flex Real-Time PCR System (Thermo Fisher Scientific, Waltham, MA, USA)	Cloud_Software_ThermoFisher	stepwise_sobrepesosyobesos_FEMALESyMALES_het_set_tomissing_ONLY_CASES.bed.gpg	.BED	stepwise_sobrepesosyobesos_FEMALESyMALES_het_set_tomissing_ONLY_CASES
EGAN00001617178	OpenArray and QuantStudio 12K Flex Real-Time PCR System (Thermo Fisher Scientific, Waltham, MA, USA)	Cloud_Software_ThermoFisher	stepwise_sobrepesosyobesos_FEMALESyMALES_het_set_tomissing_ONLY_CASES.bed.gpg	.BED	stepwise_sobrepesosyobesos_FEMALESyMALES_het_set_tomissing_ONLY_CASES
EGAN00001617179	OpenArray and QuantStudio 12K Flex Real-Time PCR System (Thermo Fisher Scientific, Waltham, MA, USA)	Cloud_Software_ThermoFisher	stepwise_sobrepesosyobesos_FEMALESyMALES_het_set_tomissing_ONLY_CASES.bed.gpg	.BED	stepwise_sobrepesosyobesos_FEMALESyMALES_het_set_tomissing_ONLY_CASES
EGAN00001617180	OpenArray and QuantStudio 12K Flex Real-Time PCR System (Thermo Fisher Scientific, Waltham, MA, USA)	Cloud_Software_ThermoFisher	stepwise_sobrepesosyobesos_FEMALESyMALES_het_set_tomissing_ONLY_CASES.bed.gpg	.BED	stepwise_sobrepesosyobesos_FEMALESyMALES_het_set_tomissing_ONLY_CASES
EGAN00001617181	OpenArray and QuantStudio 12K Flex Real-Time PCR System (Thermo Fisher Scientific, Waltham, MA, USA)	Cloud_Software_ThermoFisher	stepwise_sobrepesosyobesos_FEMALESyMALES_het_set_tomissing_ONLY_CASES.bed.gpg	.BED	stepwise_sobrepesosyobesos_FEMALESyMALES_het_set_tomissing_ONLY_CASES
EGAN00001617182	OpenArray and QuantStudio 12K Flex Real-Time PCR System (Thermo Fisher Scientific, Waltham, MA, USA)	Cloud_Software_ThermoFisher	stepwise_sobrepesosyobesos_FEMALESyMALES_het_set_tomissing_ONLY_CASES.bed.gpg	.BED	stepwise_sobrepesosyobesos_FEMALESyMALES_het_set_tomissing_ONLY_CASES
EGAN00001617183	OpenArray and QuantStudio 12K Flex Real-Time PCR System (Thermo Fisher Scientific, Waltham, MA, USA)	Cloud_Software_ThermoFisher	stepwise_sobrepesosyobesos_FEMALESyMALES_het_set_tomissing_ONLY_CASES.bed.gpg	.BED	stepwise_sobrepesosyobesos_FEMALESyMALES_het_set_tomissing_ONLY_CASES
EGAN00001617184	OpenArray and QuantStudio 12K Flex Real-Time PCR System (Thermo Fisher Scientific, Waltham, MA, USA)	Cloud_Software_ThermoFisher	stepwise_sobrepesosyobesos_FEMALESyMALES_het_set_tomissing_ONLY_CASES.bed.gpg	.BED	stepwise_sobrepesosyobesos_FEMALESyMALES_het_set_tomissing_ONLY_CASES
EGAN00001617185	OpenArray and QuantStudio 12K Flex Real-Time PCR System (Thermo Fisher Scientific, Waltham, MA, USA)	Cloud_Software_ThermoFisher	stepwise_sobrepesosyobesos_FEMALESyMALES_het_set_tomissing_ONLY_CASES.bed.gpg	.BED	stepwise_sobrepesosyobesos_FEMALESyMALES_het_set_tomissing_ONLY_CASES
EGAN00001617186	OpenArray and QuantStudio 12K Flex Real-Time PCR System (Thermo Fisher Scientific, Waltham, MA, USA)	Cloud_Software_ThermoFisher	stepwise_sobrepesosyobesos_FEMALESyMALES_het_set_tomissing_ONLY_CASES.bed.gpg	.BED	stepwise_sobrepesosyobesos_FEMALESyMALES_het_set_tomissing_ONLY_CASES
EGAN00001617187	OpenArray and QuantStudio 12K Flex Real-Time PCR System (Thermo Fisher Scientific, Waltham, MA, USA)	Cloud_Software_ThermoFisher	stepwise_sobrepesosyobesos_FEMALESyMALES_het_set_tomissing_ONLY_CASES.bed.gpg	.BED	stepwise_sobrepesosyobesos_FEMALESyMALES_het_set_tomissing_ONLY_CASES
EGAN00001617188	OpenArray and QuantStudio 12K Flex Real-Time PCR System (Thermo Fisher Scientific, Waltham, MA, USA)	Cloud_Software_ThermoFisher	stepwise_sobrepesosyobesos_FEMALESyMALES_het_set_tomissing_ONLY_CASES.bed.gpg	.BED	stepwise_sobrepesosyobesos_FEMALESyMALES_het_set_tomissing_ONLY_CASES
EGAN00001617189	OpenArray and QuantStudio 12K Flex Real-Time PCR System (Thermo Fisher Scientific, Waltham, MA, USA)	Cloud_Software_ThermoFisher	stepwise_sobrepesosyobesos_FEMALESyMALES_het_set_tomissing_ONLY_CASES.bed.gpg	.BED	stepwise_sobrepesosyobesos_FEMALESyMALES_het_set_tomissing_ONLY_CASES
EGAN00001617190	OpenArray and QuantStudio 12K Flex Real-Time PCR System (Thermo Fisher Scientific, Waltham, MA, USA)	Cloud_Software_ThermoFisher	stepwise_sobrepesosyobesos_FEMALESyMALES_het_set_tomissing_ONLY_CASES.bed.gpg	.BED	stepwise_sobrepesosyobesos_FEMALESyMALES_het_set_tomissing_ONLY_CASES
EGAN00001617191	OpenArray and QuantStudio 12K Flex Real-Time PCR System (Thermo Fisher Scientific, Waltham, MA, USA)	Cloud_Software_ThermoFisher	stepwise_sobrepesosyobesos_FEMALESyMALES_het_set_tomissing_ONLY_CASES.bed.gpg	.BED	stepwise_sobrepesosyobesos_FEMALESyMALES_het_set_tomissing_ONLY_CASES
EGAN00001617192	OpenArray and QuantStudio 12K Flex Real-Time PCR System (Thermo Fisher Scientific, Waltham, MA, USA)	Cloud_Software_ThermoFisher	stepwise_sobrepesosyobesos_FEMALESyMALES_het_set_tomissing_ONLY_CASES.bed.gpg	.BED	stepwise_sobrepesosyobesos_FEMALESyMALES_het_set_tomissing_ONLY_CASES
EGAN00001617193	OpenArray and QuantStudio 12K Flex Real-Time PCR System (Thermo Fisher Scientific, Waltham, MA, USA)	Cloud_Software_ThermoFisher	stepwise_sobrepesosyobesos_FEMALESyMALES_het_set_tomissing_ONLY_CASES.bed.gpg	.BED	stepwise_sobrepesosyobesos_FEMALESyMALES_het_set_tomissing_ONLY_CASES
EGAN00001617194	OpenArray and QuantStudio 12K Flex Real-Time PCR System (Thermo Fisher Scientific, Waltham, MA, USA)	Cloud_Software_ThermoFisher	stepwise_sobrepesosyobesos_FEMALESyMALES_het_set_tomissing_ONLY_CASES.bed.gpg	.BED	stepwise_sobrepesosyobesos_FEMALESyMALES_het_set_tomissing_ONLY_CASES
EGAN00001617195	OpenArray and QuantStudio 12K Flex Real-Time PCR System (Thermo Fisher Scientific, Waltham, MA, USA)	Cloud_Software_ThermoFisher	stepwise_sobrepesosyobesos_FEMALESyMALES_het_set_tomissing_ONLY_CASES.bed.gpg	.BED	stepwise_sobrepesosyobesos_FEMALESyMALES_het_set_tomissing_ONLY_CASES
EGAN00001617196	OpenArray and QuantStudio 12K Flex Real-Time PCR System (Thermo Fisher Scientific, Waltham, MA, USA)	Cloud_Software_ThermoFisher	stepwise_sobrepesosyobesos_FEMALESyMALES_het_set_tomissing_ONLY_CASES.bed.gpg	.BED	stepwise_sobrepesosyobesos_FEMALESyMALES_het_set_tomissing_ONLY_CASES
EGAN00001617197	OpenArray and QuantStudio 12K Flex Real-Time PCR System (Thermo Fisher Scientific, Waltham, MA, USA)	Cloud_Software_ThermoFisher	stepwise_sobrepesosyobesos_FEMALESyMALES_het_set_tomissing_ONLY_CASES.bed.gpg	.BED	stepwise_sobrepesosyobesos_FEMALESyMALES_het_set_tomissing_ONLY_CASES
EGAN00001617198	OpenArray and QuantStudio 12K Flex Real-Time PCR System (Thermo Fisher Scientific, Waltham, MA, USA)	Cloud_Software_ThermoFisher	stepwise_sobrepesosyobesos_FEMALESyMALES_het_set_tomissing_ONLY_CASES.bed.gpg	.BED	stepwise_sobrepesosyobesos_FEMALESyMALES_het_set_tomissing_ONLY_CASES
EGAN00001617199	OpenArray and QuantStudio 12K Flex Real-Time PCR System (Thermo Fisher Scientific, Waltham, MA, USA)	Cloud_Software_ThermoFisher	stepwise_sobrepesosyobesos_FEMALESyMALES_het_set_tomissing_ONLY_CASES.bed.gpg	.BED	stepwise_sobrepesosyobesos_FEMALESyMALES_het_set_tomissing_ONLY_CASES
EGAN00001617200	OpenArray and QuantStudio 12K Flex Real-Time PCR System (Thermo Fisher Scientific, Waltham, MA, USA)	Cloud_Software_ThermoFisher	stepwise_sobrepesosyobesos_FEMALESyMALES_het_set_tomissing_ONLY_CASES.bed.gpg	.BED	stepwise_sobrepesosyobesos_FEMALESyMALES_het_set_tomissing_ONLY_CASES
EGAN00001617201	OpenArray and QuantStudio 12K Flex Real-Time PCR System (Thermo Fisher Scientific, Waltham, MA, USA)	Cloud_Software_ThermoFisher	stepwise_sobrepesosyobesos_FEMALESyMALES_het_set_tomissing_ONLY_CASES.bed.gpg	.BED	stepwise_sobrepesosyobesos_FEMALESyMALES_het_set_tomissing_ONLY_CASES
EGAN00001617202	OpenArray and QuantStudio 12K Flex Real-Time PCR System (Thermo Fisher Scientific, Waltham, MA, USA)	Cloud_Software_ThermoFisher	stepwise_sobrepesosyobesos_FEMALESyMALES_het_set_tomissing_ONLY_CASES.bed.gpg	.BED	stepwise_sobrepesosyobesos_FEMALESyMALES_het_set_tomissing_ONLY_CASES
EGAN00001617203	OpenArray and QuantStudio 12K Flex Real-Time PCR System (Thermo Fisher Scientific, Waltham, MA, USA)	Cloud_Software_ThermoFisher	stepwise_sobrepesosyobesos_FEMALESyMALES_het_set_tomissing_ONLY_CASES.bed.gpg	.BED	stepwise_sobrepesosyobesos_FEMALESyMALES_het_set_tomissing_ONLY_CASES
EGAN00001617204	OpenArray and QuantStudio 12K Flex Real-Time PCR System (Thermo Fisher Scientific, Waltham, MA, USA)	Cloud_Software_ThermoFisher	stepwise_sobrepesosyobesos_FEMALESyMALES_het_set_tomissing_ONLY_CASES.bed.gpg	.BED	stepwise_sobrepesosyobesos_FEMALESyMALES_het_set_tomissing_ONLY_CASES
EGAN00001617205	OpenArray and QuantStudio 12K Flex Real-Time PCR System (Thermo Fisher Scientific, Waltham, MA, USA)	Cloud_Software_ThermoFisher	stepwise_sobrepesosyobesos_FEMALESyMALES_het_set_tomissing_ONLY_CASES.bed.gpg	.BED	stepwise_sobrepesosyobesos_FEMALESyMALES_het_set_tomissing_ONLY_CASES
EGAN00001617206	OpenArray and QuantStudio 12K Flex Real-Time PCR System (Thermo Fisher Scientific, Waltham, MA, USA)	Cloud_Software_ThermoFisher	stepwise_sobrepesosyobesos_FEMALESyMALES_het_set_tomissing_ONLY_CASES.bed.gpg	.BED	stepwise_sobrepesosyobesos_FEMALESyMALES_het_set_tomissing_ONLY_CASES
EGAN00001617207	OpenArray and QuantStudio 12K Flex Real-Time PCR System (Thermo Fisher Scientific, Waltham, MA, USA)	Cloud_Software_ThermoFisher	stepwise_sobrepesosyobesos_FEMALESyMALES_het_set_tomissing_ONLY_CASES.bed.gpg	.BED	stepwise_sobrepesosyobesos_FEMALESyMALES_het_set_tomissing_ONLY_CASES
EGAN00001617208	OpenArray and QuantStudio 12K Flex Real-Time PCR System (Thermo Fisher Scientific, Waltham, MA, USA)	Cloud_Software_ThermoFisher	stepwise_sobrepesosyobesos_FEMALESyMALES_het_set_tomissing_ONLY_CASES.bed.gpg	.BED	stepwise_sobrepesosyobesos_FEMALESyMALES_het_set_tomissing_ONLY_CASES
EGAN00001617209	OpenArray and QuantStudio 12K Flex Real-Time PCR System (Thermo Fisher Scientific, Waltham, MA, USA)	Cloud_Software_ThermoFisher	stepwise_sobrepesosyobesos_FEMALESyMALES_het_set_tomissing_ONLY_CASES.bed.gpg	.BED	stepwise_sobrepesosyobesos_FEMALESyMALES_het_set_tomissing_ONLY_CASES
EGAN00001617210	OpenArray and QuantStudio 12K Flex Real-Time PCR System (Thermo Fisher Scientific, Waltham, MA, USA)	Cloud_Software_ThermoFisher	stepwise_sobrepesosyobesos_FEMALESyMALES_het_set_tomissing_ONLY_CASES.bed.gpg	.BED	stepwise_sobrepesosyobesos_FEMALESyMALES_het_set_tomissing_ONLY_CASES
EGAN00001617211	OpenArray and QuantStudio 12K Flex Real-Time PCR System (Thermo Fisher Scientific, Waltham, MA, USA)	Cloud_Software_ThermoFisher	stepwise_sobrepesosyobesos_FEMALESyMALES_het_set_tomissing_ONLY_CASES.bed.gpg	.BED	stepwise_sobrepesosyobesos_FEMALESyMALES_het_set_tomissing_ONLY_CASES
EGAN00001617212	OpenArray and QuantStudio 12K Flex Real-Time PCR System (Thermo Fisher Scientific, Waltham, MA, USA)	Cloud_Software_ThermoFisher	stepwise_sobrepesosyobesos_FEMALESyMALES_het_set_tomissing_ONLY_CASES.bed.gpg	.BED	stepwise_sobrepesosyobesos_FEMALESyMALES_het_set_tomissing_ONLY_CASES
EGAN00001617213	OpenArray and QuantStudio 12K Flex Real-Time PCR System (Thermo Fisher Scientific, Waltham, MA, USA)	Cloud_Software_ThermoFisher	stepwise_sobrepesosyobesos_FEMALESyMALES_het_set_tomissing_ONLY_CASES.bed.gpg	.BED	stepwise_sobrepesosyobesos_FEMALESyMALES_het_set_tomissing_ONLY_CASES
EGAN00001617214	OpenArray and QuantStudio 12K Flex Real-Time PCR System (Thermo Fisher Scientific, Waltham, MA, USA)	Cloud_Software_ThermoFisher	stepwise_sobrepesosyobesos_FEMALESyMALES_het_set_tomissing_ONLY_CASES.bed.gpg	.BED	stepwise_sobrepesosyobesos_FEMALESyMALES_het_set_tomissing_ONLY_CASES
EGAN00001617215	OpenArray and QuantStudio 12K Flex Real-Time PCR System (Thermo Fisher Scientific, Waltham, MA, USA)	Cloud_Software_ThermoFisher	stepwise_sobrepesosyobesos_FEMALESyMALES_het_set_tomissing_ONLY_CASES.bed.gpg	.BED	stepwise_sobrepesosyobesos_FEMALESyMALES_het_set_tomissing_ONLY_CASES
EGAN00001617216	OpenArray and QuantStudio 12K Flex Real-Time PCR System (Thermo Fisher Scientific, Waltham, MA, USA)	Cloud_Software_ThermoFisher	stepwise_sobrepesosyobesos_FEMALESyMALES_het_set_tomissing_ONLY_CASES.bed.gpg	.BED	stepwise_sobrepesosyobesos_FEMALESyMALES_het_set_tomissing_ONLY_CASES
EGAN00001617217	OpenArray and QuantStudio 12K Flex Real-Time PCR System (Thermo Fisher Scientific, Waltham, MA, USA)	Cloud_Software_ThermoFisher	stepwise_sobrepesosyobesos_FEMALESyMALES_het_set_tomissing_ONLY_CASES.bed.gpg	.BED	stepwise_sobrepesosyobesos_FEMALESyMALES_het_set_tomissing_ONLY_CASES
EGAN00001617218	OpenArray and QuantStudio 12K Flex Real-Time PCR System (Thermo Fisher Scientific, Waltham, MA, USA)	Cloud_Software_ThermoFisher	stepwise_sobrepesosyobesos_FEMALESyMALES_het_set_tomissing_ONLY_CASES.bed.gpg	.BED	stepwise_sobrepesosyobesos_FEMALESyMALES_het_set_tomissing_ONLY_CASES
EGAN00001617219	OpenArray and QuantStudio 12K Flex Real-Time PCR System (Thermo Fisher Scientific, Waltham, MA, USA)	Cloud_Software_ThermoFisher	stepwise_sobrepesosyobesos_FEMALESyMALES_het_set_tomissing_ONLY_CASES.bed.gpg	.BED	stepwise_sobrepesosyobesos_FEMALESyMALES_het_set_tomissing_ONLY_CASES
EGAN00001617220	OpenArray and QuantStudio 12K Flex Real-Time PCR System (Thermo Fisher Scientific, Waltham, MA, USA)	Cloud_Software_ThermoFisher	stepwise_sobrepesosyobesos_FEMALESyMALES_het_set_tomissing_ONLY_CASES.bed.gpg	.BED	stepwise_sobrepesosyobesos_FEMALESyMALES_het_set_tomissing_ONLY_CASES
EGAN00001617221	OpenArray and QuantStudio 12K Flex Real-Time PCR System (Thermo Fisher Scientific, Waltham, MA, USA)	Cloud_Software_ThermoFisher	stepwise_sobrepesosyobesos_FEMALESyMALES_het_set_tomissing_ONLY_CASES.bed.gpg	.BED	stepwise_sobrepesosyobesos_FEMALESyMALES_het_set_tomissing_ONLY_CASES
EGAN00001617222	OpenArray and QuantStudio 12K Flex Real-Time PCR System (Thermo Fisher Scientific, Waltham, MA, USA)	Cloud_Software_ThermoFisher	stepwise_sobrepesosyobesos_FEMALESyMALES_het_set_tomissing_ONLY_CASES.bed.gpg	.BED	stepwise_sobrepesosyobesos_FEMALESyMALES_het_set_tomissing_ONLY_CASES
EGAN00001617223	OpenArray and QuantStudio 12K Flex Real-Time PCR System (Thermo Fisher Scientific, Waltham, MA, USA)	Cloud_Software_ThermoFisher	stepwise_sobrepesosyobesos_FEMALESyMALES_het_set_tomissing_ONLY_CASES.bed.gpg	.BED	stepwise_sobrepesosyobesos_FEMALESyMALES_het_set_tomissing_ONLY_CASES
EGAN00001617224	OpenArray and QuantStudio 12K Flex Real-Time PCR System (Thermo Fisher Scientific, Waltham, MA, USA)	Cloud_Software_ThermoFisher	stepwise_sobrepesosyobesos_FEMALESyMALES_het_set_tomissing_ONLY_CASES.bed.gpg	.BED	stepwise_sobrepesosyobesos_FEMALESyMALES_het_set_tomissing_ONLY_CASES
EGAN00001617225	OpenArray and QuantStudio 12K Flex Real-Time PCR System (Thermo Fisher Scientific, Waltham, MA, USA)	Cloud_Software_ThermoFisher	stepwise_sobrepesosyobesos_FEMALESyMALES_het_set_tomissing_ONLY_CASES.bed.gpg	.BED	stepwise_sobrepesosyobesos_FEMALESyMALES_het_set_tomissing_ONLY_CASES
EGAN00001617226	OpenArray and QuantStudio 12K Flex Real-Time PCR System (Thermo Fisher Scientific, Waltham, MA, USA)	Cloud_Software_ThermoFisher	stepwise_sobrepesosyobesos_FEMALESyMALES_het_set_tomissing_ONLY_CASES.bed.gpg	.BED	stepwise_sobrepesosyobesos_FEMALESyMALES_het_set_tomissing_ONLY_CASES
EGAN00001617227	OpenArray and QuantStudio 12K Flex Real-Time PCR System (Thermo Fisher Scientific, Waltham, MA, USA)	Cloud_Software_ThermoFisher	stepwise_sobrepesosyobesos_FEMALESyMALES_het_set_tomissing_ONLY_CASES.bed.gpg	.BED	stepwise_sobrepesosyobesos_FEMALESyMALES_het_set_tomissing_ONLY_CASES
EGAN00001617228	OpenArray and QuantStudio 12K Flex Real-Time PCR System (Thermo Fisher Scientific, Waltham, MA, USA)	Cloud_Software_ThermoFisher	stepwise_sobrepesosyobesos_FEMALESyMALES_het_set_tomissing_ONLY_CASES.bed.gpg	.BED	stepwise_sobrepesosyobesos_FEMALESyMALES_het_set_tomissing_ONLY_CASES
EGAN00001617229	OpenArray and QuantStudio 12K Flex Real-Time PCR System (Thermo Fisher Scientific, Waltham, MA, USA)	Cloud_Software_ThermoFisher	stepwise_sobrepesosyobesos_FEMALESyMALES_het_set_tomissing_ONLY_CASES.bed.gpg	.BED	stepwise_sobrepesosyobesos_FEMALESyMALES_het_set_tomissing_ONLY_CASES
EGAN00001617230	OpenArray and QuantStudio 12K Flex Real-Time PCR System (Thermo Fisher Scientific, Waltham, MA, USA)	Cloud_Software_ThermoFisher	stepwise_sobrepesosyobesos_FEMALESyMALES_het_set_tomissing_ONLY_CASES.bed.gpg	.BED	stepwise_sobrepesosyobesos_FEMALESyMALES_het_set_tomissing_ONLY_CASES
EGAN00001617231	OpenArray and QuantStudio 12K Flex Real-Time PCR System (Thermo Fisher Scientific, Waltham, MA, USA)	Cloud_Software_ThermoFisher	stepwise_sobrepesosyobesos_FEMALESyMALES_het_set_tomissing_ONLY_CASES.bed.gpg	.BED	stepwise_sobrepesosyobesos_FEMALESyMALES_het_set_tomissing_ONLY_CASES
EGAN00001617232	OpenArray and QuantStudio 12K Flex Real-Time PCR System (Thermo Fisher Scientific, Waltham, MA, USA)	Cloud_Software_ThermoFisher	stepwise_sobrepesosyobesos_FEMALESyMALES_het_set_tomissing_ONLY_CASES.bed.gpg	.BED	stepwise_sobrepesosyobesos_FEMALESyMALES_het_set_tomissing_ONLY_CASES
EGAN00001617233	OpenArray and QuantStudio 12K Flex Real-Time PCR System (Thermo Fisher Scientific, Waltham, MA, USA)	Cloud_Software_ThermoFisher	stepwise_sobrepesosyobesos_FEMALESyMALES_het_set_tomissing_ONLY_CASES.bed.gpg	.BED	stepwise_sobrepesosyobesos_FEMALESyMALES_het_set_tomissing_ONLY_CASES
EGAN00001617234	OpenArray and QuantStudio 12K Flex Real-Time PCR System (Thermo Fisher Scientific, Waltham, MA, USA)	Cloud_Software_ThermoFisher	stepwise_sobrepesosyobesos_FEMALESyMALES_het_set_tomissing_ONLY_CASES.bed.gpg	.BED	stepwise_sobrepesosyobesos_FEMALESyMALES_het_set_tomissing_ONLY_CASES
EGAN00001617235	OpenArray and QuantStudio 12K Flex Real-Time PCR System (Thermo Fisher Scientific, Waltham, MA, USA)	Cloud_Software_ThermoFisher	stepwise_sobrepesosyobesos_FEMALESyMALES_het_set_tomissing_ONLY_CASES.bed.gpg	.BED	stepwise_sobrepesosyobesos_FEMALESyMALES_het_set_tomissing_ONLY_CASES
EGAN00001617236	OpenArray and QuantStudio 12K Flex Real-Time PCR System (Thermo Fisher Scientific, Waltham, MA, USA)	Cloud_Software_ThermoFisher	stepwise_sobrepesosyobesos_FEMALESyMALES_het_set_tomissing_ONLY_CASES.bed.gpg	.BED	stepwise_sobrepesosyobesos_FEMALESyMALES_het_set_tomissing_ONLY_CASES
EGAN00001617237	OpenArray and QuantStudio 12K Flex Real-Time PCR System (Thermo Fisher Scientific, Waltham, MA, USA)	Cloud_Software_ThermoFisher	stepwise_sobrepesosyobesos_FEMALESyMALES_het_set_tomissing_ONLY_CASES.bed.gpg	.BED	stepwise_sobrepesosyobesos_FEMALESyMALES_het_set_tomissing_ONLY_CASES
EGAN00001617238	OpenArray and QuantStudio 12K Flex Real-Time PCR System (Thermo Fisher Scientific, Waltham, MA, USA)	Cloud_Software_ThermoFisher	stepwise_sobrepesosyobesos_FEMALESyMALES_het_set_tomissing_ONLY_CASES.bed.gpg	.BED	stepwise_sobrepesosyobesos_FEMALESyMALES_het_set_tomissing_ONLY_CASES
EGAN00001617239	OpenArray and QuantStudio 12K Flex Real-Time PCR System (Thermo Fisher Scientific, Waltham, MA, USA)	Cloud_Software_ThermoFisher	stepwise_sobrepesosyobesos_FEMALESyMALES_het_set_tomissing_ONLY_CASES.bed.gpg	.BED	stepwise_sobrepesosyobesos_FEMALESyMALES_het_set_tomissing_ONLY_CASES
EGAN00001617240	OpenArray and QuantStudio 12K Flex Real-Time PCR System (Thermo Fisher Scientific, Waltham, MA, USA)	Cloud_Software_ThermoFisher	stepwise_sobrepesosyobesos_FEMALESyMALES_het_set_tomissing_ONLY_CASES.bed.gpg	.BED	stepwise_sobrepesosyobesos_FEMALESyMALES_het_set_tomissing_ONLY_CASES
EGAN00001617241	OpenArray and QuantStudio 12K Flex Real-Time PCR System (Thermo Fisher Scientific, Waltham, MA, USA)	Cloud_Software_ThermoFisher	stepwise_sobrepesosyobesos_FEMALESyMALES_het_set_tomissing_ONLY_CASES.bed.gpg	.BED	stepwise_sobrepesosyobesos_FEMALESyMALES_het_set_tomissing_ONLY_CASES
EGAN00001617242	OpenArray and QuantStudio 12K Flex Real-Time PCR System (Thermo Fisher Scientific, Waltham, MA, USA)	Cloud_Software_ThermoFisher	stepwise_sobrepesosyobesos_FEMALESyMALES_het_set_tomissing_ONLY_CASES.bed.gpg	.BED	stepwise_sobrepesosyobesos_FEMALESyMALES_het_set_tomissing_ONLY_CASES
EGAN00001617243	OpenArray and QuantStudio 12K Flex Real-Time PCR System (Thermo Fisher Scientific, Waltham, MA, USA)	Cloud_Software_ThermoFisher	stepwise_sobrepesosyobesos_FEMALESyMALES_het_set_tomissing_ONLY_CASES.bed.gpg	.BED	stepwise_sobrepesosyobesos_FEMALESyMALES_het_set_tomissing_ONLY_CASES
EGAN00001617244	OpenArray and QuantStudio 12K Flex Real-Time PCR System (Thermo Fisher Scientific, Waltham, MA, USA)	Cloud_Software_ThermoFisher	stepwise_sobrepesosyobesos_FEMALESyMALES_het_set_tomissing_ONLY_CASES.bed.gpg	.BED	stepwise_sobrepesosyobesos_FEMALESyMALES_het_set_tomissing_ONLY_CASES
EGAN00001617245	OpenArray and QuantStudio 12K Flex Real-Time PCR System (Thermo Fisher Scientific, Waltham, MA, USA)	Cloud_Software_ThermoFisher	stepwise_sobrepesosyobesos_FEMALESyMALES_het_set_tomissing_ONLY_CASES.bed.gpg	.BED	stepwise_sobrepesosyobesos_FEMALESyMALES_het_set_tomissing_ONLY_CASES
EGAN00001617246	OpenArray and QuantStudio 12K Flex Real-Time PCR System (Thermo Fisher Scientific, Waltham, MA, USA)	Cloud_Software_ThermoFisher	stepwise_sobrepesosyobesos_FEMALESyMALES_het_set_tomissing_ONLY_CASES.bed.gpg	.BED	stepwise_sobrepesosyobesos_FEMALESyMALES_het_set_tomissing_ONLY_CASES
EGAN00001617247	OpenArray and QuantStudio 12K Flex Real-Time PCR System (Thermo Fisher Scientific, Waltham, MA, USA)	Cloud_Software_ThermoFisher	stepwise_sobrepesosyobesos_FEMALESyMALES_het_set_tomissing_ONLY_CASES.bed.gpg	.BED	stepwise_sobrepesosyobesos_FEMALESyMALES_het_set_tomissing_ONLY_CASES
EGAN00001617248	OpenArray and QuantStudio 12K Flex Real-Time PCR System (Thermo Fisher Scientific, Waltham, MA, USA)	Cloud_Software_ThermoFisher	stepwise_sobrepesosyobesos_FEMALESyMALES_het_set_tomissing_ONLY_CASES.bed.gpg	.BED	stepwise_sobrepesosyobesos_FEMALESyMALES_het_set_tomissing_ONLY_CASES
EGAN00001617249	OpenArray and QuantStudio 12K Flex Real-Time PCR System (Thermo Fisher Scientific, Waltham, MA, USA)	Cloud_Software_ThermoFisher	stepwise_sobrepesosyobesos_FEMALESyMALES_het_set_tomissing_ONLY_CASES.bed.gpg	.BED	stepwise_sobrepesosyobesos_FEMALESyMALES_het_set_tomissing_ONLY_CASES
EGAN00001617250	OpenArray and QuantStudio 12K Flex Real-Time PCR System (Thermo Fisher Scientific, Waltham, MA, USA)	Cloud_Software_ThermoFisher	stepwise_sobrepesosyobesos_FEMALESyMALES_het_set_tomissing_ONLY_CASES.bed.gpg	.BED	stepwise_sobrepesosyobesos_FEMALESyMALES_het_set_tomissing_ONLY_CASES
EGAN00001617251	OpenArray and QuantStudio 12K Flex Real-Time PCR System (Thermo Fisher Scientific, Waltham, MA, USA)	Cloud_Software_ThermoFisher	stepwise_sobrepesosyobesos_FEMALESyMALES_het_set_tomissing_ONLY_CASES.bed.gpg	.BED	stepwise_sobrepesosyobesos_FEMALESyMALES_het_set_tomissing_ONLY_CASES
EGAN00001617252	OpenArray and QuantStudio 12K Flex Real-Time PCR System (Thermo Fisher Scientific, Waltham, MA, USA)	Cloud_Software_ThermoFisher	stepwise_sobrepesosyobesos_FEMALESyMALES_het_set_tomissing_ONLY_CASES.bed.gpg	.BED	stepwise_sobrepesosyobesos_FEMALESyMALES_het_set_tomissing_ONLY_CASES
EGAN00001617253	OpenArray and QuantStudio 12K Flex Real-Time PCR System (Thermo Fisher Scientific, Waltham, MA, USA)	Cloud_Software_ThermoFisher	stepwise_sobrepesosyobesos_FEMALESyMALES_het_set_tomissing_ONLY_CASES.bed.gpg	.BED	stepwise_sobrepesosyobesos_FEMALESyMALES_het_set_tomissing_ONLY_CASES
EGAN00001617254	OpenArray and QuantStudio 12K Flex Real-Time PCR System (Thermo Fisher Scientific, Waltham, MA, USA)	Cloud_Software_ThermoFisher	stepwise_sobrepesosyobesos_FEMALESyMALES_het_set_tomissing_ONLY_CASES.bed.gpg	.BED	stepwise_sobrepesosyobesos_FEMALESyMALES_het_set_tomissing_ONLY_CASES
EGAN00001617255	OpenArray and QuantStudio 12K Flex Real-Time PCR System (Thermo Fisher Scientific, Waltham, MA, USA)	Cloud_Software_ThermoFisher	stepwise_sobrepesosyobesos_FEMALESyMALES_het_set_tomissing_ONLY_CASES.bed.gpg	.BED	stepwise_sobrepesosyobesos_FEMALESyMALES_het_set_tomissing_ONLY_CASES
EGAN00001617256	OpenArray and QuantStudio 12K Flex Real-Time PCR System (Thermo Fisher Scientific, Waltham, MA, USA)	Cloud_Software_ThermoFisher	stepwise_sobrepesosyobesos_FEMALESyMALES_het_set_tomissing_ONLY_CASES.bed.gpg	.BED	stepwise_sobrepesosyobesos_FEMALESyMALES_het_set_tomissing_ONLY_CASES
EGAN00001617257	OpenArray and QuantStudio 12K Flex Real-Time PCR System (Thermo Fisher Scientific, Waltham, MA, USA)	Cloud_Software_ThermoFisher	stepwise_sobrepesosyobesos_FEMALESyMALES_het_set_tomissing_ONLY_CASES.bed.gpg	.BED	stepwise_sobrepesosyobesos_FEMALESyMALES_het_set_tomissing_ONLY_CASES
EGAN00001617258	OpenArray and QuantStudio 12K Flex Real-Time PCR System (Thermo Fisher Scientific, Waltham, MA, USA)	Cloud_Software_ThermoFisher	stepwise_sobrepesosyobesos_FEMALESyMALES_het_set_tomissing_ONLY_CASES.bed.gpg	.BED	stepwise_sobrepesosyobesos_FEMALESyMALES_het_set_tomissing_ONLY_CASES
EGAN00001617259	OpenArray and QuantStudio 12K Flex Real-Time PCR System (Thermo Fisher Scientific, Waltham, MA, USA)	Cloud_Software_ThermoFisher	stepwise_sobrepesosyobesos_FEMALESyMALES_het_set_tomissing_ONLY_CASES.bed.gpg	.BED	stepwise_sobrepesosyobesos_FEMALESyMALES_het_set_tomissing_ONLY_CASES
EGAN00001617260	OpenArray and QuantStudio 12K Flex Real-Time PCR System (Thermo Fisher Scientific, Waltham, MA, USA)	Cloud_Software_ThermoFisher	stepwise_sobrepesosyobesos_FEMALESyMALES_het_set_tomissing_ONLY_CASES.bed.gpg	.BED	stepwise_sobrepesosyobesos_FEMALESyMALES_het_set_tomissing_ONLY_CASES
EGAN00001617261	OpenArray and QuantStudio 12K Flex Real-Time PCR System (Thermo Fisher Scientific, Waltham, MA, USA)	Cloud_Software_ThermoFisher	stepwise_sobrepesosyobesos_FEMALESyMALES_het_set_tomissing_ONLY_CASES.bed.gpg	.BED	stepwise_sobrepesosyobesos_FEMALESyMALES_het_set_tomissing_ONLY_CASES
EGAN00001617262	OpenArray and QuantStudio 12K Flex Real-Time PCR System (Thermo Fisher Scientific, Waltham, MA, USA)	Cloud_Software_ThermoFisher	stepwise_sobrepesosyobesos_FEMALESyMALES_het_set_tomissing_ONLY_CASES.bed.gpg	.BED	stepwise_sobrepesosyobesos_FEMALESyMALES_het_set_tomissing_ONLY_CASES
EGAN00001617263	OpenArray and QuantStudio 12K Flex Real-Time PCR System (Thermo Fisher Scientific, Waltham, MA, USA)	Cloud_Software_ThermoFisher	stepwise_sobrepesosyobesos_FEMALESyMALES_het_set_tomissing_ONLY_CASES.bed.gpg	.BED	stepwise_sobrepesosyobesos_FEMALESyMALES_het_set_tomissing_ONLY_CASES
EGAN00001617264	OpenArray and QuantStudio 12K Flex Real-Time PCR System (Thermo Fisher Scientific, Waltham, MA, USA)	Cloud_Software_ThermoFisher	stepwise_sobrepesosyobesos_FEMALESyMALES_het_set_tomissing_ONLY_CASES.bed.gpg	.BED	stepwise_sobrepesosyobesos_FEMALESyMALES_het_set_tomissing_ONLY_CASES
EGAN00001617265	OpenArray and QuantStudio 12K Flex Real-Time PCR System (Thermo Fisher Scientific, Waltham, MA, USA)	Cloud_Software_ThermoFisher	stepwise_sobrepesosyobesos_FEMALESyMALES_het_set_tomissing_ONLY_CASES.bed.gpg	.BED	stepwise_sobrepesosyobesos_FEMALESyMALES_het_set_tomissing_ONLY_CASES
EGAN00001617266	OpenArray and QuantStudio 12K Flex Real-Time PCR System (Thermo Fisher Scientific, Waltham, MA, USA)	Cloud_Software_ThermoFisher	stepwise_sobrepesosyobesos_FEMALESyMALES_het_set_tomissing_ONLY_CASES.bed.gpg	.BED	stepwise_sobrepesosyobesos_FEMALESyMALES_het_set_tomissing_ONLY_CASES
EGAN00001617267	OpenArray and QuantStudio 12K Flex Real-Time PCR System (Thermo Fisher Scientific, Waltham, MA, USA)	Cloud_Software_ThermoFisher	stepwise_sobrepesosyobesos_FEMALESyMALES_het_set_tomissing_ONLY_CASES.bed.gpg	.BED	stepwise_sobrepesosyobesos_FEMALESyMALES_het_set_tomissing_ONLY_CASES
EGAN00001617268	OpenArray and QuantStudio 12K Flex Real-Time PCR System (Thermo Fisher Scientific, Waltham, MA, USA)	Cloud_Software_ThermoFisher	stepwise_sobrepesosyobesos_FEMALESyMALES_het_set_tomissing_ONLY_CASES.bed.gpg	.BED	stepwise_sobrepesosyobesos_FEMALESyMALES_het_set_tomissing_ONLY_CASES
EGAN00001617269	OpenArray and QuantStudio 12K Flex Real-Time PCR System (Thermo Fisher Scientific, Waltham, MA, USA)	Cloud_Software_ThermoFisher	stepwise_sobrepesosyobesos_FEMALESyMALES_het_set_tomissing_ONLY_CASES.bed.gpg	.BED	stepwise_sobrepesosyobesos_FEMALESyMALES_het_set_tomissing_ONLY_CASES
EGAN00001617270	OpenArray and QuantStudio 12K Flex Real-Time PCR System (Thermo Fisher Scientific, Waltham, MA, USA)	Cloud_Software_ThermoFisher	stepwise_sobrepesosyobesos_FEMALESyMALES_het_set_tomissing_ONLY_CASES.bed.gpg	.BED	stepwise_sobrepesosyobesos_FEMALESyMALES_het_set_tomissing_ONLY_CASES
EGAN00001617271	OpenArray and QuantStudio 12K Flex Real-Time PCR System (Thermo Fisher Scientific, Waltham, MA, USA)	Cloud_Software_ThermoFisher	stepwise_sobrepesosyobesos_FEMALESyMALES_het_set_tomissing_ONLY_CASES.bed.gpg	.BED	stepwise_sobrepesosyobesos_FEMALESyMALES_het_set_tomissing_ONLY_CASES
EGAN00001617272	OpenArray and QuantStudio 12K Flex Real-Time PCR System (Thermo Fisher Scientific, Waltham, MA, USA)	Cloud_Software_ThermoFisher	stepwise_sobrepesosyobesos_FEMALESyMALES_het_set_tomissing_ONLY_CASES.bed.gpg	.BED	stepwise_sobrepesosyobesos_FEMALESyMALES_het_set_tomissing_ONLY_CASES
EGAN00001617273	OpenArray and QuantStudio 12K Flex Real-Time PCR System (Thermo Fisher Scientific, Waltham, MA, USA)	Cloud_Software_ThermoFisher	stepwise_sobrepesosyobesos_FEMALESyMALES_het_set_tomissing_ONLY_CASES.bed.gpg	.BED	stepwise_sobrepesosyobesos_FEMALESyMALES_het_set_tomissing_ONLY_CASES
EGAN00001617274	OpenArray and QuantStudio 12K Flex Real-Time PCR System (Thermo Fisher Scientific, Waltham, MA, USA)	Cloud_Software_ThermoFisher	stepwise_sobrepesosyobesos_FEMALESyMALES_het_set_tomissing_ONLY_CASES.bed.gpg	.BED	stepwise_sobrepesosyobesos_FEMALESyMALES_het_set_tomissing_ONLY_CASES
EGAN00001617275	OpenArray and QuantStudio 12K Flex Real-Time PCR System (Thermo Fisher Scientific, Waltham, MA, USA)	Cloud_Software_ThermoFisher	stepwise_sobrepesosyobesos_FEMALESyMALES_het_set_tomissing_ONLY_CASES.bed.gpg	.BED	stepwise_sobrepesosyobesos_FEMALESyMALES_het_set_tomissing_ONLY_CASES
EGAN00001617276	OpenArray and QuantStudio 12K Flex Real-Time PCR System (Thermo Fisher Scientific, Waltham, MA, USA)	Cloud_Software_ThermoFisher	stepwise_sobrepesosyobesos_FEMALESyMALES_het_set_tomissing_ONLY_CASES.bed.gpg	.BED	stepwise_sobrepesosyobesos_FEMALESyMALES_het_set_tomissing_ONLY_CASES
EGAN00001617277	OpenArray and QuantStudio 12K Flex Real-Time PCR System (Thermo Fisher Scientific, Waltham, MA, USA)	Cloud_Software_ThermoFisher	stepwise_sobrepesosyobesos_FEMALESyMALES_het_set_tomissing_ONLY_CASES.bed.gpg	.BED	stepwise_sobrepesosyobesos_FEMALESyMALES_het_set_tomissing_ONLY_CASES
EGAN00001617278	OpenArray and QuantStudio 12K Flex Real-Time PCR System (Thermo Fisher Scientific, Waltham, MA, USA)	Cloud_Software_ThermoFisher	stepwise_sobrepesosyobesos_FEMALESyMALES_het_set_tomissing_ONLY_CASES.bed.gpg	.BED	stepwise_sobrepesosyobesos_FEMALESyMALES_het_set_tomissing_ONLY_CASES
EGAN00001617279	OpenArray and QuantStudio 12K Flex Real-Time PCR System (Thermo Fisher Scientific, Waltham, MA, USA)	Cloud_Software_ThermoFisher	stepwise_sobrepesosyobesos_FEMALESyMALES_het_set_tomissing_ONLY_CASES.bed.gpg	.BED	stepwise_sobrepesosyobesos_FEMALESyMALES_het_set_tomissing_ONLY_CASES
EGAN00001617280	OpenArray and QuantStudio 12K Flex Real-Time PCR System (Thermo Fisher Scientific, Waltham, MA, USA)	Cloud_Software_ThermoFisher	stepwise_sobrepesosyobesos_FEMALESyMALES_het_set_tomissing_ONLY_CASES.bed.gpg	.BED	stepwise_sobrepesosyobesos_FEMALESyMALES_het_set_tomissing_ONLY_CASES
EGAN00001617281	OpenArray and QuantStudio 12K Flex Real-Time PCR System (Thermo Fisher Scientific, Waltham, MA, USA)	Cloud_Software_ThermoFisher	stepwise_sobrepesosyobesos_FEMALESyMALES_het_set_tomissing_ONLY_CASES.bed.gpg	.BED	stepwise_sobrepesosyobesos_FEMALESyMALES_het_set_tomissing_ONLY_CASES
EGAN00001617282	OpenArray and QuantStudio 12K Flex Real-Time PCR System (Thermo Fisher Scientific, Waltham, MA, USA)	Cloud_Software_ThermoFisher	stepwise_sobrepesosyobesos_FEMALESyMALES_het_set_tomissing_ONLY_CASES.bed.gpg	.BED	stepwise_sobrepesosyobesos_FEMALESyMALES_het_set_tomissing_ONLY_CASES
EGAN00001617283	OpenArray and QuantStudio 12K Flex Real-Time PCR System (Thermo Fisher Scientific, Waltham, MA, USA)	Cloud_Software_ThermoFisher	stepwise_sobrepesosyobesos_FEMALESyMALES_het_set_tomissing_ONLY_CASES.bed.gpg	.BED	stepwise_sobrepesosyobesos_FEMALESyMALES_het_set_tomissing_ONLY_CASES
EGAN00001617284	OpenArray and QuantStudio 12K Flex Real-Time PCR System (Thermo Fisher Scientific, Waltham, MA, USA)	Cloud_Software_ThermoFisher	stepwise_sobrepesosyobesos_FEMALESyMALES_het_set_tomissing_ONLY_CASES.bed.gpg	.BED	stepwise_sobrepesosyobesos_FEMALESyMALES_het_set_tomissing_ONLY_CASES
EGAN00001617285	OpenArray and QuantStudio 12K Flex Real-Time PCR System (Thermo Fisher Scientific, Waltham, MA, USA)	Cloud_Software_ThermoFisher	stepwise_sobrepesosyobesos_FEMALESyMALES_het_set_tomissing_ONLY_CASES.bed.gpg	.BED	stepwise_sobrepesosyobesos_FEMALESyMALES_het_set_tomissing_ONLY_CASES
EGAN00001617286	OpenArray and QuantStudio 12K Flex Real-Time PCR System (Thermo Fisher Scientific, Waltham, MA, USA)	Cloud_Software_ThermoFisher	stepwise_sobrepesosyobesos_FEMALESyMALES_het_set_tomissing_ONLY_CASES.bed.gpg	.BED	stepwise_sobrepesosyobesos_FEMALESyMALES_het_set_tomissing_ONLY_CASES
EGAN00001617287	OpenArray and QuantStudio 12K Flex Real-Time PCR System (Thermo Fisher Scientific, Waltham, MA, USA)	Cloud_Software_ThermoFisher	stepwise_sobrepesosyobesos_FEMALESyMALES_het_set_tomissing_ONLY_CASES.bed.gpg	.BED	stepwise_sobrepesosyobesos_FEMALESyMALES_het_set_tomissing_ONLY_CASES
EGAN00001617288	OpenArray and QuantStudio 12K Flex Real-Time PCR System (Thermo Fisher Scientific, Waltham, MA, USA)	Cloud_Software_ThermoFisher	stepwise_sobrepesosyobesos_FEMALESyMALES_het_set_tomissing_ONLY_CASES.bed.gpg	.BED	stepwise_sobrepesosyobesos_FEMALESyMALES_het_set_tomissing_ONLY_CASES
EGAN00001617289	OpenArray and QuantStudio 12K Flex Real-Time PCR System (Thermo Fisher Scientific, Waltham, MA, USA)	Cloud_Software_ThermoFisher	stepwise_sobrepesosyobesos_FEMALESyMALES_het_set_tomissing_ONLY_CASES.bed.gpg	.BED	stepwise_sobrepesosyobesos_FEMALESyMALES_het_set_tomissing_ONLY_CASES
EGAN00001617290	OpenArray and QuantStudio 12K Flex Real-Time PCR System (Thermo Fisher Scientific, Waltham, MA, USA)	Cloud_Software_ThermoFisher	stepwise_sobrepesosyobesos_FEMALESyMALES_het_set_tomissing_ONLY_CASES.bed.gpg	.BED	stepwise_sobrepesosyobesos_FEMALESyMALES_het_set_tomissing_ONLY_CASES
EGAN00001617291	OpenArray and QuantStudio 12K Flex Real-Time PCR System (Thermo Fisher Scientific, Waltham, MA, USA)	Cloud_Software_ThermoFisher	stepwise_sobrepesosyobesos_FEMALESyMALES_het_set_tomissing_ONLY_CASES.bed.gpg	.BED	stepwise_sobrepesosyobesos_FEMALESyMALES_het_set_tomissing_ONLY_CASES
EGAN00001617292	OpenArray and QuantStudio 12K Flex Real-Time PCR System (Thermo Fisher Scientific, Waltham, MA, USA)	Cloud_Software_ThermoFisher	stepwise_sobrepesosyobesos_FEMALESyMALES_het_set_tomissing_ONLY_CASES.bed.gpg	.BED	stepwise_sobrepesosyobesos_FEMALESyMALES_het_set_tomissing_ONLY_CASES
EGAN00001617293	OpenArray and QuantStudio 12K Flex Real-Time PCR System (Thermo Fisher Scientific, Waltham, MA, USA)	Cloud_Software_ThermoFisher	stepwise_sobrepesosyobesos_FEMALESyMALES_het_set_tomissing_ONLY_CASES.bed.gpg	.BED	stepwise_sobrepesosyobesos_FEMALESyMALES_het_set_tomissing_ONLY_CASES
EGAN00001617294	OpenArray and QuantStudio 12K Flex Real-Time PCR System (Thermo Fisher Scientific, Waltham, MA, USA)	Cloud_Software_ThermoFisher	stepwise_sobrepesosyobesos_FEMALESyMALES_het_set_tomissing_ONLY_CASES.bed.gpg	.BED	stepwise_sobrepesosyobesos_FEMALESyMALES_het_set_tomissing_ONLY_CASES
EGAN00001617295	OpenArray and QuantStudio 12K Flex Real-Time PCR System (Thermo Fisher Scientific, Waltham, MA, USA)	Cloud_Software_ThermoFisher	stepwise_sobrepesosyobesos_FEMALESyMALES_het_set_tomissing_ONLY_CASES.bed.gpg	.BED	stepwise_sobrepesosyobesos_FEMALESyMALES_het_set_tomissing_ONLY_CASES
EGAN00001617296	OpenArray and QuantStudio 12K Flex Real-Time PCR System (Thermo Fisher Scientific, Waltham, MA, USA)	Cloud_Software_ThermoFisher	stepwise_sobrepesosyobesos_FEMALESyMALES_het_set_tomissing_ONLY_CASES.bed.gpg	.BED	stepwise_sobrepesosyobesos_FEMALESyMALES_het_set_tomissing_ONLY_CASES
EGAN00001617297	OpenArray and QuantStudio 12K Flex Real-Time PCR System (Thermo Fisher Scientific, Waltham, MA, USA)	Cloud_Software_ThermoFisher	stepwise_sobrepesosyobesos_FEMALESyMALES_het_set_tomissing_ONLY_CASES.bed.gpg	.BED	stepwise_sobrepesosyobesos_FEMALESyMALES_het_set_tomissing_ONLY_CASES
EGAN00001617298	OpenArray and QuantStudio 12K Flex Real-Time PCR System (Thermo Fisher Scientific, Waltham, MA, USA)	Cloud_Software_ThermoFisher	stepwise_sobrepesosyobesos_FEMALESyMALES_het_set_tomissing_ONLY_CASES.bed.gpg	.BED	stepwise_sobrepesosyobesos_FEMALESyMALES_het_set_tomissing_ONLY_CASES
EGAN00001617299	OpenArray and QuantStudio 12K Flex Real-Time PCR System (Thermo Fisher Scientific, Waltham, MA, USA)	Cloud_Software_ThermoFisher	stepwise_sobrepesosyobesos_FEMALESyMALES_het_set_tomissing_ONLY_CASES.bed.gpg	.BED	stepwise_sobrepesosyobesos_FEMALESyMALES_het_set_tomissing_ONLY_CASES
EGAN00001617300	OpenArray and QuantStudio 12K Flex Real-Time PCR System (Thermo Fisher Scientific, Waltham, MA, USA)	Cloud_Software_ThermoFisher	stepwise_sobrepesosyobesos_FEMALESyMALES_het_set_tomissing_ONLY_CASES.bed.gpg	.BED	stepwise_sobrepesosyobesos_FEMALESyMALES_het_set_tomissing_ONLY_CASES
EGAN00001617301	OpenArray and QuantStudio 12K Flex Real-Time PCR System (Thermo Fisher Scientific, Waltham, MA, USA)	Cloud_Software_ThermoFisher	stepwise_sobrepesosyobesos_FEMALESyMALES_het_set_tomissing_ONLY_CASES.bed.gpg	.BED	stepwise_sobrepesosyobesos_FEMALESyMALES_het_set_tomissing_ONLY_CASES
EGAN00001617302	OpenArray and QuantStudio 12K Flex Real-Time PCR System (Thermo Fisher Scientific, Waltham, MA, USA)	Cloud_Software_ThermoFisher	stepwise_sobrepesosyobesos_FEMALESyMALES_het_set_tomissing_ONLY_CASES.bed.gpg	.BED	stepwise_sobrepesosyobesos_FEMALESyMALES_het_set_tomissing_ONLY_CASES
EGAN00001617303	OpenArray and QuantStudio 12K Flex Real-Time PCR System (Thermo Fisher Scientific, Waltham, MA, USA)	Cloud_Software_ThermoFisher	stepwise_sobrepesosyobesos_FEMALESyMALES_het_set_tomissing_ONLY_CASES.bed.gpg	.BED	stepwise_sobrepesosyobesos_FEMALESyMALES_het_set_tomissing_ONLY_CASES
EGAN00001617304	OpenArray and QuantStudio 12K Flex Real-Time PCR System (Thermo Fisher Scientific, Waltham, MA, USA)	Cloud_Software_ThermoFisher	stepwise_sobrepesosyobesos_FEMALESyMALES_het_set_tomissing_ONLY_CASES.bed.gpg	.BED	stepwise_sobrepesosyobesos_FEMALESyMALES_het_set_tomissing_ONLY_CASES
EGAN00001617305	OpenArray and QuantStudio 12K Flex Real-Time PCR System (Thermo Fisher Scientific, Waltham, MA, USA)	Cloud_Software_ThermoFisher	stepwise_sobrepesosyobesos_FEMALESyMALES_het_set_tomissing_ONLY_CASES.bed.gpg	.BED	stepwise_sobrepesosyobesos_FEMALESyMALES_het_set_tomissing_ONLY_CASES
EGAN00001617306	OpenArray and QuantStudio 12K Flex Real-Time PCR System (Thermo Fisher Scientific, Waltham, MA, USA)	Cloud_Software_ThermoFisher	stepwise_sobrepesosyobesos_FEMALESyMALES_het_set_tomissing_ONLY_CASES.bed.gpg	.BED	stepwise_sobrepesosyobesos_FEMALESyMALES_het_set_tomissing_ONLY_CASES
EGAN00001617307	OpenArray and QuantStudio 12K Flex Real-Time PCR System (Thermo Fisher Scientific, Waltham, MA, USA)	Cloud_Software_ThermoFisher	stepwise_sobrepesosyobesos_FEMALESyMALES_het_set_tomissing_ONLY_CASES.bed.gpg	.BED	stepwise_sobrepesosyobesos_FEMALESyMALES_het_set_tomissing_ONLY_CASES
EGAN00001617308	OpenArray and QuantStudio 12K Flex Real-Time PCR System (Thermo Fisher Scientific, Waltham, MA, USA)	Cloud_Software_ThermoFisher	stepwise_sobrepesosyobesos_FEMALESyMALES_het_set_tomissing_ONLY_CASES.bed.gpg	.BED	stepwise_sobrepesosyobesos_FEMALESyMALES_het_set_tomissing_ONLY_CASES
EGAN00001617309	OpenArray and QuantStudio 12K Flex Real-Time PCR System (Thermo Fisher Scientific, Waltham, MA, USA)	Cloud_Software_ThermoFisher	stepwise_sobrepesosyobesos_FEMALESyMALES_het_set_tomissing_ONLY_CASES.bed.gpg	.BED	stepwise_sobrepesosyobesos_FEMALESyMALES_het_set_tomissing_ONLY_CASES
EGAN00001617310	OpenArray and QuantStudio 12K Flex Real-Time PCR System (Thermo Fisher Scientific, Waltham, MA, USA)	Cloud_Software_ThermoFisher	stepwise_sobrepesosyobesos_FEMALESyMALES_het_set_tomissing_ONLY_CASES.bed.gpg	.BED	stepwise_sobrepesosyobesos_FEMALESyMALES_het_set_tomissing_ONLY_CASES
EGAN00001617311	OpenArray and QuantStudio 12K Flex Real-Time PCR System (Thermo Fisher Scientific, Waltham, MA, USA)	Cloud_Software_ThermoFisher	stepwise_sobrepesosyobesos_FEMALESyMALES_het_set_tomissing_ONLY_CASES.bed.gpg	.BED	stepwise_sobrepesosyobesos_FEMALESyMALES_het_set_tomissing_ONLY_CASES
EGAN00001617312	OpenArray and QuantStudio 12K Flex Real-Time PCR System (Thermo Fisher Scientific, Waltham, MA, USA)	Cloud_Software_ThermoFisher	stepwise_sobrepesosyobesos_FEMALESyMALES_het_set_tomissing_ONLY_CASES.bed.gpg	.BED	stepwise_sobrepesosyobesos_FEMALESyMALES_het_set_tomissing_ONLY_CASES
EGAN00001617313	OpenArray and QuantStudio 12K Flex Real-Time PCR System (Thermo Fisher Scientific, Waltham, MA, USA)	Cloud_Software_ThermoFisher	stepwise_sobrepesosyobesos_FEMALESyMALES_het_set_tomissing_ONLY_CASES.bed.gpg	.BED	stepwise_sobrepesosyobesos_FEMALESyMALES_het_set_tomissing_ONLY_CASES
EGAN00001617314	OpenArray and QuantStudio 12K Flex Real-Time PCR System (Thermo Fisher Scientific, Waltham, MA, USA)	Cloud_Software_ThermoFisher	stepwise_sobrepesosyobesos_FEMALESyMALES_het_set_tomissing_ONLY_CASES.bed.gpg	.BED	stepwise_sobrepesosyobesos_FEMALESyMALES_het_set_tomissing_ONLY_CASES
EGAN00001617315	OpenArray and QuantStudio 12K Flex Real-Time PCR System (Thermo Fisher Scientific, Waltham, MA, USA)	Cloud_Software_ThermoFisher	stepwise_sobrepesosyobesos_FEMALESyMALES_het_set_tomissing_ONLY_CASES.bed.gpg	.BED	stepwise_sobrepesosyobesos_FEMALESyMALES_het_set_tomissing_ONLY_CASES
EGAN00001617316	OpenArray and QuantStudio 12K Flex Real-Time PCR System (Thermo Fisher Scientific, Waltham, MA, USA)	Cloud_Software_ThermoFisher	stepwise_sobrepesosyobesos_FEMALESyMALES_het_set_tomissing_ONLY_CASES.bed.gpg	.BED	stepwise_sobrepesosyobesos_FEMALESyMALES_het_set_tomissing_ONLY_CASES
EGAN00001617317	OpenArray and QuantStudio 12K Flex Real-Time PCR System (Thermo Fisher Scientific, Waltham, MA, USA)	Cloud_Software_ThermoFisher	stepwise_sobrepesosyobesos_FEMALESyMALES_het_set_tomissing_ONLY_CASES.bed.gpg	.BED	stepwise_sobrepesosyobesos_FEMALESyMALES_het_set_tomissing_ONLY_CASES
EGAN00001617318	OpenArray and QuantStudio 12K Flex Real-Time PCR System (Thermo Fisher Scientific, Waltham, MA, USA)	Cloud_Software_ThermoFisher	stepwise_sobrepesosyobesos_FEMALESyMALES_het_set_tomissing_ONLY_CASES.bed.gpg	.BED	stepwise_sobrepesosyobesos_FEMALESyMALES_het_set_tomissing_ONLY_CASES
EGAN00001617319	OpenArray and QuantStudio 12K Flex Real-Time PCR System (Thermo Fisher Scientific, Waltham, MA, USA)	Cloud_Software_ThermoFisher	stepwise_sobrepesosyobesos_FEMALESyMALES_het_set_tomissing_ONLY_CASES.bed.gpg	.BED	stepwise_sobrepesosyobesos_FEMALESyMALES_het_set_tomissing_ONLY_CASES
EGAN00001617320	OpenArray and QuantStudio 12K Flex Real-Time PCR System (Thermo Fisher Scientific, Waltham, MA, USA)	Cloud_Software_ThermoFisher	stepwise_sobrepesosyobesos_FEMALESyMALES_het_set_tomissing_ONLY_CASES.bed.gpg	.BED	stepwise_sobrepesosyobesos_FEMALESyMALES_het_set_tomissing_ONLY_CASES
EGAN00001617321	OpenArray and QuantStudio 12K Flex Real-Time PCR System (Thermo Fisher Scientific, Waltham, MA, USA)	Cloud_Software_ThermoFisher	stepwise_sobrepesosyobesos_FEMALESyMALES_het_set_tomissing_ONLY_CASES.bed.gpg	.BED	stepwise_sobrepesosyobesos_FEMALESyMALES_het_set_tomissing_ONLY_CASES
EGAN00001617322	OpenArray and QuantStudio 12K Flex Real-Time PCR System (Thermo Fisher Scientific, Waltham, MA, USA)	Cloud_Software_ThermoFisher	stepwise_sobrepesosyobesos_FEMALESyMALES_het_set_tomissing_ONLY_CASES.bed.gpg	.BED	stepwise_sobrepesosyobesos_FEMALESyMALES_het_set_tomissing_ONLY_CASES
EGAN00001617323	OpenArray and QuantStudio 12K Flex Real-Time PCR System (Thermo Fisher Scientific, Waltham, MA, USA)	Cloud_Software_ThermoFisher	stepwise_sobrepesosyobesos_FEMALESyMALES_het_set_tomissing_ONLY_CASES.bed.gpg	.BED	stepwise_sobrepesosyobesos_FEMALESyMALES_het_set_tomissing_ONLY_CASES
EGAN00001617324	OpenArray and QuantStudio 12K Flex Real-Time PCR System (Thermo Fisher Scientific, Waltham, MA, USA)	Cloud_Software_ThermoFisher	stepwise_sobrepesosyobesos_FEMALESyMALES_het_set_tomissing_ONLY_CASES.bed.gpg	.BED	stepwise_sobrepesosyobesos_FEMALESyMALES_het_set_tomissing_ONLY_CASES
EGAN00001617325	OpenArray and QuantStudio 12K Flex Real-Time PCR System (Thermo Fisher Scientific, Waltham, MA, USA)	Cloud_Software_ThermoFisher	stepwise_sobrepesosyobesos_FEMALESyMALES_het_set_tomissing_ONLY_CASES.bed.gpg	.BED	stepwise_sobrepesosyobesos_FEMALESyMALES_het_set_tomissing_ONLY_CASES
EGAN00001617326	OpenArray and QuantStudio 12K Flex Real-Time PCR System (Thermo Fisher Scientific, Waltham, MA, USA)	Cloud_Software_ThermoFisher	stepwise_sobrepesosyobesos_FEMALESyMALES_het_set_tomissing_ONLY_CASES.bed.gpg	.BED	stepwise_sobrepesosyobesos_FEMALESyMALES_het_set_tomissing_ONLY_CASES
EGAN00001617327	OpenArray and QuantStudio 12K Flex Real-Time PCR System (Thermo Fisher Scientific, Waltham, MA, USA)	Cloud_Software_ThermoFisher	stepwise_sobrepesosyobesos_FEMALESyMALES_het_set_tomissing_ONLY_CASES.bed.gpg	.BED	stepwise_sobrepesosyobesos_FEMALESyMALES_het_set_tomissing_ONLY_CASES
EGAN00001617328	OpenArray and QuantStudio 12K Flex Real-Time PCR System (Thermo Fisher Scientific, Waltham, MA, USA)	Cloud_Software_ThermoFisher	stepwise_sobrepesosyobesos_FEMALESyMALES_het_set_tomissing_ONLY_CASES.bed.gpg	.BED	stepwise_sobrepesosyobesos_FEMALESyMALES_het_set_tomissing_ONLY_CASES
EGAN00001617329	OpenArray and QuantStudio 12K Flex Real-Time PCR System (Thermo Fisher Scientific, Waltham, MA, USA)	Cloud_Software_ThermoFisher	stepwise_sobrepesosyobesos_FEMALESyMALES_het_set_tomissing_ONLY_CASES.bed.gpg	.BED	stepwise_sobrepesosyobesos_FEMALESyMALES_het_set_tomissing_ONLY_CASES
EGAN00001617330	OpenArray and QuantStudio 12K Flex Real-Time PCR System (Thermo Fisher Scientific, Waltham, MA, USA)	Cloud_Software_ThermoFisher	stepwise_sobrepesosyobesos_FEMALESyMALES_het_set_tomissing_ONLY_CASES.bed.gpg	.BED	stepwise_sobrepesosyobesos_FEMALESyMALES_het_set_tomissing_ONLY_CASES
EGAN00001617331	OpenArray and QuantStudio 12K Flex Real-Time PCR System (Thermo Fisher Scientific, Waltham, MA, USA)	Cloud_Software_ThermoFisher	stepwise_sobrepesosyobesos_FEMALESyMALES_het_set_tomissing_ONLY_CASES.bed.gpg	.BED	stepwise_sobrepesosyobesos_FEMALESyMALES_het_set_tomissing_ONLY_CASES
EGAN00001617332	OpenArray and QuantStudio 12K Flex Real-Time PCR System (Thermo Fisher Scientific, Waltham, MA, USA)	Cloud_Software_ThermoFisher	stepwise_sobrepesosyobesos_FEMALESyMALES_het_set_tomissing_ONLY_CASES.bed.gpg	.BED	stepwise_sobrepesosyobesos_FEMALESyMALES_het_set_tomissing_ONLY_CASES
EGAN00001617333	OpenArray and QuantStudio 12K Flex Real-Time PCR System (Thermo Fisher Scientific, Waltham, MA, USA)	Cloud_Software_ThermoFisher	stepwise_sobrepesosyobesos_FEMALESyMALES_het_set_tomissing_ONLY_CASES.bed.gpg	.BED	stepwise_sobrepesosyobesos_FEMALESyMALES_het_set_tomissing_ONLY_CASES
EGAN00001617334	OpenArray and QuantStudio 12K Flex Real-Time PCR System (Thermo Fisher Scientific, Waltham, MA, USA)	Cloud_Software_ThermoFisher	stepwise_sobrepesosyobesos_FEMALESyMALES_het_set_tomissing_ONLY_CASES.bed.gpg	.BED	stepwise_sobrepesosyobesos_FEMALESyMALES_het_set_tomissing_ONLY_CASES
EGAN00001617335	OpenArray and QuantStudio 12K Flex Real-Time PCR System (Thermo Fisher Scientific, Waltham, MA, USA)	Cloud_Software_ThermoFisher	stepwise_sobrepesosyobesos_FEMALESyMALES_het_set_tomissing_ONLY_CASES.bed.gpg	.BED	stepwise_sobrepesosyobesos_FEMALESyMALES_het_set_tomissing_ONLY_CASES
EGAN00001617336	OpenArray and QuantStudio 12K Flex Real-Time PCR System (Thermo Fisher Scientific, Waltham, MA, USA)	Cloud_Software_ThermoFisher	stepwise_sobrepesosyobesos_FEMALESyMALES_het_set_tomissing_ONLY_CASES.bed.gpg	.BED	stepwise_sobrepesosyobesos_FEMALESyMALES_het_set_tomissing_ONLY_CASES
EGAN00001617337	OpenArray and QuantStudio 12K Flex Real-Time PCR System (Thermo Fisher Scientific, Waltham, MA, USA)	Cloud_Software_ThermoFisher	stepwise_sobrepesosyobesos_FEMALESyMALES_het_set_tomissing_ONLY_CASES.bed.gpg	.BED	stepwise_sobrepesosyobesos_FEMALESyMALES_het_set_tomissing_ONLY_CASES
EGAN00001617338	OpenArray and QuantStudio 12K Flex Real-Time PCR System (Thermo Fisher Scientific, Waltham, MA, USA)	Cloud_Software_ThermoFisher	stepwise_sobrepesosyobesos_FEMALESyMALES_het_set_tomissing_ONLY_CASES.bed.gpg	.BED	stepwise_sobrepesosyobesos_FEMALESyMALES_het_set_tomissing_ONLY_CASES
EGAN00001617339	OpenArray and QuantStudio 12K Flex Real-Time PCR System (Thermo Fisher Scientific, Waltham, MA, USA)	Cloud_Software_ThermoFisher	stepwise_sobrepesosyobesos_FEMALESyMALES_het_set_tomissing_ONLY_CASES.bed.gpg	.BED	stepwise_sobrepesosyobesos_FEMALESyMALES_het_set_tomissing_ONLY_CASES
EGAN00001617340	OpenArray and QuantStudio 12K Flex Real-Time PCR System (Thermo Fisher Scientific, Waltham, MA, USA)	Cloud_Software_ThermoFisher	stepwise_sobrepesosyobesos_FEMALESyMALES_het_set_tomissing_ONLY_CASES.bed.gpg	.BED	stepwise_sobrepesosyobesos_FEMALESyMALES_het_set_tomissing_ONLY_CASES
EGAN00001617341	OpenArray and QuantStudio 12K Flex Real-Time PCR System (Thermo Fisher Scientific, Waltham, MA, USA)	Cloud_Software_ThermoFisher	stepwise_sobrepesosyobesos_FEMALESyMALES_het_set_tomissing_ONLY_CASES.bed.gpg	.BED	stepwise_sobrepesosyobesos_FEMALESyMALES_het_set_tomissing_ONLY_CASES
EGAN00001617342	OpenArray and QuantStudio 12K Flex Real-Time PCR System (Thermo Fisher Scientific, Waltham, MA, USA)	Cloud_Software_ThermoFisher	stepwise_sobrepesosyobesos_FEMALESyMALES_het_set_tomissing_ONLY_CASES.bed.gpg	.BED	stepwise_sobrepesosyobesos_FEMALESyMALES_het_set_tomissing_ONLY_CASES
EGAN00001617343	OpenArray and QuantStudio 12K Flex Real-Time PCR System (Thermo Fisher Scientific, Waltham, MA, USA)	Cloud_Software_ThermoFisher	stepwise_sobrepesosyobesos_FEMALESyMALES_het_set_tomissing_ONLY_CASES.bed.gpg	.BED	stepwise_sobrepesosyobesos_FEMALESyMALES_het_set_tomissing_ONLY_CASES
EGAN00001617344	OpenArray and QuantStudio 12K Flex Real-Time PCR System (Thermo Fisher Scientific, Waltham, MA, USA)	Cloud_Software_ThermoFisher	stepwise_sobrepesosyobesos_FEMALESyMALES_het_set_tomissing_ONLY_CASES.bed.gpg	.BED	stepwise_sobrepesosyobesos_FEMALESyMALES_het_set_tomissing_ONLY_CASES
EGAN00001617345	OpenArray and QuantStudio 12K Flex Real-Time PCR System (Thermo Fisher Scientific, Waltham, MA, USA)	Cloud_Software_ThermoFisher	stepwise_sobrepesosyobesos_FEMALESyMALES_het_set_tomissing_ONLY_CASES.bed.gpg	.BED	stepwise_sobrepesosyobesos_FEMALESyMALES_het_set_tomissing_ONLY_CASES
EGAN00001617346	OpenArray and QuantStudio 12K Flex Real-Time PCR System (Thermo Fisher Scientific, Waltham, MA, USA)	Cloud_Software_ThermoFisher	stepwise_sobrepesosyobesos_FEMALESyMALES_het_set_tomissing_ONLY_CASES.bed.gpg	.BED	stepwise_sobrepesosyobesos_FEMALESyMALES_het_set_tomissing_ONLY_CASES
EGAN00001617347	OpenArray and QuantStudio 12K Flex Real-Time PCR System (Thermo Fisher Scientific, Waltham, MA, USA)	Cloud_Software_ThermoFisher	stepwise_sobrepesosyobesos_FEMALESyMALES_het_set_tomissing_ONLY_CASES.bed.gpg	.BED	stepwise_sobrepesosyobesos_FEMALESyMALES_het_set_tomissing_ONLY_CASES
EGAN00001617348	OpenArray and QuantStudio 12K Flex Real-Time PCR System (Thermo Fisher Scientific, Waltham, MA, USA)	Cloud_Software_ThermoFisher	stepwise_sobrepesosyobesos_FEMALESyMALES_het_set_tomissing_ONLY_CASES.bed.gpg	.BED	stepwise_sobrepesosyobesos_FEMALESyMALES_het_set_tomissing_ONLY_CASES
EGAN00001617349	OpenArray and QuantStudio 12K Flex Real-Time PCR System (Thermo Fisher Scientific, Waltham, MA, USA)	Cloud_Software_ThermoFisher	stepwise_sobrepesosyobesos_FEMALESyMALES_het_set_tomissing_ONLY_CASES.bed.gpg	.BED	stepwise_sobrepesosyobesos_FEMALESyMALES_het_set_tomissing_ONLY_CASES
EGAN00001617350	OpenArray and QuantStudio 12K Flex Real-Time PCR System (Thermo Fisher Scientific, Waltham, MA, USA)	Cloud_Software_ThermoFisher	stepwise_sobrepesosyobesos_FEMALESyMALES_het_set_tomissing_ONLY_CASES.bed.gpg	.BED	stepwise_sobrepesosyobesos_FEMALESyMALES_het_set_tomissing_ONLY_CASES
EGAN00001617351	OpenArray and QuantStudio 12K Flex Real-Time PCR System (Thermo Fisher Scientific, Waltham, MA, USA)	Cloud_Software_ThermoFisher	stepwise_sobrepesosyobesos_FEMALESyMALES_het_set_tomissing_ONLY_CASES.bed.gpg	.BED	stepwise_sobrepesosyobesos_FEMALESyMALES_het_set_tomissing_ONLY_CASES
EGAN00001617352	OpenArray and QuantStudio 12K Flex Real-Time PCR System (Thermo Fisher Scientific, Waltham, MA, USA)	Cloud_Software_ThermoFisher	stepwise_sobrepesosyobesos_FEMALESyMALES_het_set_tomissing_ONLY_CASES.bed.gpg	.BED	stepwise_sobrepesosyobesos_FEMALESyMALES_het_set_tomissing_ONLY_CASES
EGAN00001617353	OpenArray and QuantStudio 12K Flex Real-Time PCR System (Thermo Fisher Scientific, Waltham, MA, USA)	Cloud_Software_ThermoFisher	stepwise_sobrepesosyobesos_FEMALESyMALES_het_set_tomissing_ONLY_CASES.bed.gpg	.BED	stepwise_sobrepesosyobesos_FEMALESyMALES_het_set_tomissing_ONLY_CASES
EGAN00001617354	OpenArray and QuantStudio 12K Flex Real-Time PCR System (Thermo Fisher Scientific, Waltham, MA, USA)	Cloud_Software_ThermoFisher	stepwise_sobrepesosyobesos_FEMALESyMALES_het_set_tomissing_ONLY_CASES.bed.gpg	.BED	stepwise_sobrepesosyobesos_FEMALESyMALES_het_set_tomissing_ONLY_CASES
EGAN00001617355	OpenArray and QuantStudio 12K Flex Real-Time PCR System (Thermo Fisher Scientific, Waltham, MA, USA)	Cloud_Software_ThermoFisher	stepwise_sobrepesosyobesos_FEMALESyMALES_het_set_tomissing_ONLY_CASES.bed.gpg	.BED	stepwise_sobrepesosyobesos_FEMALESyMALES_het_set_tomissing_ONLY_CASES
EGAN00001617356	OpenArray and QuantStudio 12K Flex Real-Time PCR System (Thermo Fisher Scientific, Waltham, MA, USA)	Cloud_Software_ThermoFisher	stepwise_sobrepesosyobesos_FEMALESyMALES_het_set_tomissing_ONLY_CASES.bed.gpg	.BED	stepwise_sobrepesosyobesos_FEMALESyMALES_het_set_tomissing_ONLY_CASES
EGAN00001617357	OpenArray and QuantStudio 12K Flex Real-Time PCR System (Thermo Fisher Scientific, Waltham, MA, USA)	Cloud_Software_ThermoFisher	stepwise_sobrepesosyobesos_FEMALESyMALES_het_set_tomissing_ONLY_CASES.bed.gpg	.BED	stepwise_sobrepesosyobesos_FEMALESyMALES_het_set_tomissing_ONLY_CASES
EGAN00001617358	OpenArray and QuantStudio 12K Flex Real-Time PCR System (Thermo Fisher Scientific, Waltham, MA, USA)	Cloud_Software_ThermoFisher	stepwise_sobrepesosyobesos_FEMALESyMALES_het_set_tomissing_ONLY_CASES.bed.gpg	.BED	stepwise_sobrepesosyobesos_FEMALESyMALES_het_set_tomissing_ONLY_CASES
EGAN00001617359	OpenArray and QuantStudio 12K Flex Real-Time PCR System (Thermo Fisher Scientific, Waltham, MA, USA)	Cloud_Software_ThermoFisher	stepwise_sobrepesosyobesos_FEMALESyMALES_het_set_tomissing_ONLY_CASES.bed.gpg	.BED	stepwise_sobrepesosyobesos_FEMALESyMALES_het_set_tomissing_ONLY_CASES
EGAN00001617360	OpenArray and QuantStudio 12K Flex Real-Time PCR System (Thermo Fisher Scientific, Waltham, MA, USA)	Cloud_Software_ThermoFisher	stepwise_sobrepesosyobesos_FEMALESyMALES_het_set_tomissing_ONLY_CASES.bed.gpg	.BED	stepwise_sobrepesosyobesos_FEMALESyMALES_het_set_tomissing_ONLY_CASES
EGAN00001617361	OpenArray and QuantStudio 12K Flex Real-Time PCR System (Thermo Fisher Scientific, Waltham, MA, USA)	Cloud_Software_ThermoFisher	stepwise_sobrepesosyobesos_FEMALESyMALES_het_set_tomissing_ONLY_CASES.bed.gpg	.BED	stepwise_sobrepesosyobesos_FEMALESyMALES_het_set_tomissing_ONLY_CASES
EGAN00001617362	OpenArray and QuantStudio 12K Flex Real-Time PCR System (Thermo Fisher Scientific, Waltham, MA, USA)	Cloud_Software_ThermoFisher	stepwise_sobrepesosyobesos_FEMALESyMALES_het_set_tomissing_ONLY_CASES.bed.gpg	.BED	stepwise_sobrepesosyobesos_FEMALESyMALES_het_set_tomissing_ONLY_CASES
EGAN00001617363	OpenArray and QuantStudio 12K Flex Real-Time PCR System (Thermo Fisher Scientific, Waltham, MA, USA)	Cloud_Software_ThermoFisher	stepwise_sobrepesosyobesos_FEMALESyMALES_het_set_tomissing_ONLY_CASES.bed.gpg	.BED	stepwise_sobrepesosyobesos_FEMALESyMALES_het_set_tomissing_ONLY_CASES
EGAN00001617364	OpenArray and QuantStudio 12K Flex Real-Time PCR System (Thermo Fisher Scientific, Waltham, MA, USA)	Cloud_Software_ThermoFisher	stepwise_sobrepesosyobesos_FEMALESyMALES_het_set_tomissing_ONLY_CASES.bed.gpg	.BED	stepwise_sobrepesosyobesos_FEMALESyMALES_het_set_tomissing_ONLY_CASES
EGAN00001617365	OpenArray and QuantStudio 12K Flex Real-Time PCR System (Thermo Fisher Scientific, Waltham, MA, USA)	Cloud_Software_ThermoFisher	stepwise_sobrepesosyobesos_FEMALESyMALES_het_set_tomissing_ONLY_CASES.bed.gpg	.BED	stepwise_sobrepesosyobesos_FEMALESyMALES_het_set_tomissing_ONLY_CASES
EGAN00001617366	OpenArray and QuantStudio 12K Flex Real-Time PCR System (Thermo Fisher Scientific, Waltham, MA, USA)	Cloud_Software_ThermoFisher	stepwise_sobrepesosyobesos_FEMALESyMALES_het_set_tomissing_ONLY_CASES.bed.gpg	.BED	stepwise_sobrepesosyobesos_FEMALESyMALES_het_set_tomissing_ONLY_CASES
EGAN00001617367	OpenArray and QuantStudio 12K Flex Real-Time PCR System (Thermo Fisher Scientific, Waltham, MA, USA)	Cloud_Software_ThermoFisher	stepwise_sobrepesosyobesos_FEMALESyMALES_het_set_tomissing_ONLY_CASES.bed.gpg	.BED	stepwise_sobrepesosyobesos_FEMALESyMALES_het_set_tomissing_ONLY_CASES
EGAN00001617368	OpenArray and QuantStudio 12K Flex Real-Time PCR System (Thermo Fisher Scientific, Waltham, MA, USA)	Cloud_Software_ThermoFisher	stepwise_sobrepesosyobesos_FEMALESyMALES_het_set_tomissing_ONLY_CASES.bed.gpg	.BED	stepwise_sobrepesosyobesos_FEMALESyMALES_het_set_tomissing_ONLY_CASES
EGAN00001617369	OpenArray and QuantStudio 12K Flex Real-Time PCR System (Thermo Fisher Scientific, Waltham, MA, USA)	Cloud_Software_ThermoFisher	stepwise_sobrepesosyobesos_FEMALESyMALES_het_set_tomissing_ONLY_CASES.bed.gpg	.BED	stepwise_sobrepesosyobesos_FEMALESyMALES_het_set_tomissing_ONLY_CASES
EGAN00001617370	OpenArray and QuantStudio 12K Flex Real-Time PCR System (Thermo Fisher Scientific, Waltham, MA, USA)	Cloud_Software_ThermoFisher	stepwise_sobrepesosyobesos_FEMALESyMALES_het_set_tomissing_ONLY_CASES.bed.gpg	.BED	stepwise_sobrepesosyobesos_FEMALESyMALES_het_set_tomissing_ONLY_CASES
EGAN00001617371	OpenArray and QuantStudio 12K Flex Real-Time PCR System (Thermo Fisher Scientific, Waltham, MA, USA)	Cloud_Software_ThermoFisher	stepwise_sobrepesosyobesos_FEMALESyMALES_het_set_tomissing_ONLY_CASES.bed.gpg	.BED	stepwise_sobrepesosyobesos_FEMALESyMALES_het_set_tomissing_ONLY_CASES
EGAN00001617372	OpenArray and QuantStudio 12K Flex Real-Time PCR System (Thermo Fisher Scientific, Waltham, MA, USA)	Cloud_Software_ThermoFisher	stepwise_sobrepesosyobesos_FEMALESyMALES_het_set_tomissing_ONLY_CASES.bed.gpg	.BED	stepwise_sobrepesosyobesos_FEMALESyMALES_het_set_tomissing_ONLY_CASES
EGAN00001617373	OpenArray and QuantStudio 12K Flex Real-Time PCR System (Thermo Fisher Scientific, Waltham, MA, USA)	Cloud_Software_ThermoFisher	stepwise_sobrepesosyobesos_FEMALESyMALES_het_set_tomissing_ONLY_CASES.bed.gpg	.BED	stepwise_sobrepesosyobesos_FEMALESyMALES_het_set_tomissing_ONLY_CASES
EGAN00001617374	OpenArray and QuantStudio 12K Flex Real-Time PCR System (Thermo Fisher Scientific, Waltham, MA, USA)	Cloud_Software_ThermoFisher	stepwise_sobrepesosyobesos_FEMALESyMALES_het_set_tomissing_ONLY_CASES.bed.gpg	.BED	stepwise_sobrepesosyobesos_FEMALESyMALES_het_set_tomissing_ONLY_CASES
EGAN00001617375	OpenArray and QuantStudio 12K Flex Real-Time PCR System (Thermo Fisher Scientific, Waltham, MA, USA)	Cloud_Software_ThermoFisher	stepwise_sobrepesosyobesos_FEMALESyMALES_het_set_tomissing_ONLY_CASES.bed.gpg	.BED	stepwise_sobrepesosyobesos_FEMALESyMALES_het_set_tomissing_ONLY_CASES
EGAN00001617376	OpenArray and QuantStudio 12K Flex Real-Time PCR System (Thermo Fisher Scientific, Waltham, MA, USA)	Cloud_Software_ThermoFisher	stepwise_sobrepesosyobesos_FEMALESyMALES_het_set_tomissing_ONLY_CASES.bed.gpg	.BED	stepwise_sobrepesosyobesos_FEMALESyMALES_het_set_tomissing_ONLY_CASES
EGAN00001617377	OpenArray and QuantStudio 12K Flex Real-Time PCR System (Thermo Fisher Scientific, Waltham, MA, USA)	Cloud_Software_ThermoFisher	stepwise_sobrepesosyobesos_FEMALESyMALES_het_set_tomissing_ONLY_CASES.bed.gpg	.BED	stepwise_sobrepesosyobesos_FEMALESyMALES_het_set_tomissing_ONLY_CASES
EGAN00001617378	OpenArray and QuantStudio 12K Flex Real-Time PCR System (Thermo Fisher Scientific, Waltham, MA, USA)	Cloud_Software_ThermoFisher	stepwise_sobrepesosyobesos_FEMALESyMALES_het_set_tomissing_ONLY_CASES.bed.gpg	.BED	stepwise_sobrepesosyobesos_FEMALESyMALES_het_set_tomissing_ONLY_CASES
EGAN00001617379	OpenArray and QuantStudio 12K Flex Real-Time PCR System (Thermo Fisher Scientific, Waltham, MA, USA)	Cloud_Software_ThermoFisher	stepwise_sobrepesosyobesos_FEMALESyMALES_het_set_tomissing_ONLY_CASES.bed.gpg	.BED	stepwise_sobrepesosyobesos_FEMALESyMALES_het_set_tomissing_ONLY_CASES
EGAN00001617380	OpenArray and QuantStudio 12K Flex Real-Time PCR System (Thermo Fisher Scientific, Waltham, MA, USA)	Cloud_Software_ThermoFisher	stepwise_sobrepesosyobesos_FEMALESyMALES_het_set_tomissing_ONLY_CASES.bed.gpg	.BED	stepwise_sobrepesosyobesos_FEMALESyMALES_het_set_tomissing_ONLY_CASES
EGAN00001617381	OpenArray and QuantStudio 12K Flex Real-Time PCR System (Thermo Fisher Scientific, Waltham, MA, USA)	Cloud_Software_ThermoFisher	stepwise_sobrepesosyobesos_FEMALESyMALES_het_set_tomissing_ONLY_CASES.bed.gpg	.BED	stepwise_sobrepesosyobesos_FEMALESyMALES_het_set_tomissing_ONLY_CASES
EGAN00001617382	OpenArray and QuantStudio 12K Flex Real-Time PCR System (Thermo Fisher Scientific, Waltham, MA, USA)	Cloud_Software_ThermoFisher	stepwise_sobrepesosyobesos_FEMALESyMALES_het_set_tomissing_ONLY_CASES.bed.gpg	.BED	stepwise_sobrepesosyobesos_FEMALESyMALES_het_set_tomissing_ONLY_CASES
EGAN00001617383	OpenArray and QuantStudio 12K Flex Real-Time PCR System (Thermo Fisher Scientific, Waltham, MA, USA)	Cloud_Software_ThermoFisher	stepwise_sobrepesosyobesos_FEMALESyMALES_het_set_tomissing_ONLY_CASES.bed.gpg	.BED	stepwise_sobrepesosyobesos_FEMALESyMALES_het_set_tomissing_ONLY_CASES
EGAN00001617384	OpenArray and QuantStudio 12K Flex Real-Time PCR System (Thermo Fisher Scientific, Waltham, MA, USA)	Cloud_Software_ThermoFisher	stepwise_sobrepesosyobesos_FEMALESyMALES_het_set_tomissing_ONLY_CASES.bed.gpg	.BED	stepwise_sobrepesosyobesos_FEMALESyMALES_het_set_tomissing_ONLY_CASES
EGAN00001617385	OpenArray and QuantStudio 12K Flex Real-Time PCR System (Thermo Fisher Scientific, Waltham, MA, USA)	Cloud_Software_ThermoFisher	stepwise_sobrepesosyobesos_FEMALESyMALES_het_set_tomissing_ONLY_CASES.bed.gpg	.BED	stepwise_sobrepesosyobesos_FEMALESyMALES_het_set_tomissing_ONLY_CASES
EGAN00001617386	OpenArray and QuantStudio 12K Flex Real-Time PCR System (Thermo Fisher Scientific, Waltham, MA, USA)	Cloud_Software_ThermoFisher	stepwise_sobrepesosyobesos_FEMALESyMALES_het_set_tomissing_ONLY_CASES.bed.gpg	.BED	stepwise_sobrepesosyobesos_FEMALESyMALES_het_set_tomissing_ONLY_CASES
EGAN00001617387	OpenArray and QuantStudio 12K Flex Real-Time PCR System (Thermo Fisher Scientific, Waltham, MA, USA)	Cloud_Software_ThermoFisher	stepwise_sobrepesosyobesos_FEMALESyMALES_het_set_tomissing_ONLY_CASES.bed.gpg	.BED	stepwise_sobrepesosyobesos_FEMALESyMALES_het_set_tomissing_ONLY_CASES
EGAN00001617388	OpenArray and QuantStudio 12K Flex Real-Time PCR System (Thermo Fisher Scientific, Waltham, MA, USA)	Cloud_Software_ThermoFisher	stepwise_sobrepesosyobesos_FEMALESyMALES_het_set_tomissing_ONLY_CASES.bed.gpg	.BED	stepwise_sobrepesosyobesos_FEMALESyMALES_het_set_tomissing_ONLY_CASES
EGAN00001617389	OpenArray and QuantStudio 12K Flex Real-Time PCR System (Thermo Fisher Scientific, Waltham, MA, USA)	Cloud_Software_ThermoFisher	stepwise_sobrepesosyobesos_FEMALESyMALES_het_set_tomissing_ONLY_CASES.bed.gpg	.BED	stepwise_sobrepesosyobesos_FEMALESyMALES_het_set_tomissing_ONLY_CASES
EGAN00001617390	OpenArray and QuantStudio 12K Flex Real-Time PCR System (Thermo Fisher Scientific, Waltham, MA, USA)	Cloud_Software_ThermoFisher	stepwise_sobrepesosyobesos_FEMALESyMALES_het_set_tomissing_ONLY_CASES.bed.gpg	.BED	stepwise_sobrepesosyobesos_FEMALESyMALES_het_set_tomissing_ONLY_CASES
EGAN00001617391	OpenArray and QuantStudio 12K Flex Real-Time PCR System (Thermo Fisher Scientific, Waltham, MA, USA)	Cloud_Software_ThermoFisher	stepwise_sobrepesosyobesos_FEMALESyMALES_het_set_tomissing_ONLY_CASES.bed.gpg	.BED	stepwise_sobrepesosyobesos_FEMALESyMALES_het_set_tomissing_ONLY_CASES
EGAN00001617392	OpenArray and QuantStudio 12K Flex Real-Time PCR System (Thermo Fisher Scientific, Waltham, MA, USA)	Cloud_Software_ThermoFisher	stepwise_sobrepesosyobesos_FEMALESyMALES_het_set_tomissing_ONLY_CASES.bed.gpg	.BED	stepwise_sobrepesosyobesos_FEMALESyMALES_het_set_tomissing_ONLY_CASES
EGAN00001617393	OpenArray and QuantStudio 12K Flex Real-Time PCR System (Thermo Fisher Scientific, Waltham, MA, USA)	Cloud_Software_ThermoFisher	stepwise_sobrepesosyobesos_FEMALESyMALES_het_set_tomissing_ONLY_CASES.bed.gpg	.BED	stepwise_sobrepesosyobesos_FEMALESyMALES_het_set_tomissing_ONLY_CASES
EGAN00001617394	OpenArray and QuantStudio 12K Flex Real-Time PCR System (Thermo Fisher Scientific, Waltham, MA, USA)	Cloud_Software_ThermoFisher	stepwise_sobrepesosyobesos_FEMALESyMALES_het_set_tomissing_ONLY_CASES.bed.gpg	.BED	stepwise_sobrepesosyobesos_FEMALESyMALES_het_set_tomissing_ONLY_CASES
EGAN00001617395	OpenArray and QuantStudio 12K Flex Real-Time PCR System (Thermo Fisher Scientific, Waltham, MA, USA)	Cloud_Software_ThermoFisher	stepwise_sobrepesosyobesos_FEMALESyMALES_het_set_tomissing_ONLY_CASES.bed.gpg	.BED	stepwise_sobrepesosyobesos_FEMALESyMALES_het_set_tomissing_ONLY_CASES
EGAN00001617396	OpenArray and QuantStudio 12K Flex Real-Time PCR System (Thermo Fisher Scientific, Waltham, MA, USA)	Cloud_Software_ThermoFisher	stepwise_sobrepesosyobesos_FEMALESyMALES_het_set_tomissing_ONLY_CASES.bed.gpg	.BED	stepwise_sobrepesosyobesos_FEMALESyMALES_het_set_tomissing_ONLY_CASES
EGAN00001617397	OpenArray and QuantStudio 12K Flex Real-Time PCR System (Thermo Fisher Scientific, Waltham, MA, USA)	Cloud_Software_ThermoFisher	stepwise_sobrepesosyobesos_FEMALESyMALES_het_set_tomissing_ONLY_CASES.bed.gpg	.BED	stepwise_sobrepesosyobesos_FEMALESyMALES_het_set_tomissing_ONLY_CASES
EGAN00001617398	OpenArray and QuantStudio 12K Flex Real-Time PCR System (Thermo Fisher Scientific, Waltham, MA, USA)	Cloud_Software_ThermoFisher	stepwise_sobrepesosyobesos_FEMALESyMALES_het_set_tomissing_ONLY_CASES.bed.gpg	.BED	stepwise_sobrepesosyobesos_FEMALESyMALES_het_set_tomissing_ONLY_CASES
EGAN00001617399	OpenArray and QuantStudio 12K Flex Real-Time PCR System (Thermo Fisher Scientific, Waltham, MA, USA)	Cloud_Software_ThermoFisher	stepwise_sobrepesosyobesos_FEMALESyMALES_het_set_tomissing_ONLY_CASES.bed.gpg	.BED	stepwise_sobrepesosyobesos_FEMALESyMALES_het_set_tomissing_ONLY_CASES
EGAN00001617400	OpenArray and QuantStudio 12K Flex Real-Time PCR System (Thermo Fisher Scientific, Waltham, MA, USA)	Cloud_Software_ThermoFisher	stepwise_sobrepesosyobesos_FEMALESyMALES_het_set_tomissing_ONLY_CASES.bed.gpg	.BED	stepwise_sobrepesosyobesos_FEMALESyMALES_het_set_tomissing_ONLY_CASES
EGAN00001617401	OpenArray and QuantStudio 12K Flex Real-Time PCR System (Thermo Fisher Scientific, Waltham, MA, USA)	Cloud_Software_ThermoFisher	stepwise_sobrepesosyobesos_FEMALESyMALES_het_set_tomissing_ONLY_CASES.bed.gpg	.BED	stepwise_sobrepesosyobesos_FEMALESyMALES_het_set_tomissing_ONLY_CASES
EGAN00001617402	OpenArray and QuantStudio 12K Flex Real-Time PCR System (Thermo Fisher Scientific, Waltham, MA, USA)	Cloud_Software_ThermoFisher	stepwise_sobrepesosyobesos_FEMALESyMALES_het_set_tomissing_ONLY_CASES.bed.gpg	.BED	stepwise_sobrepesosyobesos_FEMALESyMALES_het_set_tomissing_ONLY_CASES
EGAN00001617403	OpenArray and QuantStudio 12K Flex Real-Time PCR System (Thermo Fisher Scientific, Waltham, MA, USA)	Cloud_Software_ThermoFisher	stepwise_sobrepesosyobesos_FEMALESyMALES_het_set_tomissing_ONLY_CASES.bed.gpg	.BED	stepwise_sobrepesosyobesos_FEMALESyMALES_het_set_tomissing_ONLY_CASES
EGAN00001617404	OpenArray and QuantStudio 12K Flex Real-Time PCR System (Thermo Fisher Scientific, Waltham, MA, USA)	Cloud_Software_ThermoFisher	stepwise_sobrepesosyobesos_FEMALESyMALES_het_set_tomissing_ONLY_CASES.bed.gpg	.BED	stepwise_sobrepesosyobesos_FEMALESyMALES_het_set_tomissing_ONLY_CASES
EGAN00001617405	OpenArray and QuantStudio 12K Flex Real-Time PCR System (Thermo Fisher Scientific, Waltham, MA, USA)	Cloud_Software_ThermoFisher	stepwise_sobrepesosyobesos_FEMALESyMALES_het_set_tomissing_ONLY_CASES.bed.gpg	.BED	stepwise_sobrepesosyobesos_FEMALESyMALES_het_set_tomissing_ONLY_CASES
EGAN00001617406	OpenArray and QuantStudio 12K Flex Real-Time PCR System (Thermo Fisher Scientific, Waltham, MA, USA)	Cloud_Software_ThermoFisher	stepwise_sobrepesosyobesos_FEMALESyMALES_het_set_tomissing_ONLY_CASES.bed.gpg	.BED	stepwise_sobrepesosyobesos_FEMALESyMALES_het_set_tomissing_ONLY_CASES
EGAN00001617407	OpenArray and QuantStudio 12K Flex Real-Time PCR System (Thermo Fisher Scientific, Waltham, MA, USA)	Cloud_Software_ThermoFisher	stepwise_sobrepesosyobesos_FEMALESyMALES_het_set_tomissing_ONLY_CASES.bed.gpg	.BED	stepwise_sobrepesosyobesos_FEMALESyMALES_het_set_tomissing_ONLY_CASES
EGAN00001617408	OpenArray and QuantStudio 12K Flex Real-Time PCR System (Thermo Fisher Scientific, Waltham, MA, USA)	Cloud_Software_ThermoFisher	stepwise_sobrepesosyobesos_FEMALESyMALES_het_set_tomissing_ONLY_CASES.bed.gpg	.BED	stepwise_sobrepesosyobesos_FEMALESyMALES_het_set_tomissing_ONLY_CASES
EGAN00001617409	OpenArray and QuantStudio 12K Flex Real-Time PCR System (Thermo Fisher Scientific, Waltham, MA, USA)	Cloud_Software_ThermoFisher	stepwise_sobrepesosyobesos_FEMALESyMALES_het_set_tomissing_ONLY_CASES.bed.gpg	.BED	stepwise_sobrepesosyobesos_FEMALESyMALES_het_set_tomissing_ONLY_CASES
EGAN00001617410	OpenArray and QuantStudio 12K Flex Real-Time PCR System (Thermo Fisher Scientific, Waltham, MA, USA)	Cloud_Software_ThermoFisher	stepwise_sobrepesosyobesos_FEMALESyMALES_het_set_tomissing_ONLY_CASES.bed.gpg	.BED	stepwise_sobrepesosyobesos_FEMALESyMALES_het_set_tomissing_ONLY_CASES
EGAN00001617411	OpenArray and QuantStudio 12K Flex Real-Time PCR System (Thermo Fisher Scientific, Waltham, MA, USA)	Cloud_Software_ThermoFisher	stepwise_sobrepesosyobesos_FEMALESyMALES_het_set_tomissing_ONLY_CASES.bed.gpg	.BED	stepwise_sobrepesosyobesos_FEMALESyMALES_het_set_tomissing_ONLY_CASES
EGAN00001617412	OpenArray and QuantStudio 12K Flex Real-Time PCR System (Thermo Fisher Scientific, Waltham, MA, USA)	Cloud_Software_ThermoFisher	stepwise_sobrepesosyobesos_FEMALESyMALES_het_set_tomissing_ONLY_CASES.bed.gpg	.BED	stepwise_sobrepesosyobesos_FEMALESyMALES_het_set_tomissing_ONLY_CASES
EGAN00001617413	OpenArray and QuantStudio 12K Flex Real-Time PCR System (Thermo Fisher Scientific, Waltham, MA, USA)	Cloud_Software_ThermoFisher	stepwise_sobrepesosyobesos_FEMALESyMALES_het_set_tomissing_ONLY_CASES.bed.gpg	.BED	stepwise_sobrepesosyobesos_FEMALESyMALES_het_set_tomissing_ONLY_CASES
EGAN00001617414	OpenArray and QuantStudio 12K Flex Real-Time PCR System (Thermo Fisher Scientific, Waltham, MA, USA)	Cloud_Software_ThermoFisher	stepwise_sobrepesosyobesos_FEMALESyMALES_het_set_tomissing_ONLY_CASES.bed.gpg	.BED	stepwise_sobrepesosyobesos_FEMALESyMALES_het_set_tomissing_ONLY_CASES
EGAN00001617415	OpenArray and QuantStudio 12K Flex Real-Time PCR System (Thermo Fisher Scientific, Waltham, MA, USA)	Cloud_Software_ThermoFisher	stepwise_sobrepesosyobesos_FEMALESyMALES_het_set_tomissing_ONLY_CASES.bed.gpg	.BED	stepwise_sobrepesosyobesos_FEMALESyMALES_het_set_tomissing_ONLY_CASES
EGAN00001617416	OpenArray and QuantStudio 12K Flex Real-Time PCR System (Thermo Fisher Scientific, Waltham, MA, USA)	Cloud_Software_ThermoFisher	stepwise_sobrepesosyobesos_FEMALESyMALES_het_set_tomissing_ONLY_CASES.bed.gpg	.BED	stepwise_sobrepesosyobesos_FEMALESyMALES_het_set_tomissing_ONLY_CASES
EGAN00001617417	OpenArray and QuantStudio 12K Flex Real-Time PCR System (Thermo Fisher Scientific, Waltham, MA, USA)	Cloud_Software_ThermoFisher	stepwise_sobrepesosyobesos_FEMALESyMALES_het_set_tomissing_ONLY_CASES.bed.gpg	.BED	stepwise_sobrepesosyobesos_FEMALESyMALES_het_set_tomissing_ONLY_CASES
EGAN00001617418	OpenArray and QuantStudio 12K Flex Real-Time PCR System (Thermo Fisher Scientific, Waltham, MA, USA)	Cloud_Software_ThermoFisher	stepwise_sobrepesosyobesos_FEMALESyMALES_het_set_tomissing_ONLY_CASES.bed.gpg	.BED	stepwise_sobrepesosyobesos_FEMALESyMALES_het_set_tomissing_ONLY_CASES
EGAN00001617419	OpenArray and QuantStudio 12K Flex Real-Time PCR System (Thermo Fisher Scientific, Waltham, MA, USA)	Cloud_Software_ThermoFisher	stepwise_sobrepesosyobesos_FEMALESyMALES_het_set_tomissing_ONLY_CASES.bed.gpg	.BED	stepwise_sobrepesosyobesos_FEMALESyMALES_het_set_tomissing_ONLY_CASES
EGAN00001617420	OpenArray and QuantStudio 12K Flex Real-Time PCR System (Thermo Fisher Scientific, Waltham, MA, USA)	Cloud_Software_ThermoFisher	stepwise_sobrepesosyobesos_FEMALESyMALES_het_set_tomissing_ONLY_CASES.bed.gpg	.BED	stepwise_sobrepesosyobesos_FEMALESyMALES_het_set_tomissing_ONLY_CASES
EGAN00001617421	OpenArray and QuantStudio 12K Flex Real-Time PCR System (Thermo Fisher Scientific, Waltham, MA, USA)	Cloud_Software_ThermoFisher	stepwise_sobrepesosyobesos_FEMALESyMALES_het_set_tomissing_ONLY_CASES.bed.gpg	.BED	stepwise_sobrepesosyobesos_FEMALESyMALES_het_set_tomissing_ONLY_CASES
EGAN00001617422	OpenArray and QuantStudio 12K Flex Real-Time PCR System (Thermo Fisher Scientific, Waltham, MA, USA)	Cloud_Software_ThermoFisher	stepwise_sobrepesosyobesos_FEMALESyMALES_het_set_tomissing_ONLY_CASES.bed.gpg	.BED	stepwise_sobrepesosyobesos_FEMALESyMALES_het_set_tomissing_ONLY_CASES
EGAN00001617423	OpenArray and QuantStudio 12K Flex Real-Time PCR System (Thermo Fisher Scientific, Waltham, MA, USA)	Cloud_Software_ThermoFisher	stepwise_sobrepesosyobesos_FEMALESyMALES_het_set_tomissing_ONLY_CASES.bed.gpg	.BED	stepwise_sobrepesosyobesos_FEMALESyMALES_het_set_tomissing_ONLY_CASES
EGAN00001617424	OpenArray and QuantStudio 12K Flex Real-Time PCR System (Thermo Fisher Scientific, Waltham, MA, USA)	Cloud_Software_ThermoFisher	stepwise_sobrepesosyobesos_FEMALESyMALES_het_set_tomissing_ONLY_CASES.bed.gpg	.BED	stepwise_sobrepesosyobesos_FEMALESyMALES_het_set_tomissing_ONLY_CASES
EGAN00001617425	OpenArray and QuantStudio 12K Flex Real-Time PCR System (Thermo Fisher Scientific, Waltham, MA, USA)	Cloud_Software_ThermoFisher	stepwise_sobrepesosyobesos_FEMALESyMALES_het_set_tomissing_ONLY_CASES.bed.gpg	.BED	stepwise_sobrepesosyobesos_FEMALESyMALES_het_set_tomissing_ONLY_CASES
EGAN00001617426	OpenArray and QuantStudio 12K Flex Real-Time PCR System (Thermo Fisher Scientific, Waltham, MA, USA)	Cloud_Software_ThermoFisher	stepwise_sobrepesosyobesos_FEMALESyMALES_het_set_tomissing_ONLY_CASES.bed.gpg	.BED	stepwise_sobrepesosyobesos_FEMALESyMALES_het_set_tomissing_ONLY_CASES
EGAN00001617427	OpenArray and QuantStudio 12K Flex Real-Time PCR System (Thermo Fisher Scientific, Waltham, MA, USA)	Cloud_Software_ThermoFisher	stepwise_sobrepesosyobesos_FEMALESyMALES_het_set_tomissing_ONLY_CASES.bed.gpg	.BED	stepwise_sobrepesosyobesos_FEMALESyMALES_het_set_tomissing_ONLY_CASES
EGAN00001617428	OpenArray and QuantStudio 12K Flex Real-Time PCR System (Thermo Fisher Scientific, Waltham, MA, USA)	Cloud_Software_ThermoFisher	stepwise_sobrepesosyobesos_FEMALESyMALES_het_set_tomissing_ONLY_CASES.bed.gpg	.BED	stepwise_sobrepesosyobesos_FEMALESyMALES_het_set_tomissing_ONLY_CASES
EGAN00001617429	OpenArray and QuantStudio 12K Flex Real-Time PCR System (Thermo Fisher Scientific, Waltham, MA, USA)	Cloud_Software_ThermoFisher	stepwise_sobrepesosyobesos_FEMALESyMALES_het_set_tomissing_ONLY_CASES.bed.gpg	.BED	stepwise_sobrepesosyobesos_FEMALESyMALES_het_set_tomissing_ONLY_CASES
EGAN00001617430	OpenArray and QuantStudio 12K Flex Real-Time PCR System (Thermo Fisher Scientific, Waltham, MA, USA)	Cloud_Software_ThermoFisher	stepwise_sobrepesosyobesos_FEMALESyMALES_het_set_tomissing_ONLY_CASES.bed.gpg	.BED	stepwise_sobrepesosyobesos_FEMALESyMALES_het_set_tomissing_ONLY_CASES
EGAN00001617431	OpenArray and QuantStudio 12K Flex Real-Time PCR System (Thermo Fisher Scientific, Waltham, MA, USA)	Cloud_Software_ThermoFisher	stepwise_sobrepesosyobesos_FEMALESyMALES_het_set_tomissing_ONLY_CASES.bed.gpg	.BED	stepwise_sobrepesosyobesos_FEMALESyMALES_het_set_tomissing_ONLY_CASES
EGAN00001617432	OpenArray and QuantStudio 12K Flex Real-Time PCR System (Thermo Fisher Scientific, Waltham, MA, USA)	Cloud_Software_ThermoFisher	stepwise_sobrepesosyobesos_FEMALESyMALES_het_set_tomissing_ONLY_CASES.bed.gpg	.BED	stepwise_sobrepesosyobesos_FEMALESyMALES_het_set_tomissing_ONLY_CASES
EGAN00001617433	OpenArray and QuantStudio 12K Flex Real-Time PCR System (Thermo Fisher Scientific, Waltham, MA, USA)	Cloud_Software_ThermoFisher	stepwise_sobrepesosyobesos_FEMALESyMALES_het_set_tomissing_ONLY_CASES.bed.gpg	.BED	stepwise_sobrepesosyobesos_FEMALESyMALES_het_set_tomissing_ONLY_CASES
EGAN00001617434	OpenArray and QuantStudio 12K Flex Real-Time PCR System (Thermo Fisher Scientific, Waltham, MA, USA)	Cloud_Software_ThermoFisher	stepwise_sobrepesosyobesos_FEMALESyMALES_het_set_tomissing_ONLY_CASES.bed.gpg	.BED	stepwise_sobrepesosyobesos_FEMALESyMALES_het_set_tomissing_ONLY_CASES
EGAN00001617435	OpenArray and QuantStudio 12K Flex Real-Time PCR System (Thermo Fisher Scientific, Waltham, MA, USA)	Cloud_Software_ThermoFisher	stepwise_sobrepesosyobesos_FEMALESyMALES_het_set_tomissing_ONLY_CASES.bed.gpg	.BED	stepwise_sobrepesosyobesos_FEMALESyMALES_het_set_tomissing_ONLY_CASES
EGAN00001617436	OpenArray and QuantStudio 12K Flex Real-Time PCR System (Thermo Fisher Scientific, Waltham, MA, USA)	Cloud_Software_ThermoFisher	stepwise_sobrepesosyobesos_FEMALESyMALES_het_set_tomissing_ONLY_CASES.bed.gpg	.BED	stepwise_sobrepesosyobesos_FEMALESyMALES_het_set_tomissing_ONLY_CASES
EGAN00001617437	OpenArray and QuantStudio 12K Flex Real-Time PCR System (Thermo Fisher Scientific, Waltham, MA, USA)	Cloud_Software_ThermoFisher	stepwise_sobrepesosyobesos_FEMALESyMALES_het_set_tomissing_ONLY_CASES.bed.gpg	.BED	stepwise_sobrepesosyobesos_FEMALESyMALES_het_set_tomissing_ONLY_CASES
EGAN00001617438	OpenArray and QuantStudio 12K Flex Real-Time PCR System (Thermo Fisher Scientific, Waltham, MA, USA)	Cloud_Software_ThermoFisher	stepwise_sobrepesosyobesos_FEMALESyMALES_het_set_tomissing_ONLY_CASES.bed.gpg	.BED	stepwise_sobrepesosyobesos_FEMALESyMALES_het_set_tomissing_ONLY_CASES
EGAN00001617439	OpenArray and QuantStudio 12K Flex Real-Time PCR System (Thermo Fisher Scientific, Waltham, MA, USA)	Cloud_Software_ThermoFisher	stepwise_sobrepesosyobesos_FEMALESyMALES_het_set_tomissing_ONLY_CASES.bed.gpg	.BED	stepwise_sobrepesosyobesos_FEMALESyMALES_het_set_tomissing_ONLY_CASES
EGAN00001617440	OpenArray and QuantStudio 12K Flex Real-Time PCR System (Thermo Fisher Scientific, Waltham, MA, USA)	Cloud_Software_ThermoFisher	stepwise_sobrepesosyobesos_FEMALESyMALES_het_set_tomissing_ONLY_CASES.bed.gpg	.BED	stepwise_sobrepesosyobesos_FEMALESyMALES_het_set_tomissing_ONLY_CASES
EGAN00001617441	OpenArray and QuantStudio 12K Flex Real-Time PCR System (Thermo Fisher Scientific, Waltham, MA, USA)	Cloud_Software_ThermoFisher	stepwise_sobrepesosyobesos_FEMALESyMALES_het_set_tomissing_ONLY_CASES.bed.gpg	.BED	stepwise_sobrepesosyobesos_FEMALESyMALES_het_set_tomissing_ONLY_CASES
EGAN00001617442	OpenArray and QuantStudio 12K Flex Real-Time PCR System (Thermo Fisher Scientific, Waltham, MA, USA)	Cloud_Software_ThermoFisher	stepwise_sobrepesosyobesos_FEMALESyMALES_het_set_tomissing_ONLY_CASES.bed.gpg	.BED	stepwise_sobrepesosyobesos_FEMALESyMALES_het_set_tomissing_ONLY_CASES
EGAN00001617443	OpenArray and QuantStudio 12K Flex Real-Time PCR System (Thermo Fisher Scientific, Waltham, MA, USA)	Cloud_Software_ThermoFisher	stepwise_sobrepesosyobesos_FEMALESyMALES_het_set_tomissing_ONLY_CASES.bed.gpg	.BED	stepwise_sobrepesosyobesos_FEMALESyMALES_het_set_tomissing_ONLY_CASES
EGAN00001617444	OpenArray and QuantStudio 12K Flex Real-Time PCR System (Thermo Fisher Scientific, Waltham, MA, USA)	Cloud_Software_ThermoFisher	stepwise_sobrepesosyobesos_FEMALESyMALES_het_set_tomissing_ONLY_CASES.bed.gpg	.BED	stepwise_sobrepesosyobesos_FEMALESyMALES_het_set_tomissing_ONLY_CASES
EGAN00001617445	OpenArray and QuantStudio 12K Flex Real-Time PCR System (Thermo Fisher Scientific, Waltham, MA, USA)	Cloud_Software_ThermoFisher	stepwise_sobrepesosyobesos_FEMALESyMALES_het_set_tomissing_ONLY_CASES.bed.gpg	.BED	stepwise_sobrepesosyobesos_FEMALESyMALES_het_set_tomissing_ONLY_CASES
EGAN00001617446	OpenArray and QuantStudio 12K Flex Real-Time PCR System (Thermo Fisher Scientific, Waltham, MA, USA)	Cloud_Software_ThermoFisher	stepwise_sobrepesosyobesos_FEMALESyMALES_het_set_tomissing_ONLY_CASES.bed.gpg	.BED	stepwise_sobrepesosyobesos_FEMALESyMALES_het_set_tomissing_ONLY_CASES
EGAN00001617447	OpenArray and QuantStudio 12K Flex Real-Time PCR System (Thermo Fisher Scientific, Waltham, MA, USA)	Cloud_Software_ThermoFisher	stepwise_sobrepesosyobesos_FEMALESyMALES_het_set_tomissing_ONLY_CASES.bed.gpg	.BED	stepwise_sobrepesosyobesos_FEMALESyMALES_het_set_tomissing_ONLY_CASES
EGAN00001617448	OpenArray and QuantStudio 12K Flex Real-Time PCR System (Thermo Fisher Scientific, Waltham, MA, USA)	Cloud_Software_ThermoFisher	stepwise_sobrepesosyobesos_FEMALESyMALES_het_set_tomissing_ONLY_CASES.bed.gpg	.BED	stepwise_sobrepesosyobesos_FEMALESyMALES_het_set_tomissing_ONLY_CASES
EGAN00001617449	OpenArray and QuantStudio 12K Flex Real-Time PCR System (Thermo Fisher Scientific, Waltham, MA, USA)	Cloud_Software_ThermoFisher	stepwise_sobrepesosyobesos_FEMALESyMALES_het_set_tomissing_ONLY_CASES.bed.gpg	.BED	stepwise_sobrepesosyobesos_FEMALESyMALES_het_set_tomissing_ONLY_CASES
EGAN00001617450	OpenArray and QuantStudio 12K Flex Real-Time PCR System (Thermo Fisher Scientific, Waltham, MA, USA)	Cloud_Software_ThermoFisher	stepwise_sobrepesosyobesos_FEMALESyMALES_het_set_tomissing_ONLY_CASES.bed.gpg	.BED	stepwise_sobrepesosyobesos_FEMALESyMALES_het_set_tomissing_ONLY_CASES
EGAN00001617451	OpenArray and QuantStudio 12K Flex Real-Time PCR System (Thermo Fisher Scientific, Waltham, MA, USA)	Cloud_Software_ThermoFisher	stepwise_sobrepesosyobesos_FEMALESyMALES_het_set_tomissing_ONLY_CASES.bed.gpg	.BED	stepwise_sobrepesosyobesos_FEMALESyMALES_het_set_tomissing_ONLY_CASES
EGAN00001617452	OpenArray and QuantStudio 12K Flex Real-Time PCR System (Thermo Fisher Scientific, Waltham, MA, USA)	Cloud_Software_ThermoFisher	stepwise_sobrepesosyobesos_FEMALESyMALES_het_set_tomissing_ONLY_CASES.bed.gpg	.BED	stepwise_sobrepesosyobesos_FEMALESyMALES_het_set_tomissing_ONLY_CASES
EGAN00001617453	OpenArray and QuantStudio 12K Flex Real-Time PCR System (Thermo Fisher Scientific, Waltham, MA, USA)	Cloud_Software_ThermoFisher	stepwise_sobrepesosyobesos_FEMALESyMALES_het_set_tomissing_ONLY_CASES.bed.gpg	.BED	stepwise_sobrepesosyobesos_FEMALESyMALES_het_set_tomissing_ONLY_CASES
EGAN00001617454	OpenArray and QuantStudio 12K Flex Real-Time PCR System (Thermo Fisher Scientific, Waltham, MA, USA)	Cloud_Software_ThermoFisher	stepwise_sobrepesosyobesos_FEMALESyMALES_het_set_tomissing_ONLY_CASES.bed.gpg	.BED	stepwise_sobrepesosyobesos_FEMALESyMALES_het_set_tomissing_ONLY_CASES
EGAN00001617455	OpenArray and QuantStudio 12K Flex Real-Time PCR System (Thermo Fisher Scientific, Waltham, MA, USA)	Cloud_Software_ThermoFisher	stepwise_sobrepesosyobesos_FEMALESyMALES_het_set_tomissing_ONLY_CASES.bed.gpg	.BED	stepwise_sobrepesosyobesos_FEMALESyMALES_het_set_tomissing_ONLY_CASES
EGAN00001617456	OpenArray and QuantStudio 12K Flex Real-Time PCR System (Thermo Fisher Scientific, Waltham, MA, USA)	Cloud_Software_ThermoFisher	stepwise_sobrepesosyobesos_FEMALESyMALES_het_set_tomissing_ONLY_CASES.bed.gpg	.BED	stepwise_sobrepesosyobesos_FEMALESyMALES_het_set_tomissing_ONLY_CASES
EGAN00001617457	OpenArray and QuantStudio 12K Flex Real-Time PCR System (Thermo Fisher Scientific, Waltham, MA, USA)	Cloud_Software_ThermoFisher	stepwise_sobrepesosyobesos_FEMALESyMALES_het_set_tomissing_ONLY_CASES.bed.gpg	.BED	stepwise_sobrepesosyobesos_FEMALESyMALES_het_set_tomissing_ONLY_CASES
EGAN00001617458	OpenArray and QuantStudio 12K Flex Real-Time PCR System (Thermo Fisher Scientific, Waltham, MA, USA)	Cloud_Software_ThermoFisher	stepwise_sobrepesosyobesos_FEMALESyMALES_het_set_tomissing_ONLY_CASES.bed.gpg	.BED	stepwise_sobrepesosyobesos_FEMALESyMALES_het_set_tomissing_ONLY_CASES
EGAN00001617459	OpenArray and QuantStudio 12K Flex Real-Time PCR System (Thermo Fisher Scientific, Waltham, MA, USA)	Cloud_Software_ThermoFisher	stepwise_sobrepesosyobesos_FEMALESyMALES_het_set_tomissing_ONLY_CASES.bed.gpg	.BED	stepwise_sobrepesosyobesos_FEMALESyMALES_het_set_tomissing_ONLY_CASES
EGAN00001617460	OpenArray and QuantStudio 12K Flex Real-Time PCR System (Thermo Fisher Scientific, Waltham, MA, USA)	Cloud_Software_ThermoFisher	stepwise_sobrepesosyobesos_FEMALESyMALES_het_set_tomissing_ONLY_CASES.bed.gpg	.BED	stepwise_sobrepesosyobesos_FEMALESyMALES_het_set_tomissing_ONLY_CASES
EGAN00001617461	OpenArray and QuantStudio 12K Flex Real-Time PCR System (Thermo Fisher Scientific, Waltham, MA, USA)	Cloud_Software_ThermoFisher	stepwise_sobrepesosyobesos_FEMALESyMALES_het_set_tomissing_ONLY_CASES.bed.gpg	.BED	stepwise_sobrepesosyobesos_FEMALESyMALES_het_set_tomissing_ONLY_CASES
EGAN00001617462	OpenArray and QuantStudio 12K Flex Real-Time PCR System (Thermo Fisher Scientific, Waltham, MA, USA)	Cloud_Software_ThermoFisher	stepwise_sobrepesosyobesos_FEMALESyMALES_het_set_tomissing_ONLY_CASES.bed.gpg	.BED	stepwise_sobrepesosyobesos_FEMALESyMALES_het_set_tomissing_ONLY_CASES
EGAN00001617463	OpenArray and QuantStudio 12K Flex Real-Time PCR System (Thermo Fisher Scientific, Waltham, MA, USA)	Cloud_Software_ThermoFisher	stepwise_sobrepesosyobesos_FEMALESyMALES_het_set_tomissing_ONLY_CASES.bed.gpg	.BED	stepwise_sobrepesosyobesos_FEMALESyMALES_het_set_tomissing_ONLY_CASES
EGAN00001617464	OpenArray and QuantStudio 12K Flex Real-Time PCR System (Thermo Fisher Scientific, Waltham, MA, USA)	Cloud_Software_ThermoFisher	stepwise_sobrepesosyobesos_FEMALESyMALES_het_set_tomissing_ONLY_CASES.bed.gpg	.BED	stepwise_sobrepesosyobesos_FEMALESyMALES_het_set_tomissing_ONLY_CASES
EGAN00001617465	OpenArray and QuantStudio 12K Flex Real-Time PCR System (Thermo Fisher Scientific, Waltham, MA, USA)	Cloud_Software_ThermoFisher	stepwise_sobrepesosyobesos_FEMALESyMALES_het_set_tomissing_ONLY_CASES.bed.gpg	.BED	stepwise_sobrepesosyobesos_FEMALESyMALES_het_set_tomissing_ONLY_CASES
EGAN00001617466	OpenArray and QuantStudio 12K Flex Real-Time PCR System (Thermo Fisher Scientific, Waltham, MA, USA)	Cloud_Software_ThermoFisher	stepwise_sobrepesosyobesos_FEMALESyMALES_het_set_tomissing_ONLY_CASES.bed.gpg	.BED	stepwise_sobrepesosyobesos_FEMALESyMALES_het_set_tomissing_ONLY_CASES
EGAN00001617467	OpenArray and QuantStudio 12K Flex Real-Time PCR System (Thermo Fisher Scientific, Waltham, MA, USA)	Cloud_Software_ThermoFisher	stepwise_sobrepesosyobesos_FEMALESyMALES_het_set_tomissing_ONLY_CASES.bed.gpg	.BED	stepwise_sobrepesosyobesos_FEMALESyMALES_het_set_tomissing_ONLY_CASES
EGAN00001617468	OpenArray and QuantStudio 12K Flex Real-Time PCR System (Thermo Fisher Scientific, Waltham, MA, USA)	Cloud_Software_ThermoFisher	stepwise_sobrepesosyobesos_FEMALESyMALES_het_set_tomissing_ONLY_CASES.bed.gpg	.BED	stepwise_sobrepesosyobesos_FEMALESyMALES_het_set_tomissing_ONLY_CASES
EGAN00001617469	OpenArray and QuantStudio 12K Flex Real-Time PCR System (Thermo Fisher Scientific, Waltham, MA, USA)	Cloud_Software_ThermoFisher	stepwise_sobrepesosyobesos_FEMALESyMALES_het_set_tomissing_ONLY_CASES.bed.gpg	.BED	stepwise_sobrepesosyobesos_FEMALESyMALES_het_set_tomissing_ONLY_CASES
EGAN00001617470	OpenArray and QuantStudio 12K Flex Real-Time PCR System (Thermo Fisher Scientific, Waltham, MA, USA)	Cloud_Software_ThermoFisher	stepwise_sobrepesosyobesos_FEMALESyMALES_het_set_tomissing_ONLY_CASES.bed.gpg	.BED	stepwise_sobrepesosyobesos_FEMALESyMALES_het_set_tomissing_ONLY_CASES
EGAN00001617471	OpenArray and QuantStudio 12K Flex Real-Time PCR System (Thermo Fisher Scientific, Waltham, MA, USA)	Cloud_Software_ThermoFisher	stepwise_sobrepesosyobesos_FEMALESyMALES_het_set_tomissing_ONLY_CASES.bed.gpg	.BED	stepwise_sobrepesosyobesos_FEMALESyMALES_het_set_tomissing_ONLY_CASES
EGAN00001617472	OpenArray and QuantStudio 12K Flex Real-Time PCR System (Thermo Fisher Scientific, Waltham, MA, USA)	Cloud_Software_ThermoFisher	stepwise_sobrepesosyobesos_FEMALESyMALES_het_set_tomissing_ONLY_CASES.bed.gpg	.BED	stepwise_sobrepesosyobesos_FEMALESyMALES_het_set_tomissing_ONLY_CASES
EGAN00001617473	OpenArray and QuantStudio 12K Flex Real-Time PCR System (Thermo Fisher Scientific, Waltham, MA, USA)	Cloud_Software_ThermoFisher	stepwise_sobrepesosyobesos_FEMALESyMALES_het_set_tomissing_ONLY_CASES.bed.gpg	.BED	stepwise_sobrepesosyobesos_FEMALESyMALES_het_set_tomissing_ONLY_CASES
EGAN00001617474	OpenArray and QuantStudio 12K Flex Real-Time PCR System (Thermo Fisher Scientific, Waltham, MA, USA)	Cloud_Software_ThermoFisher	stepwise_sobrepesosyobesos_FEMALESyMALES_het_set_tomissing_ONLY_CASES.bed.gpg	.BED	stepwise_sobrepesosyobesos_FEMALESyMALES_het_set_tomissing_ONLY_CASES
EGAN00001617475	OpenArray and QuantStudio 12K Flex Real-Time PCR System (Thermo Fisher Scientific, Waltham, MA, USA)	Cloud_Software_ThermoFisher	stepwise_sobrepesosyobesos_FEMALESyMALES_het_set_tomissing_ONLY_CASES.bed.gpg	.BED	stepwise_sobrepesosyobesos_FEMALESyMALES_het_set_tomissing_ONLY_CASES
EGAN00001617476	OpenArray and QuantStudio 12K Flex Real-Time PCR System (Thermo Fisher Scientific, Waltham, MA, USA)	Cloud_Software_ThermoFisher	stepwise_sobrepesosyobesos_FEMALESyMALES_het_set_tomissing_ONLY_CASES.bed.gpg	.BED	stepwise_sobrepesosyobesos_FEMALESyMALES_het_set_tomissing_ONLY_CASES
EGAN00001617477	OpenArray and QuantStudio 12K Flex Real-Time PCR System (Thermo Fisher Scientific, Waltham, MA, USA)	Cloud_Software_ThermoFisher	stepwise_sobrepesosyobesos_FEMALESyMALES_het_set_tomissing_ONLY_CASES.bed.gpg	.BED	stepwise_sobrepesosyobesos_FEMALESyMALES_het_set_tomissing_ONLY_CASES
EGAN00001617478	OpenArray and QuantStudio 12K Flex Real-Time PCR System (Thermo Fisher Scientific, Waltham, MA, USA)	Cloud_Software_ThermoFisher	stepwise_sobrepesosyobesos_FEMALESyMALES_het_set_tomissing_ONLY_CASES.bed.gpg	.BED	stepwise_sobrepesosyobesos_FEMALESyMALES_het_set_tomissing_ONLY_CASES
EGAN00001617479	OpenArray and QuantStudio 12K Flex Real-Time PCR System (Thermo Fisher Scientific, Waltham, MA, USA)	Cloud_Software_ThermoFisher	stepwise_sobrepesosyobesos_FEMALESyMALES_het_set_tomissing_ONLY_CASES.bed.gpg	.BED	stepwise_sobrepesosyobesos_FEMALESyMALES_het_set_tomissing_ONLY_CASES
EGAN00001617480	OpenArray and QuantStudio 12K Flex Real-Time PCR System (Thermo Fisher Scientific, Waltham, MA, USA)	Cloud_Software_ThermoFisher	stepwise_sobrepesosyobesos_FEMALESyMALES_het_set_tomissing_ONLY_CASES.bed.gpg	.BED	stepwise_sobrepesosyobesos_FEMALESyMALES_het_set_tomissing_ONLY_CASES
EGAN00001617481	OpenArray and QuantStudio 12K Flex Real-Time PCR System (Thermo Fisher Scientific, Waltham, MA, USA)	Cloud_Software_ThermoFisher	stepwise_sobrepesosyobesos_FEMALESyMALES_het_set_tomissing_ONLY_CASES.bed.gpg	.BED	stepwise_sobrepesosyobesos_FEMALESyMALES_het_set_tomissing_ONLY_CASES
EGAN00001617482	OpenArray and QuantStudio 12K Flex Real-Time PCR System (Thermo Fisher Scientific, Waltham, MA, USA)	Cloud_Software_ThermoFisher	stepwise_sobrepesosyobesos_FEMALESyMALES_het_set_tomissing_ONLY_CASES.bed.gpg	.BED	stepwise_sobrepesosyobesos_FEMALESyMALES_het_set_tomissing_ONLY_CASES
EGAN00001617483	OpenArray and QuantStudio 12K Flex Real-Time PCR System (Thermo Fisher Scientific, Waltham, MA, USA)	Cloud_Software_ThermoFisher	stepwise_sobrepesosyobesos_FEMALESyMALES_het_set_tomissing_ONLY_CASES.bed.gpg	.BED	stepwise_sobrepesosyobesos_FEMALESyMALES_het_set_tomissing_ONLY_CASES
EGAN00001617484	OpenArray and QuantStudio 12K Flex Real-Time PCR System (Thermo Fisher Scientific, Waltham, MA, USA)	Cloud_Software_ThermoFisher	stepwise_sobrepesosyobesos_FEMALESyMALES_het_set_tomissing_ONLY_CASES.bed.gpg	.BED	stepwise_sobrepesosyobesos_FEMALESyMALES_het_set_tomissing_ONLY_CASES
EGAN00001617485	OpenArray and QuantStudio 12K Flex Real-Time PCR System (Thermo Fisher Scientific, Waltham, MA, USA)	Cloud_Software_ThermoFisher	stepwise_sobrepesosyobesos_FEMALESyMALES_het_set_tomissing_ONLY_CASES.bed.gpg	.BED	stepwise_sobrepesosyobesos_FEMALESyMALES_het_set_tomissing_ONLY_CASES
EGAN00001617486	OpenArray and QuantStudio 12K Flex Real-Time PCR System (Thermo Fisher Scientific, Waltham, MA, USA)	Cloud_Software_ThermoFisher	stepwise_sobrepesosyobesos_FEMALESyMALES_het_set_tomissing_ONLY_CASES.bed.gpg	.BED	stepwise_sobrepesosyobesos_FEMALESyMALES_het_set_tomissing_ONLY_CASES
EGAN00001617487	OpenArray and QuantStudio 12K Flex Real-Time PCR System (Thermo Fisher Scientific, Waltham, MA, USA)	Cloud_Software_ThermoFisher	stepwise_sobrepesosyobesos_FEMALESyMALES_het_set_tomissing_ONLY_CASES.bed.gpg	.BED	stepwise_sobrepesosyobesos_FEMALESyMALES_het_set_tomissing_ONLY_CASES
EGAN00001617488	OpenArray and QuantStudio 12K Flex Real-Time PCR System (Thermo Fisher Scientific, Waltham, MA, USA)	Cloud_Software_ThermoFisher	stepwise_sobrepesosyobesos_FEMALESyMALES_het_set_tomissing_ONLY_CASES.bed.gpg	.BED	stepwise_sobrepesosyobesos_FEMALESyMALES_het_set_tomissing_ONLY_CASES
EGAN00001617489	OpenArray and QuantStudio 12K Flex Real-Time PCR System (Thermo Fisher Scientific, Waltham, MA, USA)	Cloud_Software_ThermoFisher	stepwise_sobrepesosyobesos_FEMALESyMALES_het_set_tomissing_ONLY_CASES.bed.gpg	.BED	stepwise_sobrepesosyobesos_FEMALESyMALES_het_set_tomissing_ONLY_CASES
EGAN00001617490	OpenArray and QuantStudio 12K Flex Real-Time PCR System (Thermo Fisher Scientific, Waltham, MA, USA)	Cloud_Software_ThermoFisher	stepwise_sobrepesosyobesos_FEMALESyMALES_het_set_tomissing_ONLY_CASES.bed.gpg	.BED	stepwise_sobrepesosyobesos_FEMALESyMALES_het_set_tomissing_ONLY_CASES
EGAN00001617491	OpenArray and QuantStudio 12K Flex Real-Time PCR System (Thermo Fisher Scientific, Waltham, MA, USA)	Cloud_Software_ThermoFisher	stepwise_sobrepesosyobesos_FEMALESyMALES_het_set_tomissing_ONLY_CASES.bed.gpg	.BED	stepwise_sobrepesosyobesos_FEMALESyMALES_het_set_tomissing_ONLY_CASES
EGAN00001617492	OpenArray and QuantStudio 12K Flex Real-Time PCR System (Thermo Fisher Scientific, Waltham, MA, USA)	Cloud_Software_ThermoFisher	stepwise_sobrepesosyobesos_FEMALESyMALES_het_set_tomissing_ONLY_CASES.bed.gpg	.BED	stepwise_sobrepesosyobesos_FEMALESyMALES_het_set_tomissing_ONLY_CASES
EGAN00001617493	OpenArray and QuantStudio 12K Flex Real-Time PCR System (Thermo Fisher Scientific, Waltham, MA, USA)	Cloud_Software_ThermoFisher	stepwise_sobrepesosyobesos_FEMALESyMALES_het_set_tomissing_ONLY_CASES.bed.gpg	.BED	stepwise_sobrepesosyobesos_FEMALESyMALES_het_set_tomissing_ONLY_CASES
EGAN00001617494	OpenArray and QuantStudio 12K Flex Real-Time PCR System (Thermo Fisher Scientific, Waltham, MA, USA)	Cloud_Software_ThermoFisher	stepwise_sobrepesosyobesos_FEMALESyMALES_het_set_tomissing_ONLY_CASES.bed.gpg	.BED	stepwise_sobrepesosyobesos_FEMALESyMALES_het_set_tomissing_ONLY_CASES
EGAN00001617495	OpenArray and QuantStudio 12K Flex Real-Time PCR System (Thermo Fisher Scientific, Waltham, MA, USA)	Cloud_Software_ThermoFisher	stepwise_sobrepesosyobesos_FEMALESyMALES_het_set_tomissing_ONLY_CASES.bed.gpg	.BED	stepwise_sobrepesosyobesos_FEMALESyMALES_het_set_tomissing_ONLY_CASES
EGAN00001617496	OpenArray and QuantStudio 12K Flex Real-Time PCR System (Thermo Fisher Scientific, Waltham, MA, USA)	Cloud_Software_ThermoFisher	stepwise_sobrepesosyobesos_FEMALESyMALES_het_set_tomissing_ONLY_CASES.bed.gpg	.BED	stepwise_sobrepesosyobesos_FEMALESyMALES_het_set_tomissing_ONLY_CASES
EGAN00001617497	OpenArray and QuantStudio 12K Flex Real-Time PCR System (Thermo Fisher Scientific, Waltham, MA, USA)	Cloud_Software_ThermoFisher	stepwise_sobrepesosyobesos_FEMALESyMALES_het_set_tomissing_ONLY_CASES.bed.gpg	.BED	stepwise_sobrepesosyobesos_FEMALESyMALES_het_set_tomissing_ONLY_CASES
EGAN00001617498	OpenArray and QuantStudio 12K Flex Real-Time PCR System (Thermo Fisher Scientific, Waltham, MA, USA)	Cloud_Software_ThermoFisher	stepwise_sobrepesosyobesos_FEMALESyMALES_het_set_tomissing_ONLY_CASES.bed.gpg	.BED	stepwise_sobrepesosyobesos_FEMALESyMALES_het_set_tomissing_ONLY_CASES
EGAN00001617499	OpenArray and QuantStudio 12K Flex Real-Time PCR System (Thermo Fisher Scientific, Waltham, MA, USA)	Cloud_Software_ThermoFisher	stepwise_sobrepesosyobesos_FEMALESyMALES_het_set_tomissing_ONLY_CASES.bed.gpg	.BED	stepwise_sobrepesosyobesos_FEMALESyMALES_het_set_tomissing_ONLY_CASES
EGAN00001617500	OpenArray and QuantStudio 12K Flex Real-Time PCR System (Thermo Fisher Scientific, Waltham, MA, USA)	Cloud_Software_ThermoFisher	stepwise_sobrepesosyobesos_FEMALESyMALES_het_set_tomissing_ONLY_CASES.bed.gpg	.BED	stepwise_sobrepesosyobesos_FEMALESyMALES_het_set_tomissing_ONLY_CASES
EGAN00001617501	OpenArray and QuantStudio 12K Flex Real-Time PCR System (Thermo Fisher Scientific, Waltham, MA, USA)	Cloud_Software_ThermoFisher	stepwise_sobrepesosyobesos_FEMALESyMALES_het_set_tomissing_ONLY_CASES.bed.gpg	.BED	stepwise_sobrepesosyobesos_FEMALESyMALES_het_set_tomissing_ONLY_CASES
EGAN00001617502	OpenArray and QuantStudio 12K Flex Real-Time PCR System (Thermo Fisher Scientific, Waltham, MA, USA)	Cloud_Software_ThermoFisher	stepwise_sobrepesosyobesos_FEMALESyMALES_het_set_tomissing_ONLY_CASES.bed.gpg	.BED	stepwise_sobrepesosyobesos_FEMALESyMALES_het_set_tomissing_ONLY_CASES
EGAN00001617503	OpenArray and QuantStudio 12K Flex Real-Time PCR System (Thermo Fisher Scientific, Waltham, MA, USA)	Cloud_Software_ThermoFisher	stepwise_sobrepesosyobesos_FEMALESyMALES_het_set_tomissing_ONLY_CASES.bed.gpg	.BED	stepwise_sobrepesosyobesos_FEMALESyMALES_het_set_tomissing_ONLY_CASES
EGAN00001617504	OpenArray and QuantStudio 12K Flex Real-Time PCR System (Thermo Fisher Scientific, Waltham, MA, USA)	Cloud_Software_ThermoFisher	stepwise_sobrepesosyobesos_FEMALESyMALES_het_set_tomissing_ONLY_CASES.bed.gpg	.BED	stepwise_sobrepesosyobesos_FEMALESyMALES_het_set_tomissing_ONLY_CASES
EGAN00001617505	OpenArray and QuantStudio 12K Flex Real-Time PCR System (Thermo Fisher Scientific, Waltham, MA, USA)	Cloud_Software_ThermoFisher	stepwise_sobrepesosyobesos_FEMALESyMALES_het_set_tomissing_ONLY_CASES.bed.gpg	.BED	stepwise_sobrepesosyobesos_FEMALESyMALES_het_set_tomissing_ONLY_CASES
EGAN00001617506	OpenArray and QuantStudio 12K Flex Real-Time PCR System (Thermo Fisher Scientific, Waltham, MA, USA)	Cloud_Software_ThermoFisher	stepwise_sobrepesosyobesos_FEMALESyMALES_het_set_tomissing_ONLY_CASES.bed.gpg	.BED	stepwise_sobrepesosyobesos_FEMALESyMALES_het_set_tomissing_ONLY_CASES
EGAN00001617507	OpenArray and QuantStudio 12K Flex Real-Time PCR System (Thermo Fisher Scientific, Waltham, MA, USA)	Cloud_Software_ThermoFisher	stepwise_sobrepesosyobesos_FEMALESyMALES_het_set_tomissing_ONLY_CASES.bed.gpg	.BED	stepwise_sobrepesosyobesos_FEMALESyMALES_het_set_tomissing_ONLY_CASES
EGAN00001617508	OpenArray and QuantStudio 12K Flex Real-Time PCR System (Thermo Fisher Scientific, Waltham, MA, USA)	Cloud_Software_ThermoFisher	stepwise_sobrepesosyobesos_FEMALESyMALES_het_set_tomissing_ONLY_CASES.bed.gpg	.BED	stepwise_sobrepesosyobesos_FEMALESyMALES_het_set_tomissing_ONLY_CASES
EGAN00001617509	OpenArray and QuantStudio 12K Flex Real-Time PCR System (Thermo Fisher Scientific, Waltham, MA, USA)	Cloud_Software_ThermoFisher	stepwise_sobrepesosyobesos_FEMALESyMALES_het_set_tomissing_ONLY_CASES.bed.gpg	.BED	stepwise_sobrepesosyobesos_FEMALESyMALES_het_set_tomissing_ONLY_CASES
EGAN00001617510	OpenArray and QuantStudio 12K Flex Real-Time PCR System (Thermo Fisher Scientific, Waltham, MA, USA)	Cloud_Software_ThermoFisher	stepwise_sobrepesosyobesos_FEMALESyMALES_het_set_tomissing_ONLY_CASES.bed.gpg	.BED	stepwise_sobrepesosyobesos_FEMALESyMALES_het_set_tomissing_ONLY_CASES
EGAN00001617511	OpenArray and QuantStudio 12K Flex Real-Time PCR System (Thermo Fisher Scientific, Waltham, MA, USA)	Cloud_Software_ThermoFisher	stepwise_sobrepesosyobesos_FEMALESyMALES_het_set_tomissing_ONLY_CASES.bed.gpg	.BED	stepwise_sobrepesosyobesos_FEMALESyMALES_het_set_tomissing_ONLY_CASES
EGAN00001617512	OpenArray and QuantStudio 12K Flex Real-Time PCR System (Thermo Fisher Scientific, Waltham, MA, USA)	Cloud_Software_ThermoFisher	stepwise_sobrepesosyobesos_FEMALESyMALES_het_set_tomissing_ONLY_CASES.bed.gpg	.BED	stepwise_sobrepesosyobesos_FEMALESyMALES_het_set_tomissing_ONLY_CASES
EGAN00001617513	OpenArray and QuantStudio 12K Flex Real-Time PCR System (Thermo Fisher Scientific, Waltham, MA, USA)	Cloud_Software_ThermoFisher	stepwise_sobrepesosyobesos_FEMALESyMALES_het_set_tomissing_ONLY_CASES.bed.gpg	.BED	stepwise_sobrepesosyobesos_FEMALESyMALES_het_set_tomissing_ONLY_CASES
EGAN00001617514	OpenArray and QuantStudio 12K Flex Real-Time PCR System (Thermo Fisher Scientific, Waltham, MA, USA)	Cloud_Software_ThermoFisher	stepwise_sobrepesosyobesos_FEMALESyMALES_het_set_tomissing_ONLY_CASES.bed.gpg	.BED	stepwise_sobrepesosyobesos_FEMALESyMALES_het_set_tomissing_ONLY_CASES
EGAN00001617515	OpenArray and QuantStudio 12K Flex Real-Time PCR System (Thermo Fisher Scientific, Waltham, MA, USA)	Cloud_Software_ThermoFisher	stepwise_sobrepesosyobesos_FEMALESyMALES_het_set_tomissing_ONLY_CASES.bed.gpg	.BED	stepwise_sobrepesosyobesos_FEMALESyMALES_het_set_tomissing_ONLY_CASES
EGAN00001617516	OpenArray and QuantStudio 12K Flex Real-Time PCR System (Thermo Fisher Scientific, Waltham, MA, USA)	Cloud_Software_ThermoFisher	stepwise_sobrepesosyobesos_FEMALESyMALES_het_set_tomissing_ONLY_CASES.bed.gpg	.BED	stepwise_sobrepesosyobesos_FEMALESyMALES_het_set_tomissing_ONLY_CASES
EGAN00001617517	OpenArray and QuantStudio 12K Flex Real-Time PCR System (Thermo Fisher Scientific, Waltham, MA, USA)	Cloud_Software_ThermoFisher	stepwise_sobrepesosyobesos_FEMALESyMALES_het_set_tomissing_ONLY_CASES.bed.gpg	.BED	stepwise_sobrepesosyobesos_FEMALESyMALES_het_set_tomissing_ONLY_CASES
EGAN00001617518	OpenArray and QuantStudio 12K Flex Real-Time PCR System (Thermo Fisher Scientific, Waltham, MA, USA)	Cloud_Software_ThermoFisher	stepwise_sobrepesosyobesos_FEMALESyMALES_het_set_tomissing_ONLY_CASES.bed.gpg	.BED	stepwise_sobrepesosyobesos_FEMALESyMALES_het_set_tomissing_ONLY_CASES
EGAN00001617519	OpenArray and QuantStudio 12K Flex Real-Time PCR System (Thermo Fisher Scientific, Waltham, MA, USA)	Cloud_Software_ThermoFisher	stepwise_sobrepesosyobesos_FEMALESyMALES_het_set_tomissing_ONLY_CASES.bed.gpg	.BED	stepwise_sobrepesosyobesos_FEMALESyMALES_het_set_tomissing_ONLY_CASES
EGAN00001617520	OpenArray and QuantStudio 12K Flex Real-Time PCR System (Thermo Fisher Scientific, Waltham, MA, USA)	Cloud_Software_ThermoFisher	stepwise_sobrepesosyobesos_FEMALESyMALES_het_set_tomissing_ONLY_CASES.bed.gpg	.BED	stepwise_sobrepesosyobesos_FEMALESyMALES_het_set_tomissing_ONLY_CASES
EGAN00001617521	OpenArray and QuantStudio 12K Flex Real-Time PCR System (Thermo Fisher Scientific, Waltham, MA, USA)	Cloud_Software_ThermoFisher	stepwise_sobrepesosyobesos_FEMALESyMALES_het_set_tomissing_ONLY_CASES.bed.gpg	.BED	stepwise_sobrepesosyobesos_FEMALESyMALES_het_set_tomissing_ONLY_CASES
EGAN00001617522	OpenArray and QuantStudio 12K Flex Real-Time PCR System (Thermo Fisher Scientific, Waltham, MA, USA)	Cloud_Software_ThermoFisher	stepwise_sobrepesosyobesos_FEMALESyMALES_het_set_tomissing_ONLY_CASES.bed.gpg	.BED	stepwise_sobrepesosyobesos_FEMALESyMALES_het_set_tomissing_ONLY_CASES
EGAN00001617523	OpenArray and QuantStudio 12K Flex Real-Time PCR System (Thermo Fisher Scientific, Waltham, MA, USA)	Cloud_Software_ThermoFisher	stepwise_sobrepesosyobesos_FEMALESyMALES_het_set_tomissing_ONLY_CASES.bed.gpg	.BED	stepwise_sobrepesosyobesos_FEMALESyMALES_het_set_tomissing_ONLY_CASES
EGAN00001617524	OpenArray and QuantStudio 12K Flex Real-Time PCR System (Thermo Fisher Scientific, Waltham, MA, USA)	Cloud_Software_ThermoFisher	stepwise_sobrepesosyobesos_FEMALESyMALES_het_set_tomissing_ONLY_CASES.bed.gpg	.BED	stepwise_sobrepesosyobesos_FEMALESyMALES_het_set_tomissing_ONLY_CASES
EGAN00001617525	OpenArray and QuantStudio 12K Flex Real-Time PCR System (Thermo Fisher Scientific, Waltham, MA, USA)	Cloud_Software_ThermoFisher	stepwise_sobrepesosyobesos_FEMALESyMALES_het_set_tomissing_ONLY_CASES.bed.gpg	.BED	stepwise_sobrepesosyobesos_FEMALESyMALES_het_set_tomissing_ONLY_CASES
EGAN00001617526	OpenArray and QuantStudio 12K Flex Real-Time PCR System (Thermo Fisher Scientific, Waltham, MA, USA)	Cloud_Software_ThermoFisher	stepwise_sobrepesosyobesos_FEMALESyMALES_het_set_tomissing_ONLY_CASES.bed.gpg	.BED	stepwise_sobrepesosyobesos_FEMALESyMALES_het_set_tomissing_ONLY_CASES
EGAN00001617527	OpenArray and QuantStudio 12K Flex Real-Time PCR System (Thermo Fisher Scientific, Waltham, MA, USA)	Cloud_Software_ThermoFisher	stepwise_sobrepesosyobesos_FEMALESyMALES_het_set_tomissing_ONLY_CASES.bed.gpg	.BED	stepwise_sobrepesosyobesos_FEMALESyMALES_het_set_tomissing_ONLY_CASES
EGAN00001617528	OpenArray and QuantStudio 12K Flex Real-Time PCR System (Thermo Fisher Scientific, Waltham, MA, USA)	Cloud_Software_ThermoFisher	stepwise_sobrepesosyobesos_FEMALESyMALES_het_set_tomissing_ONLY_CASES.bed.gpg	.BED	stepwise_sobrepesosyobesos_FEMALESyMALES_het_set_tomissing_ONLY_CASES
EGAN00001617529	OpenArray and QuantStudio 12K Flex Real-Time PCR System (Thermo Fisher Scientific, Waltham, MA, USA)	Cloud_Software_ThermoFisher	stepwise_sobrepesosyobesos_FEMALESyMALES_het_set_tomissing_ONLY_CASES.bed.gpg	.BED	stepwise_sobrepesosyobesos_FEMALESyMALES_het_set_tomissing_ONLY_CASES
EGAN00001617530	OpenArray and QuantStudio 12K Flex Real-Time PCR System (Thermo Fisher Scientific, Waltham, MA, USA)	Cloud_Software_ThermoFisher	stepwise_sobrepesosyobesos_FEMALESyMALES_het_set_tomissing_ONLY_CASES.bed.gpg	.BED	stepwise_sobrepesosyobesos_FEMALESyMALES_het_set_tomissing_ONLY_CASES
EGAN00001617531	OpenArray and QuantStudio 12K Flex Real-Time PCR System (Thermo Fisher Scientific, Waltham, MA, USA)	Cloud_Software_ThermoFisher	stepwise_sobrepesosyobesos_FEMALESyMALES_het_set_tomissing_ONLY_CASES.bed.gpg	.BED	stepwise_sobrepesosyobesos_FEMALESyMALES_het_set_tomissing_ONLY_CASES
EGAN00001617532	OpenArray and QuantStudio 12K Flex Real-Time PCR System (Thermo Fisher Scientific, Waltham, MA, USA)	Cloud_Software_ThermoFisher	stepwise_sobrepesosyobesos_FEMALESyMALES_het_set_tomissing_ONLY_CASES.bed.gpg	.BED	stepwise_sobrepesosyobesos_FEMALESyMALES_het_set_tomissing_ONLY_CASES
EGAN00001617533	OpenArray and QuantStudio 12K Flex Real-Time PCR System (Thermo Fisher Scientific, Waltham, MA, USA)	Cloud_Software_ThermoFisher	stepwise_sobrepesosyobesos_FEMALESyMALES_het_set_tomissing_ONLY_CASES.bed.gpg	.BED	stepwise_sobrepesosyobesos_FEMALESyMALES_het_set_tomissing_ONLY_CASES
EGAN00001617534	OpenArray and QuantStudio 12K Flex Real-Time PCR System (Thermo Fisher Scientific, Waltham, MA, USA)	Cloud_Software_ThermoFisher	stepwise_sobrepesosyobesos_FEMALESyMALES_het_set_tomissing_ONLY_CASES.bed.gpg	.BED	stepwise_sobrepesosyobesos_FEMALESyMALES_het_set_tomissing_ONLY_CASES
EGAN00001617535	OpenArray and QuantStudio 12K Flex Real-Time PCR System (Thermo Fisher Scientific, Waltham, MA, USA)	Cloud_Software_ThermoFisher	stepwise_sobrepesosyobesos_FEMALESyMALES_het_set_tomissing_ONLY_CASES.bed.gpg	.BED	stepwise_sobrepesosyobesos_FEMALESyMALES_het_set_tomissing_ONLY_CASES
EGAN00001617536	OpenArray and QuantStudio 12K Flex Real-Time PCR System (Thermo Fisher Scientific, Waltham, MA, USA)	Cloud_Software_ThermoFisher	stepwise_sobrepesosyobesos_FEMALESyMALES_het_set_tomissing_ONLY_CASES.bed.gpg	.BED	stepwise_sobrepesosyobesos_FEMALESyMALES_het_set_tomissing_ONLY_CASES
EGAN00001617537	OpenArray and QuantStudio 12K Flex Real-Time PCR System (Thermo Fisher Scientific, Waltham, MA, USA)	Cloud_Software_ThermoFisher	stepwise_sobrepesosyobesos_FEMALESyMALES_het_set_tomissing_ONLY_CASES.bed.gpg	.BED	stepwise_sobrepesosyobesos_FEMALESyMALES_het_set_tomissing_ONLY_CASES
EGAN00001617538	OpenArray and QuantStudio 12K Flex Real-Time PCR System (Thermo Fisher Scientific, Waltham, MA, USA)	Cloud_Software_ThermoFisher	stepwise_sobrepesosyobesos_FEMALESyMALES_het_set_tomissing_ONLY_CASES.bed.gpg	.BED	stepwise_sobrepesosyobesos_FEMALESyMALES_het_set_tomissing_ONLY_CASES
EGAN00001617539	OpenArray and QuantStudio 12K Flex Real-Time PCR System (Thermo Fisher Scientific, Waltham, MA, USA)	Cloud_Software_ThermoFisher	stepwise_sobrepesosyobesos_FEMALESyMALES_het_set_tomissing_ONLY_CASES.bed.gpg	.BED	stepwise_sobrepesosyobesos_FEMALESyMALES_het_set_tomissing_ONLY_CASES
EGAN00001617540	OpenArray and QuantStudio 12K Flex Real-Time PCR System (Thermo Fisher Scientific, Waltham, MA, USA)	Cloud_Software_ThermoFisher	stepwise_sobrepesosyobesos_FEMALESyMALES_het_set_tomissing_ONLY_CASES.bed.gpg	.BED	stepwise_sobrepesosyobesos_FEMALESyMALES_het_set_tomissing_ONLY_CASES
EGAN00001617541	OpenArray and QuantStudio 12K Flex Real-Time PCR System (Thermo Fisher Scientific, Waltham, MA, USA)	Cloud_Software_ThermoFisher	stepwise_sobrepesosyobesos_FEMALESyMALES_het_set_tomissing_ONLY_CASES.bed.gpg	.BED	stepwise_sobrepesosyobesos_FEMALESyMALES_het_set_tomissing_ONLY_CASES
EGAN00001617542	OpenArray and QuantStudio 12K Flex Real-Time PCR System (Thermo Fisher Scientific, Waltham, MA, USA)	Cloud_Software_ThermoFisher	stepwise_sobrepesosyobesos_FEMALESyMALES_het_set_tomissing_ONLY_CASES.bed.gpg	.BED	stepwise_sobrepesosyobesos_FEMALESyMALES_het_set_tomissing_ONLY_CASES
EGAN00001617543	OpenArray and QuantStudio 12K Flex Real-Time PCR System (Thermo Fisher Scientific, Waltham, MA, USA)	Cloud_Software_ThermoFisher	stepwise_sobrepesosyobesos_FEMALESyMALES_het_set_tomissing_ONLY_CASES.bed.gpg	.BED	stepwise_sobrepesosyobesos_FEMALESyMALES_het_set_tomissing_ONLY_CASES
EGAN00001617544	OpenArray and QuantStudio 12K Flex Real-Time PCR System (Thermo Fisher Scientific, Waltham, MA, USA)	Cloud_Software_ThermoFisher	stepwise_sobrepesosyobesos_FEMALESyMALES_het_set_tomissing_ONLY_CASES.bed.gpg	.BED	stepwise_sobrepesosyobesos_FEMALESyMALES_het_set_tomissing_ONLY_CASES
EGAN00001617545	OpenArray and QuantStudio 12K Flex Real-Time PCR System (Thermo Fisher Scientific, Waltham, MA, USA)	Cloud_Software_ThermoFisher	stepwise_sobrepesosyobesos_FEMALESyMALES_het_set_tomissing_ONLY_CASES.bed.gpg	.BED	stepwise_sobrepesosyobesos_FEMALESyMALES_het_set_tomissing_ONLY_CASES
EGAN00001617546	OpenArray and QuantStudio 12K Flex Real-Time PCR System (Thermo Fisher Scientific, Waltham, MA, USA)	Cloud_Software_ThermoFisher	stepwise_sobrepesosyobesos_FEMALESyMALES_het_set_tomissing_ONLY_CASES.bed.gpg	.BED	stepwise_sobrepesosyobesos_FEMALESyMALES_het_set_tomissing_ONLY_CASES
EGAN00001617547	OpenArray and QuantStudio 12K Flex Real-Time PCR System (Thermo Fisher Scientific, Waltham, MA, USA)	Cloud_Software_ThermoFisher	stepwise_sobrepesosyobesos_FEMALESyMALES_het_set_tomissing_ONLY_CASES.bed.gpg	.BED	stepwise_sobrepesosyobesos_FEMALESyMALES_het_set_tomissing_ONLY_CASES
EGAN00001617548	OpenArray and QuantStudio 12K Flex Real-Time PCR System (Thermo Fisher Scientific, Waltham, MA, USA)	Cloud_Software_ThermoFisher	stepwise_sobrepesosyobesos_FEMALESyMALES_het_set_tomissing_ONLY_CASES.bed.gpg	.BED	stepwise_sobrepesosyobesos_FEMALESyMALES_het_set_tomissing_ONLY_CASES
EGAN00001617549	OpenArray and QuantStudio 12K Flex Real-Time PCR System (Thermo Fisher Scientific, Waltham, MA, USA)	Cloud_Software_ThermoFisher	stepwise_sobrepesosyobesos_FEMALESyMALES_het_set_tomissing_ONLY_CASES.bed.gpg	.BED	stepwise_sobrepesosyobesos_FEMALESyMALES_het_set_tomissing_ONLY_CASES
EGAN00001617550	OpenArray and QuantStudio 12K Flex Real-Time PCR System (Thermo Fisher Scientific, Waltham, MA, USA)	Cloud_Software_ThermoFisher	stepwise_sobrepesosyobesos_FEMALESyMALES_het_set_tomissing_ONLY_CASES.bed.gpg	.BED	stepwise_sobrepesosyobesos_FEMALESyMALES_het_set_tomissing_ONLY_CASES
EGAN00001617551	OpenArray and QuantStudio 12K Flex Real-Time PCR System (Thermo Fisher Scientific, Waltham, MA, USA)	Cloud_Software_ThermoFisher	stepwise_sobrepesosyobesos_FEMALESyMALES_het_set_tomissing_ONLY_CASES.bed.gpg	.BED	stepwise_sobrepesosyobesos_FEMALESyMALES_het_set_tomissing_ONLY_CASES
EGAN00001617552	OpenArray and QuantStudio 12K Flex Real-Time PCR System (Thermo Fisher Scientific, Waltham, MA, USA)	Cloud_Software_ThermoFisher	stepwise_sobrepesosyobesos_FEMALESyMALES_het_set_tomissing_ONLY_CASES.bed.gpg	.BED	stepwise_sobrepesosyobesos_FEMALESyMALES_het_set_tomissing_ONLY_CASES
EGAN00001617553	OpenArray and QuantStudio 12K Flex Real-Time PCR System (Thermo Fisher Scientific, Waltham, MA, USA)	Cloud_Software_ThermoFisher	stepwise_sobrepesosyobesos_FEMALESyMALES_het_set_tomissing_ONLY_CASES.bed.gpg	.BED	stepwise_sobrepesosyobesos_FEMALESyMALES_het_set_tomissing_ONLY_CASES
EGAN00001617554	OpenArray and QuantStudio 12K Flex Real-Time PCR System (Thermo Fisher Scientific, Waltham, MA, USA)	Cloud_Software_ThermoFisher	stepwise_sobrepesosyobesos_FEMALESyMALES_het_set_tomissing_ONLY_CASES.bed.gpg	.BED	stepwise_sobrepesosyobesos_FEMALESyMALES_het_set_tomissing_ONLY_CASES
EGAN00001617555	OpenArray and QuantStudio 12K Flex Real-Time PCR System (Thermo Fisher Scientific, Waltham, MA, USA)	Cloud_Software_ThermoFisher	stepwise_sobrepesosyobesos_FEMALESyMALES_het_set_tomissing_ONLY_CASES.bed.gpg	.BED	stepwise_sobrepesosyobesos_FEMALESyMALES_het_set_tomissing_ONLY_CASES
EGAN00001617556	OpenArray and QuantStudio 12K Flex Real-Time PCR System (Thermo Fisher Scientific, Waltham, MA, USA)	Cloud_Software_ThermoFisher	stepwise_sobrepesosyobesos_FEMALESyMALES_het_set_tomissing_ONLY_CASES.bed.gpg	.BED	stepwise_sobrepesosyobesos_FEMALESyMALES_het_set_tomissing_ONLY_CASES
EGAN00001617557	OpenArray and QuantStudio 12K Flex Real-Time PCR System (Thermo Fisher Scientific, Waltham, MA, USA)	Cloud_Software_ThermoFisher	stepwise_sobrepesosyobesos_FEMALESyMALES_het_set_tomissing_ONLY_CASES.bed.gpg	.BED	stepwise_sobrepesosyobesos_FEMALESyMALES_het_set_tomissing_ONLY_CASES
EGAN00001617558	OpenArray and QuantStudio 12K Flex Real-Time PCR System (Thermo Fisher Scientific, Waltham, MA, USA)	Cloud_Software_ThermoFisher	stepwise_sobrepesosyobesos_FEMALESyMALES_het_set_tomissing_ONLY_CASES.bed.gpg	.BED	stepwise_sobrepesosyobesos_FEMALESyMALES_het_set_tomissing_ONLY_CASES
EGAN00001617559	OpenArray and QuantStudio 12K Flex Real-Time PCR System (Thermo Fisher Scientific, Waltham, MA, USA)	Cloud_Software_ThermoFisher	stepwise_sobrepesosyobesos_FEMALESyMALES_het_set_tomissing_ONLY_CASES.bed.gpg	.BED	stepwise_sobrepesosyobesos_FEMALESyMALES_het_set_tomissing_ONLY_CASES
EGAN00001617560	OpenArray and QuantStudio 12K Flex Real-Time PCR System (Thermo Fisher Scientific, Waltham, MA, USA)	Cloud_Software_ThermoFisher	stepwise_sobrepesosyobesos_FEMALESyMALES_het_set_tomissing_ONLY_CASES.bed.gpg	.BED	stepwise_sobrepesosyobesos_FEMALESyMALES_het_set_tomissing_ONLY_CASES
EGAN00001617561	OpenArray and QuantStudio 12K Flex Real-Time PCR System (Thermo Fisher Scientific, Waltham, MA, USA)	Cloud_Software_ThermoFisher	stepwise_sobrepesosyobesos_FEMALESyMALES_het_set_tomissing_ONLY_CASES.bed.gpg	.BED	stepwise_sobrepesosyobesos_FEMALESyMALES_het_set_tomissing_ONLY_CASES
EGAN00001617562	OpenArray and QuantStudio 12K Flex Real-Time PCR System (Thermo Fisher Scientific, Waltham, MA, USA)	Cloud_Software_ThermoFisher	stepwise_sobrepesosyobesos_FEMALESyMALES_het_set_tomissing_ONLY_CASES.bed.gpg	.BED	stepwise_sobrepesosyobesos_FEMALESyMALES_het_set_tomissing_ONLY_CASES
EGAN00001617563	OpenArray and QuantStudio 12K Flex Real-Time PCR System (Thermo Fisher Scientific, Waltham, MA, USA)	Cloud_Software_ThermoFisher	stepwise_sobrepesosyobesos_FEMALESyMALES_het_set_tomissing_ONLY_CASES.bed.gpg	.BED	stepwise_sobrepesosyobesos_FEMALESyMALES_het_set_tomissing_ONLY_CASES
EGAN00001617564	OpenArray and QuantStudio 12K Flex Real-Time PCR System (Thermo Fisher Scientific, Waltham, MA, USA)	Cloud_Software_ThermoFisher	stepwise_sobrepesosyobesos_FEMALESyMALES_het_set_tomissing_ONLY_CASES.bed.gpg	.BED	stepwise_sobrepesosyobesos_FEMALESyMALES_het_set_tomissing_ONLY_CASES
EGAN00001617565	OpenArray and QuantStudio 12K Flex Real-Time PCR System (Thermo Fisher Scientific, Waltham, MA, USA)	Cloud_Software_ThermoFisher	stepwise_sobrepesosyobesos_FEMALESyMALES_het_set_tomissing_ONLY_CASES.bed.gpg	.BED	stepwise_sobrepesosyobesos_FEMALESyMALES_het_set_tomissing_ONLY_CASES
EGAN00001617566	OpenArray and QuantStudio 12K Flex Real-Time PCR System (Thermo Fisher Scientific, Waltham, MA, USA)	Cloud_Software_ThermoFisher	stepwise_sobrepesosyobesos_FEMALESyMALES_het_set_tomissing_ONLY_CASES.bed.gpg	.BED	stepwise_sobrepesosyobesos_FEMALESyMALES_het_set_tomissing_ONLY_CASES
EGAN00001617567	OpenArray and QuantStudio 12K Flex Real-Time PCR System (Thermo Fisher Scientific, Waltham, MA, USA)	Cloud_Software_ThermoFisher	stepwise_sobrepesosyobesos_FEMALESyMALES_het_set_tomissing_ONLY_CASES.bed.gpg	.BED	stepwise_sobrepesosyobesos_FEMALESyMALES_het_set_tomissing_ONLY_CASES
EGAN00001617568	OpenArray and QuantStudio 12K Flex Real-Time PCR System (Thermo Fisher Scientific, Waltham, MA, USA)	Cloud_Software_ThermoFisher	stepwise_sobrepesosyobesos_FEMALESyMALES_het_set_tomissing_ONLY_CASES.bed.gpg	.BED	stepwise_sobrepesosyobesos_FEMALESyMALES_het_set_tomissing_ONLY_CASES
EGAN00001617569	OpenArray and QuantStudio 12K Flex Real-Time PCR System (Thermo Fisher Scientific, Waltham, MA, USA)	Cloud_Software_ThermoFisher	stepwise_sobrepesosyobesos_FEMALESyMALES_het_set_tomissing_ONLY_CASES.bed.gpg	.BED	stepwise_sobrepesosyobesos_FEMALESyMALES_het_set_tomissing_ONLY_CASES
EGAN00001617570	OpenArray and QuantStudio 12K Flex Real-Time PCR System (Thermo Fisher Scientific, Waltham, MA, USA)	Cloud_Software_ThermoFisher	stepwise_sobrepesosyobesos_FEMALESyMALES_het_set_tomissing_ONLY_CASES.bed.gpg	.BED	stepwise_sobrepesosyobesos_FEMALESyMALES_het_set_tomissing_ONLY_CASES
EGAN00001617571	OpenArray and QuantStudio 12K Flex Real-Time PCR System (Thermo Fisher Scientific, Waltham, MA, USA)	Cloud_Software_ThermoFisher	stepwise_sobrepesosyobesos_FEMALESyMALES_het_set_tomissing_ONLY_CASES.bed.gpg	.BED	stepwise_sobrepesosyobesos_FEMALESyMALES_het_set_tomissing_ONLY_CASES
EGAN00001617572	OpenArray and QuantStudio 12K Flex Real-Time PCR System (Thermo Fisher Scientific, Waltham, MA, USA)	Cloud_Software_ThermoFisher	stepwise_sobrepesosyobesos_FEMALESyMALES_het_set_tomissing_ONLY_CASES.bed.gpg	.BED	stepwise_sobrepesosyobesos_FEMALESyMALES_het_set_tomissing_ONLY_CASES
EGAN00001617573	OpenArray and QuantStudio 12K Flex Real-Time PCR System (Thermo Fisher Scientific, Waltham, MA, USA)	Cloud_Software_ThermoFisher	stepwise_sobrepesosyobesos_FEMALESyMALES_het_set_tomissing_ONLY_CASES.bed.gpg	.BED	stepwise_sobrepesosyobesos_FEMALESyMALES_het_set_tomissing_ONLY_CASES
EGAN00001617574	OpenArray and QuantStudio 12K Flex Real-Time PCR System (Thermo Fisher Scientific, Waltham, MA, USA)	Cloud_Software_ThermoFisher	stepwise_sobrepesosyobesos_FEMALESyMALES_het_set_tomissing_ONLY_CASES.bed.gpg	.BED	stepwise_sobrepesosyobesos_FEMALESyMALES_het_set_tomissing_ONLY_CASES
EGAN00001617575	OpenArray and QuantStudio 12K Flex Real-Time PCR System (Thermo Fisher Scientific, Waltham, MA, USA)	Cloud_Software_ThermoFisher	stepwise_sobrepesosyobesos_FEMALESyMALES_het_set_tomissing_ONLY_CASES.bed.gpg	.BED	stepwise_sobrepesosyobesos_FEMALESyMALES_het_set_tomissing_ONLY_CASES
EGAN00001617576	OpenArray and QuantStudio 12K Flex Real-Time PCR System (Thermo Fisher Scientific, Waltham, MA, USA)	Cloud_Software_ThermoFisher	stepwise_sobrepesosyobesos_FEMALESyMALES_het_set_tomissing_ONLY_CASES.bed.gpg	.BED	stepwise_sobrepesosyobesos_FEMALESyMALES_het_set_tomissing_ONLY_CASES
EGAN00001617577	OpenArray and QuantStudio 12K Flex Real-Time PCR System (Thermo Fisher Scientific, Waltham, MA, USA)	Cloud_Software_ThermoFisher	stepwise_sobrepesosyobesos_FEMALESyMALES_het_set_tomissing_ONLY_CASES.bed.gpg	.BED	stepwise_sobrepesosyobesos_FEMALESyMALES_het_set_tomissing_ONLY_CASES
EGAN00001617578	OpenArray and QuantStudio 12K Flex Real-Time PCR System (Thermo Fisher Scientific, Waltham, MA, USA)	Cloud_Software_ThermoFisher	stepwise_sobrepesosyobesos_FEMALESyMALES_het_set_tomissing_ONLY_CASES.bed.gpg	.BED	stepwise_sobrepesosyobesos_FEMALESyMALES_het_set_tomissing_ONLY_CASES
EGAN00001617579	OpenArray and QuantStudio 12K Flex Real-Time PCR System (Thermo Fisher Scientific, Waltham, MA, USA)	Cloud_Software_ThermoFisher	stepwise_sobrepesosyobesos_FEMALESyMALES_het_set_tomissing_ONLY_CASES.bed.gpg	.BED	stepwise_sobrepesosyobesos_FEMALESyMALES_het_set_tomissing_ONLY_CASES
EGAN00001617580	OpenArray and QuantStudio 12K Flex Real-Time PCR System (Thermo Fisher Scientific, Waltham, MA, USA)	Cloud_Software_ThermoFisher	stepwise_sobrepesosyobesos_FEMALESyMALES_het_set_tomissing_ONLY_CASES.bed.gpg	.BED	stepwise_sobrepesosyobesos_FEMALESyMALES_het_set_tomissing_ONLY_CASES
EGAN00001617581	OpenArray and QuantStudio 12K Flex Real-Time PCR System (Thermo Fisher Scientific, Waltham, MA, USA)	Cloud_Software_ThermoFisher	stepwise_sobrepesosyobesos_FEMALESyMALES_het_set_tomissing_ONLY_CASES.bed.gpg	.BED	stepwise_sobrepesosyobesos_FEMALESyMALES_het_set_tomissing_ONLY_CASES
EGAN00001617582	OpenArray and QuantStudio 12K Flex Real-Time PCR System (Thermo Fisher Scientific, Waltham, MA, USA)	Cloud_Software_ThermoFisher	stepwise_sobrepesosyobesos_FEMALESyMALES_het_set_tomissing_ONLY_CASES.bed.gpg	.BED	stepwise_sobrepesosyobesos_FEMALESyMALES_het_set_tomissing_ONLY_CASES
EGAN00001617583	OpenArray and QuantStudio 12K Flex Real-Time PCR System (Thermo Fisher Scientific, Waltham, MA, USA)	Cloud_Software_ThermoFisher	stepwise_sobrepesosyobesos_FEMALESyMALES_het_set_tomissing_ONLY_CASES.bed.gpg	.BED	stepwise_sobrepesosyobesos_FEMALESyMALES_het_set_tomissing_ONLY_CASES
EGAN00001617584	OpenArray and QuantStudio 12K Flex Real-Time PCR System (Thermo Fisher Scientific, Waltham, MA, USA)	Cloud_Software_ThermoFisher	stepwise_sobrepesosyobesos_FEMALESyMALES_het_set_tomissing_ONLY_CASES.bed.gpg	.BED	stepwise_sobrepesosyobesos_FEMALESyMALES_het_set_tomissing_ONLY_CASES
EGAN00001617585	OpenArray and QuantStudio 12K Flex Real-Time PCR System (Thermo Fisher Scientific, Waltham, MA, USA)	Cloud_Software_ThermoFisher	stepwise_sobrepesosyobesos_FEMALESyMALES_het_set_tomissing_ONLY_CASES.bed.gpg	.BED	stepwise_sobrepesosyobesos_FEMALESyMALES_het_set_tomissing_ONLY_CASES
EGAN00001617586	OpenArray and QuantStudio 12K Flex Real-Time PCR System (Thermo Fisher Scientific, Waltham, MA, USA)	Cloud_Software_ThermoFisher	stepwise_sobrepesosyobesos_FEMALESyMALES_het_set_tomissing_ONLY_CASES.bed.gpg	.BED	stepwise_sobrepesosyobesos_FEMALESyMALES_het_set_tomissing_ONLY_CASES
EGAN00001617587	OpenArray and QuantStudio 12K Flex Real-Time PCR System (Thermo Fisher Scientific, Waltham, MA, USA)	Cloud_Software_ThermoFisher	stepwise_sobrepesosyobesos_FEMALESyMALES_het_set_tomissing_ONLY_CASES.bed.gpg	.BED	stepwise_sobrepesosyobesos_FEMALESyMALES_het_set_tomissing_ONLY_CASES
EGAN00001617588	OpenArray and QuantStudio 12K Flex Real-Time PCR System (Thermo Fisher Scientific, Waltham, MA, USA)	Cloud_Software_ThermoFisher	stepwise_sobrepesosyobesos_FEMALESyMALES_het_set_tomissing_ONLY_CASES.bed.gpg	.BED	stepwise_sobrepesosyobesos_FEMALESyMALES_het_set_tomissing_ONLY_CASES
EGAN00001617589	OpenArray and QuantStudio 12K Flex Real-Time PCR System (Thermo Fisher Scientific, Waltham, MA, USA)	Cloud_Software_ThermoFisher	stepwise_sobrepesosyobesos_FEMALESyMALES_het_set_tomissing_ONLY_CASES.bed.gpg	.BED	stepwise_sobrepesosyobesos_FEMALESyMALES_het_set_tomissing_ONLY_CASES
EGAN00001617590	OpenArray and QuantStudio 12K Flex Real-Time PCR System (Thermo Fisher Scientific, Waltham, MA, USA)	Cloud_Software_ThermoFisher	stepwise_sobrepesosyobesos_FEMALESyMALES_het_set_tomissing_ONLY_CASES.bed.gpg	.BED	stepwise_sobrepesosyobesos_FEMALESyMALES_het_set_tomissing_ONLY_CASES
EGAN00001617591	OpenArray and QuantStudio 12K Flex Real-Time PCR System (Thermo Fisher Scientific, Waltham, MA, USA)	Cloud_Software_ThermoFisher	stepwise_sobrepesosyobesos_FEMALESyMALES_het_set_tomissing_ONLY_CASES.bed.gpg	.BED	stepwise_sobrepesosyobesos_FEMALESyMALES_het_set_tomissing_ONLY_CASES
EGAN00001617592	OpenArray and QuantStudio 12K Flex Real-Time PCR System (Thermo Fisher Scientific, Waltham, MA, USA)	Cloud_Software_ThermoFisher	stepwise_sobrepesosyobesos_FEMALESyMALES_het_set_tomissing_ONLY_CASES.bed.gpg	.BED	stepwise_sobrepesosyobesos_FEMALESyMALES_het_set_tomissing_ONLY_CASES
EGAN00001617593	OpenArray and QuantStudio 12K Flex Real-Time PCR System (Thermo Fisher Scientific, Waltham, MA, USA)	Cloud_Software_ThermoFisher	stepwise_sobrepesosyobesos_FEMALESyMALES_het_set_tomissing_ONLY_CASES.bed.gpg	.BED	stepwise_sobrepesosyobesos_FEMALESyMALES_het_set_tomissing_ONLY_CASES
EGAN00001617594	OpenArray and QuantStudio 12K Flex Real-Time PCR System (Thermo Fisher Scientific, Waltham, MA, USA)	Cloud_Software_ThermoFisher	stepwise_sobrepesosyobesos_FEMALESyMALES_het_set_tomissing_ONLY_CASES.bed.gpg	.BED	stepwise_sobrepesosyobesos_FEMALESyMALES_het_set_tomissing_ONLY_CASES
EGAN00001617595	OpenArray and QuantStudio 12K Flex Real-Time PCR System (Thermo Fisher Scientific, Waltham, MA, USA)	Cloud_Software_ThermoFisher	stepwise_sobrepesosyobesos_FEMALESyMALES_het_set_tomissing_ONLY_CASES.bed.gpg	.BED	stepwise_sobrepesosyobesos_FEMALESyMALES_het_set_tomissing_ONLY_CASES
EGAN00001617596	OpenArray and QuantStudio 12K Flex Real-Time PCR System (Thermo Fisher Scientific, Waltham, MA, USA)	Cloud_Software_ThermoFisher	stepwise_sobrepesosyobesos_FEMALESyMALES_het_set_tomissing_ONLY_CASES.bed.gpg	.BED	stepwise_sobrepesosyobesos_FEMALESyMALES_het_set_tomissing_ONLY_CASES
EGAN00001617597	OpenArray and QuantStudio 12K Flex Real-Time PCR System (Thermo Fisher Scientific, Waltham, MA, USA)	Cloud_Software_ThermoFisher	stepwise_sobrepesosyobesos_FEMALESyMALES_het_set_tomissing_ONLY_CASES.bed.gpg	.BED	stepwise_sobrepesosyobesos_FEMALESyMALES_het_set_tomissing_ONLY_CASES
EGAN00001617598	OpenArray and QuantStudio 12K Flex Real-Time PCR System (Thermo Fisher Scientific, Waltham, MA, USA)	Cloud_Software_ThermoFisher	stepwise_sobrepesosyobesos_FEMALESyMALES_het_set_tomissing_ONLY_CASES.bed.gpg	.BED	stepwise_sobrepesosyobesos_FEMALESyMALES_het_set_tomissing_ONLY_CASES
EGAN00001617599	OpenArray and QuantStudio 12K Flex Real-Time PCR System (Thermo Fisher Scientific, Waltham, MA, USA)	Cloud_Software_ThermoFisher	stepwise_sobrepesosyobesos_FEMALESyMALES_het_set_tomissing_ONLY_CASES.bed.gpg	.BED	stepwise_sobrepesosyobesos_FEMALESyMALES_het_set_tomissing_ONLY_CASES
EGAN00001617600	OpenArray and QuantStudio 12K Flex Real-Time PCR System (Thermo Fisher Scientific, Waltham, MA, USA)	Cloud_Software_ThermoFisher	stepwise_sobrepesosyobesos_FEMALESyMALES_het_set_tomissing_ONLY_CASES.bed.gpg	.BED	stepwise_sobrepesosyobesos_FEMALESyMALES_het_set_tomissing_ONLY_CASES
EGAN00001617601	OpenArray and QuantStudio 12K Flex Real-Time PCR System (Thermo Fisher Scientific, Waltham, MA, USA)	Cloud_Software_ThermoFisher	stepwise_sobrepesosyobesos_FEMALESyMALES_het_set_tomissing_ONLY_CASES.bed.gpg	.BED	stepwise_sobrepesosyobesos_FEMALESyMALES_het_set_tomissing_ONLY_CASES
EGAN00001617602	OpenArray and QuantStudio 12K Flex Real-Time PCR System (Thermo Fisher Scientific, Waltham, MA, USA)	Cloud_Software_ThermoFisher	stepwise_sobrepesosyobesos_FEMALESyMALES_het_set_tomissing_ONLY_CASES.bed.gpg	.BED	stepwise_sobrepesosyobesos_FEMALESyMALES_het_set_tomissing_ONLY_CASES
EGAN00001617603	OpenArray and QuantStudio 12K Flex Real-Time PCR System (Thermo Fisher Scientific, Waltham, MA, USA)	Cloud_Software_ThermoFisher	stepwise_sobrepesosyobesos_FEMALESyMALES_het_set_tomissing_ONLY_CASES.bed.gpg	.BED	stepwise_sobrepesosyobesos_FEMALESyMALES_het_set_tomissing_ONLY_CASES
EGAN00001617604	OpenArray and QuantStudio 12K Flex Real-Time PCR System (Thermo Fisher Scientific, Waltham, MA, USA)	Cloud_Software_ThermoFisher	stepwise_sobrepesosyobesos_FEMALESyMALES_het_set_tomissing_ONLY_CASES.bed.gpg	.BED	stepwise_sobrepesosyobesos_FEMALESyMALES_het_set_tomissing_ONLY_CASES
EGAN00001617605	OpenArray and QuantStudio 12K Flex Real-Time PCR System (Thermo Fisher Scientific, Waltham, MA, USA)	Cloud_Software_ThermoFisher	stepwise_sobrepesosyobesos_FEMALESyMALES_het_set_tomissing_ONLY_CASES.bed.gpg	.BED	stepwise_sobrepesosyobesos_FEMALESyMALES_het_set_tomissing_ONLY_CASES
EGAN00001617606	OpenArray and QuantStudio 12K Flex Real-Time PCR System (Thermo Fisher Scientific, Waltham, MA, USA)	Cloud_Software_ThermoFisher	stepwise_sobrepesosyobesos_FEMALESyMALES_het_set_tomissing_ONLY_CASES.bed.gpg	.BED	stepwise_sobrepesosyobesos_FEMALESyMALES_het_set_tomissing_ONLY_CASES
EGAN00001617607	OpenArray and QuantStudio 12K Flex Real-Time PCR System (Thermo Fisher Scientific, Waltham, MA, USA)	Cloud_Software_ThermoFisher	stepwise_sobrepesosyobesos_FEMALESyMALES_het_set_tomissing_ONLY_CASES.bed.gpg	.BED	stepwise_sobrepesosyobesos_FEMALESyMALES_het_set_tomissing_ONLY_CASES
EGAN00001617608	OpenArray and QuantStudio 12K Flex Real-Time PCR System (Thermo Fisher Scientific, Waltham, MA, USA)	Cloud_Software_ThermoFisher	stepwise_sobrepesosyobesos_FEMALESyMALES_het_set_tomissing_ONLY_CASES.bed.gpg	.BED	stepwise_sobrepesosyobesos_FEMALESyMALES_het_set_tomissing_ONLY_CASES
EGAN00001617609	OpenArray and QuantStudio 12K Flex Real-Time PCR System (Thermo Fisher Scientific, Waltham, MA, USA)	Cloud_Software_ThermoFisher	stepwise_sobrepesosyobesos_FEMALESyMALES_het_set_tomissing_ONLY_CASES.bed.gpg	.BED	stepwise_sobrepesosyobesos_FEMALESyMALES_het_set_tomissing_ONLY_CASES
EGAN00001617610	OpenArray and QuantStudio 12K Flex Real-Time PCR System (Thermo Fisher Scientific, Waltham, MA, USA)	Cloud_Software_ThermoFisher	stepwise_sobrepesosyobesos_FEMALESyMALES_het_set_tomissing_ONLY_CASES.bed.gpg	.BED	stepwise_sobrepesosyobesos_FEMALESyMALES_het_set_tomissing_ONLY_CASES
EGAN00001617611	OpenArray and QuantStudio 12K Flex Real-Time PCR System (Thermo Fisher Scientific, Waltham, MA, USA)	Cloud_Software_ThermoFisher	stepwise_sobrepesosyobesos_FEMALESyMALES_het_set_tomissing_ONLY_CASES.bed.gpg	.BED	stepwise_sobrepesosyobesos_FEMALESyMALES_het_set_tomissing_ONLY_CASES
EGAN00001617612	OpenArray and QuantStudio 12K Flex Real-Time PCR System (Thermo Fisher Scientific, Waltham, MA, USA)	Cloud_Software_ThermoFisher	stepwise_sobrepesosyobesos_FEMALESyMALES_het_set_tomissing_ONLY_CASES.bed.gpg	.BED	stepwise_sobrepesosyobesos_FEMALESyMALES_het_set_tomissing_ONLY_CASES
EGAN00001617613	OpenArray and QuantStudio 12K Flex Real-Time PCR System (Thermo Fisher Scientific, Waltham, MA, USA)	Cloud_Software_ThermoFisher	stepwise_sobrepesosyobesos_FEMALESyMALES_het_set_tomissing_ONLY_CASES.bed.gpg	.BED	stepwise_sobrepesosyobesos_FEMALESyMALES_het_set_tomissing_ONLY_CASES
EGAN00001617614	OpenArray and QuantStudio 12K Flex Real-Time PCR System (Thermo Fisher Scientific, Waltham, MA, USA)	Cloud_Software_ThermoFisher	stepwise_sobrepesosyobesos_FEMALESyMALES_het_set_tomissing_ONLY_CASES.bed.gpg	.BED	stepwise_sobrepesosyobesos_FEMALESyMALES_het_set_tomissing_ONLY_CASES
EGAN00001617615	OpenArray and QuantStudio 12K Flex Real-Time PCR System (Thermo Fisher Scientific, Waltham, MA, USA)	Cloud_Software_ThermoFisher	stepwise_sobrepesosyobesos_FEMALESyMALES_het_set_tomissing_ONLY_CASES.bed.gpg	.BED	stepwise_sobrepesosyobesos_FEMALESyMALES_het_set_tomissing_ONLY_CASES
EGAN00001617616	OpenArray and QuantStudio 12K Flex Real-Time PCR System (Thermo Fisher Scientific, Waltham, MA, USA)	Cloud_Software_ThermoFisher	stepwise_sobrepesosyobesos_FEMALESyMALES_het_set_tomissing_ONLY_CASES.bed.gpg	.BED	stepwise_sobrepesosyobesos_FEMALESyMALES_het_set_tomissing_ONLY_CASES
EGAN00001617617	OpenArray and QuantStudio 12K Flex Real-Time PCR System (Thermo Fisher Scientific, Waltham, MA, USA)	Cloud_Software_ThermoFisher	stepwise_sobrepesosyobesos_FEMALESyMALES_het_set_tomissing_ONLY_CASES.bed.gpg	.BED	stepwise_sobrepesosyobesos_FEMALESyMALES_het_set_tomissing_ONLY_CASES
EGAN00001617618	OpenArray and QuantStudio 12K Flex Real-Time PCR System (Thermo Fisher Scientific, Waltham, MA, USA)	Cloud_Software_ThermoFisher	stepwise_sobrepesosyobesos_FEMALESyMALES_het_set_tomissing_ONLY_CASES.bed.gpg	.BED	stepwise_sobrepesosyobesos_FEMALESyMALES_het_set_tomissing_ONLY_CASES
EGAN00001617619	OpenArray and QuantStudio 12K Flex Real-Time PCR System (Thermo Fisher Scientific, Waltham, MA, USA)	Cloud_Software_ThermoFisher	stepwise_sobrepesosyobesos_FEMALESyMALES_het_set_tomissing_ONLY_CASES.bed.gpg	.BED	stepwise_sobrepesosyobesos_FEMALESyMALES_het_set_tomissing_ONLY_CASES
EGAN00001617620	OpenArray and QuantStudio 12K Flex Real-Time PCR System (Thermo Fisher Scientific, Waltham, MA, USA)	Cloud_Software_ThermoFisher	stepwise_sobrepesosyobesos_FEMALESyMALES_het_set_tomissing_ONLY_CASES.bed.gpg	.BED	stepwise_sobrepesosyobesos_FEMALESyMALES_het_set_tomissing_ONLY_CASES
EGAN00001617621	OpenArray and QuantStudio 12K Flex Real-Time PCR System (Thermo Fisher Scientific, Waltham, MA, USA)	Cloud_Software_ThermoFisher	stepwise_sobrepesosyobesos_FEMALESyMALES_het_set_tomissing_ONLY_CASES.bed.gpg	.BED	stepwise_sobrepesosyobesos_FEMALESyMALES_het_set_tomissing_ONLY_CASES
EGAN00001617622	OpenArray and QuantStudio 12K Flex Real-Time PCR System (Thermo Fisher Scientific, Waltham, MA, USA)	Cloud_Software_ThermoFisher	stepwise_sobrepesosyobesos_FEMALESyMALES_het_set_tomissing_ONLY_CASES.bed.gpg	.BED	stepwise_sobrepesosyobesos_FEMALESyMALES_het_set_tomissing_ONLY_CASES
EGAN00001617623	OpenArray and QuantStudio 12K Flex Real-Time PCR System (Thermo Fisher Scientific, Waltham, MA, USA)	Cloud_Software_ThermoFisher	stepwise_sobrepesosyobesos_FEMALESyMALES_het_set_tomissing_ONLY_CASES.bed.gpg	.BED	stepwise_sobrepesosyobesos_FEMALESyMALES_het_set_tomissing_ONLY_CASES
EGAN00001617624	OpenArray and QuantStudio 12K Flex Real-Time PCR System (Thermo Fisher Scientific, Waltham, MA, USA)	Cloud_Software_ThermoFisher	stepwise_sobrepesosyobesos_FEMALESyMALES_het_set_tomissing_ONLY_CASES.bed.gpg	.BED	stepwise_sobrepesosyobesos_FEMALESyMALES_het_set_tomissing_ONLY_CASES
EGAN00001617625	OpenArray and QuantStudio 12K Flex Real-Time PCR System (Thermo Fisher Scientific, Waltham, MA, USA)	Cloud_Software_ThermoFisher	stepwise_sobrepesosyobesos_FEMALESyMALES_het_set_tomissing_ONLY_CASES.bed.gpg	.BED	stepwise_sobrepesosyobesos_FEMALESyMALES_het_set_tomissing_ONLY_CASES
EGAN00001617626	OpenArray and QuantStudio 12K Flex Real-Time PCR System (Thermo Fisher Scientific, Waltham, MA, USA)	Cloud_Software_ThermoFisher	stepwise_sobrepesosyobesos_FEMALESyMALES_het_set_tomissing_ONLY_CASES.bed.gpg	.BED	stepwise_sobrepesosyobesos_FEMALESyMALES_het_set_tomissing_ONLY_CASES
EGAN00001617627	OpenArray and QuantStudio 12K Flex Real-Time PCR System (Thermo Fisher Scientific, Waltham, MA, USA)	Cloud_Software_ThermoFisher	stepwise_sobrepesosyobesos_FEMALESyMALES_het_set_tomissing_ONLY_CASES.bed.gpg	.BED	stepwise_sobrepesosyobesos_FEMALESyMALES_het_set_tomissing_ONLY_CASES
EGAN00001617628	OpenArray and QuantStudio 12K Flex Real-Time PCR System (Thermo Fisher Scientific, Waltham, MA, USA)	Cloud_Software_ThermoFisher	stepwise_sobrepesosyobesos_FEMALESyMALES_het_set_tomissing_ONLY_CASES.bed.gpg	.BED	stepwise_sobrepesosyobesos_FEMALESyMALES_het_set_tomissing_ONLY_CASES
EGAN00001617629	OpenArray and QuantStudio 12K Flex Real-Time PCR System (Thermo Fisher Scientific, Waltham, MA, USA)	Cloud_Software_ThermoFisher	stepwise_sobrepesosyobesos_FEMALESyMALES_het_set_tomissing_ONLY_CASES.bed.gpg	.BED	stepwise_sobrepesosyobesos_FEMALESyMALES_het_set_tomissing_ONLY_CASES
EGAN00001617630	OpenArray and QuantStudio 12K Flex Real-Time PCR System (Thermo Fisher Scientific, Waltham, MA, USA)	Cloud_Software_ThermoFisher	stepwise_sobrepesosyobesos_FEMALESyMALES_het_set_tomissing_ONLY_CASES.bed.gpg	.BED	stepwise_sobrepesosyobesos_FEMALESyMALES_het_set_tomissing_ONLY_CASES
EGAN00001617631	OpenArray and QuantStudio 12K Flex Real-Time PCR System (Thermo Fisher Scientific, Waltham, MA, USA)	Cloud_Software_ThermoFisher	stepwise_sobrepesosyobesos_FEMALESyMALES_het_set_tomissing_ONLY_CASES.bed.gpg	.BED	stepwise_sobrepesosyobesos_FEMALESyMALES_het_set_tomissing_ONLY_CASES
EGAN00001617632	OpenArray and QuantStudio 12K Flex Real-Time PCR System (Thermo Fisher Scientific, Waltham, MA, USA)	Cloud_Software_ThermoFisher	stepwise_sobrepesosyobesos_FEMALESyMALES_het_set_tomissing_ONLY_CASES.bed.gpg	.BED	stepwise_sobrepesosyobesos_FEMALESyMALES_het_set_tomissing_ONLY_CASES
EGAN00001617633	OpenArray and QuantStudio 12K Flex Real-Time PCR System (Thermo Fisher Scientific, Waltham, MA, USA)	Cloud_Software_ThermoFisher	stepwise_sobrepesosyobesos_FEMALESyMALES_het_set_tomissing_ONLY_CASES.bed.gpg	.BED	stepwise_sobrepesosyobesos_FEMALESyMALES_het_set_tomissing_ONLY_CASES
EGAN00001617634	OpenArray and QuantStudio 12K Flex Real-Time PCR System (Thermo Fisher Scientific, Waltham, MA, USA)	Cloud_Software_ThermoFisher	stepwise_sobrepesosyobesos_FEMALESyMALES_het_set_tomissing_ONLY_CASES.bed.gpg	.BED	stepwise_sobrepesosyobesos_FEMALESyMALES_het_set_tomissing_ONLY_CASES
EGAN00001617635	OpenArray and QuantStudio 12K Flex Real-Time PCR System (Thermo Fisher Scientific, Waltham, MA, USA)	Cloud_Software_ThermoFisher	stepwise_sobrepesosyobesos_FEMALESyMALES_het_set_tomissing_ONLY_CASES.bed.gpg	.BED	stepwise_sobrepesosyobesos_FEMALESyMALES_het_set_tomissing_ONLY_CASES
EGAN00001617636	OpenArray and QuantStudio 12K Flex Real-Time PCR System (Thermo Fisher Scientific, Waltham, MA, USA)	Cloud_Software_ThermoFisher	stepwise_sobrepesosyobesos_FEMALESyMALES_het_set_tomissing_ONLY_CASES.bed.gpg	.BED	stepwise_sobrepesosyobesos_FEMALESyMALES_het_set_tomissing_ONLY_CASES
EGAN00001617637	OpenArray and QuantStudio 12K Flex Real-Time PCR System (Thermo Fisher Scientific, Waltham, MA, USA)	Cloud_Software_ThermoFisher	stepwise_sobrepesosyobesos_FEMALESyMALES_het_set_tomissing_ONLY_CASES.bed.gpg	.BED	stepwise_sobrepesosyobesos_FEMALESyMALES_het_set_tomissing_ONLY_CASES
EGAN00001617638	OpenArray and QuantStudio 12K Flex Real-Time PCR System (Thermo Fisher Scientific, Waltham, MA, USA)	Cloud_Software_ThermoFisher	stepwise_sobrepesosyobesos_FEMALESyMALES_het_set_tomissing_ONLY_CASES.bed.gpg	.BED	stepwise_sobrepesosyobesos_FEMALESyMALES_het_set_tomissing_ONLY_CASES
EGAN00001617639	OpenArray and QuantStudio 12K Flex Real-Time PCR System (Thermo Fisher Scientific, Waltham, MA, USA)	Cloud_Software_ThermoFisher	stepwise_sobrepesosyobesos_FEMALESyMALES_het_set_tomissing_ONLY_CASES.bed.gpg	.BED	stepwise_sobrepesosyobesos_FEMALESyMALES_het_set_tomissing_ONLY_CASES
EGAN00001617640	OpenArray and QuantStudio 12K Flex Real-Time PCR System (Thermo Fisher Scientific, Waltham, MA, USA)	Cloud_Software_ThermoFisher	stepwise_sobrepesosyobesos_FEMALESyMALES_het_set_tomissing_ONLY_CASES.bed.gpg	.BED	stepwise_sobrepesosyobesos_FEMALESyMALES_het_set_tomissing_ONLY_CASES
EGAN00001617641	OpenArray and QuantStudio 12K Flex Real-Time PCR System (Thermo Fisher Scientific, Waltham, MA, USA)	Cloud_Software_ThermoFisher	stepwise_sobrepesosyobesos_FEMALESyMALES_het_set_tomissing_ONLY_CASES.bed.gpg	.BED	stepwise_sobrepesosyobesos_FEMALESyMALES_het_set_tomissing_ONLY_CASES
EGAN00001617642	OpenArray and QuantStudio 12K Flex Real-Time PCR System (Thermo Fisher Scientific, Waltham, MA, USA)	Cloud_Software_ThermoFisher	stepwise_sobrepesosyobesos_FEMALESyMALES_het_set_tomissing_ONLY_CASES.bed.gpg	.BED	stepwise_sobrepesosyobesos_FEMALESyMALES_het_set_tomissing_ONLY_CASES
EGAN00001617643	OpenArray and QuantStudio 12K Flex Real-Time PCR System (Thermo Fisher Scientific, Waltham, MA, USA)	Cloud_Software_ThermoFisher	stepwise_sobrepesosyobesos_FEMALESyMALES_het_set_tomissing_ONLY_CASES.bed.gpg	.BED	stepwise_sobrepesosyobesos_FEMALESyMALES_het_set_tomissing_ONLY_CASES
EGAN00001617644	OpenArray and QuantStudio 12K Flex Real-Time PCR System (Thermo Fisher Scientific, Waltham, MA, USA)	Cloud_Software_ThermoFisher	stepwise_sobrepesosyobesos_FEMALESyMALES_het_set_tomissing_ONLY_CASES.bed.gpg	.BED	stepwise_sobrepesosyobesos_FEMALESyMALES_het_set_tomissing_ONLY_CASES
EGAN00001617645	OpenArray and QuantStudio 12K Flex Real-Time PCR System (Thermo Fisher Scientific, Waltham, MA, USA)	Cloud_Software_ThermoFisher	stepwise_sobrepesosyobesos_FEMALESyMALES_het_set_tomissing_ONLY_CASES.bed.gpg	.BED	stepwise_sobrepesosyobesos_FEMALESyMALES_het_set_tomissing_ONLY_CASES
EGAN00001617646	OpenArray and QuantStudio 12K Flex Real-Time PCR System (Thermo Fisher Scientific, Waltham, MA, USA)	Cloud_Software_ThermoFisher	stepwise_sobrepesosyobesos_FEMALESyMALES_het_set_tomissing_ONLY_CASES.bed.gpg	.BED	stepwise_sobrepesosyobesos_FEMALESyMALES_het_set_tomissing_ONLY_CASES
EGAN00001617647	OpenArray and QuantStudio 12K Flex Real-Time PCR System (Thermo Fisher Scientific, Waltham, MA, USA)	Cloud_Software_ThermoFisher	stepwise_sobrepesosyobesos_FEMALESyMALES_het_set_tomissing_ONLY_CASES.bed.gpg	.BED	stepwise_sobrepesosyobesos_FEMALESyMALES_het_set_tomissing_ONLY_CASES
EGAN00001617648	OpenArray and QuantStudio 12K Flex Real-Time PCR System (Thermo Fisher Scientific, Waltham, MA, USA)	Cloud_Software_ThermoFisher	stepwise_sobrepesosyobesos_FEMALESyMALES_het_set_tomissing_ONLY_CASES.bed.gpg	.BED	stepwise_sobrepesosyobesos_FEMALESyMALES_het_set_tomissing_ONLY_CASES
EGAN00001617649	OpenArray and QuantStudio 12K Flex Real-Time PCR System (Thermo Fisher Scientific, Waltham, MA, USA)	Cloud_Software_ThermoFisher	stepwise_sobrepesosyobesos_FEMALESyMALES_het_set_tomissing_ONLY_CASES.bed.gpg	.BED	stepwise_sobrepesosyobesos_FEMALESyMALES_het_set_tomissing_ONLY_CASES
EGAN00001617650	OpenArray and QuantStudio 12K Flex Real-Time PCR System (Thermo Fisher Scientific, Waltham, MA, USA)	Cloud_Software_ThermoFisher	stepwise_sobrepesosyobesos_FEMALESyMALES_het_set_tomissing_ONLY_CASES.bed.gpg	.BED	stepwise_sobrepesosyobesos_FEMALESyMALES_het_set_tomissing_ONLY_CASES
EGAN00001617651	OpenArray and QuantStudio 12K Flex Real-Time PCR System (Thermo Fisher Scientific, Waltham, MA, USA)	Cloud_Software_ThermoFisher	stepwise_sobrepesosyobesos_FEMALESyMALES_het_set_tomissing_ONLY_CASES.bed.gpg	.BED	stepwise_sobrepesosyobesos_FEMALESyMALES_het_set_tomissing_ONLY_CASES
EGAN00001617652	OpenArray and QuantStudio 12K Flex Real-Time PCR System (Thermo Fisher Scientific, Waltham, MA, USA)	Cloud_Software_ThermoFisher	stepwise_sobrepesosyobesos_FEMALESyMALES_het_set_tomissing_ONLY_CASES.bed.gpg	.BED	stepwise_sobrepesosyobesos_FEMALESyMALES_het_set_tomissing_ONLY_CASES
EGAN00001617653	OpenArray and QuantStudio 12K Flex Real-Time PCR System (Thermo Fisher Scientific, Waltham, MA, USA)	Cloud_Software_ThermoFisher	stepwise_sobrepesosyobesos_FEMALESyMALES_het_set_tomissing_ONLY_CASES.bed.gpg	.BED	stepwise_sobrepesosyobesos_FEMALESyMALES_het_set_tomissing_ONLY_CASES
EGAN00001617654	OpenArray and QuantStudio 12K Flex Real-Time PCR System (Thermo Fisher Scientific, Waltham, MA, USA)	Cloud_Software_ThermoFisher	stepwise_sobrepesosyobesos_FEMALESyMALES_het_set_tomissing_ONLY_CASES.bed.gpg	.BED	stepwise_sobrepesosyobesos_FEMALESyMALES_het_set_tomissing_ONLY_CASES
EGAN00001617655	OpenArray and QuantStudio 12K Flex Real-Time PCR System (Thermo Fisher Scientific, Waltham, MA, USA)	Cloud_Software_ThermoFisher	stepwise_sobrepesosyobesos_FEMALESyMALES_het_set_tomissing_ONLY_CASES.bed.gpg	.BED	stepwise_sobrepesosyobesos_FEMALESyMALES_het_set_tomissing_ONLY_CASES
EGAN00001617656	OpenArray and QuantStudio 12K Flex Real-Time PCR System (Thermo Fisher Scientific, Waltham, MA, USA)	Cloud_Software_ThermoFisher	stepwise_sobrepesosyobesos_FEMALESyMALES_het_set_tomissing_ONLY_CASES.bed.gpg	.BED	stepwise_sobrepesosyobesos_FEMALESyMALES_het_set_tomissing_ONLY_CASES
EGAN00001617657	OpenArray and QuantStudio 12K Flex Real-Time PCR System (Thermo Fisher Scientific, Waltham, MA, USA)	Cloud_Software_ThermoFisher	stepwise_sobrepesosyobesos_FEMALESyMALES_het_set_tomissing_ONLY_CASES.bed.gpg	.BED	stepwise_sobrepesosyobesos_FEMALESyMALES_het_set_tomissing_ONLY_CASES
EGAN00001617658	OpenArray and QuantStudio 12K Flex Real-Time PCR System (Thermo Fisher Scientific, Waltham, MA, USA)	Cloud_Software_ThermoFisher	stepwise_sobrepesosyobesos_FEMALESyMALES_het_set_tomissing_ONLY_CASES.bed.gpg	.BED	stepwise_sobrepesosyobesos_FEMALESyMALES_het_set_tomissing_ONLY_CASES
EGAN00001617659	OpenArray and QuantStudio 12K Flex Real-Time PCR System (Thermo Fisher Scientific, Waltham, MA, USA)	Cloud_Software_ThermoFisher	stepwise_sobrepesosyobesos_FEMALESyMALES_het_set_tomissing_ONLY_CASES.bed.gpg	.BED	stepwise_sobrepesosyobesos_FEMALESyMALES_het_set_tomissing_ONLY_CASES
EGAN00001617660	OpenArray and QuantStudio 12K Flex Real-Time PCR System (Thermo Fisher Scientific, Waltham, MA, USA)	Cloud_Software_ThermoFisher	stepwise_sobrepesosyobesos_FEMALESyMALES_het_set_tomissing_ONLY_CASES.bed.gpg	.BED	stepwise_sobrepesosyobesos_FEMALESyMALES_het_set_tomissing_ONLY_CASES
EGAN00001617661	OpenArray and QuantStudio 12K Flex Real-Time PCR System (Thermo Fisher Scientific, Waltham, MA, USA)	Cloud_Software_ThermoFisher	stepwise_sobrepesosyobesos_FEMALESyMALES_het_set_tomissing_ONLY_CASES.bed.gpg	.BED	stepwise_sobrepesosyobesos_FEMALESyMALES_het_set_tomissing_ONLY_CASES
EGAN00001617662	OpenArray and QuantStudio 12K Flex Real-Time PCR System (Thermo Fisher Scientific, Waltham, MA, USA)	Cloud_Software_ThermoFisher	stepwise_sobrepesosyobesos_FEMALESyMALES_het_set_tomissing_ONLY_CASES.bed.gpg	.BED	stepwise_sobrepesosyobesos_FEMALESyMALES_het_set_tomissing_ONLY_CASES
EGAN00001617663	OpenArray and QuantStudio 12K Flex Real-Time PCR System (Thermo Fisher Scientific, Waltham, MA, USA)	Cloud_Software_ThermoFisher	stepwise_sobrepesosyobesos_FEMALESyMALES_het_set_tomissing_ONLY_CASES.bed.gpg	.BED	stepwise_sobrepesosyobesos_FEMALESyMALES_het_set_tomissing_ONLY_CASES
EGAN00001617664	OpenArray and QuantStudio 12K Flex Real-Time PCR System (Thermo Fisher Scientific, Waltham, MA, USA)	Cloud_Software_ThermoFisher	stepwise_sobrepesosyobesos_FEMALESyMALES_het_set_tomissing_ONLY_CASES.bed.gpg	.BED	stepwise_sobrepesosyobesos_FEMALESyMALES_het_set_tomissing_ONLY_CASES
EGAN00001617665	OpenArray and QuantStudio 12K Flex Real-Time PCR System (Thermo Fisher Scientific, Waltham, MA, USA)	Cloud_Software_ThermoFisher	stepwise_sobrepesosyobesos_FEMALESyMALES_het_set_tomissing_ONLY_CASES.bed.gpg	.BED	stepwise_sobrepesosyobesos_FEMALESyMALES_het_set_tomissing_ONLY_CASES
EGAN00001617666	OpenArray and QuantStudio 12K Flex Real-Time PCR System (Thermo Fisher Scientific, Waltham, MA, USA)	Cloud_Software_ThermoFisher	stepwise_sobrepesosyobesos_FEMALESyMALES_het_set_tomissing_ONLY_CASES.bed.gpg	.BED	stepwise_sobrepesosyobesos_FEMALESyMALES_het_set_tomissing_ONLY_CASES
EGAN00001617667	OpenArray and QuantStudio 12K Flex Real-Time PCR System (Thermo Fisher Scientific, Waltham, MA, USA)	Cloud_Software_ThermoFisher	stepwise_sobrepesosyobesos_FEMALESyMALES_het_set_tomissing_ONLY_CASES.bed.gpg	.BED	stepwise_sobrepesosyobesos_FEMALESyMALES_het_set_tomissing_ONLY_CASES
EGAN00001617668	OpenArray and QuantStudio 12K Flex Real-Time PCR System (Thermo Fisher Scientific, Waltham, MA, USA)	Cloud_Software_ThermoFisher	stepwise_sobrepesosyobesos_FEMALESyMALES_het_set_tomissing_ONLY_CASES.bed.gpg	.BED	stepwise_sobrepesosyobesos_FEMALESyMALES_het_set_tomissing_ONLY_CASES
EGAN00001617669	OpenArray and QuantStudio 12K Flex Real-Time PCR System (Thermo Fisher Scientific, Waltham, MA, USA)	Cloud_Software_ThermoFisher	stepwise_sobrepesosyobesos_FEMALESyMALES_het_set_tomissing_ONLY_CASES.bed.gpg	.BED	stepwise_sobrepesosyobesos_FEMALESyMALES_het_set_tomissing_ONLY_CASES
EGAN00001617670	OpenArray and QuantStudio 12K Flex Real-Time PCR System (Thermo Fisher Scientific, Waltham, MA, USA)	Cloud_Software_ThermoFisher	stepwise_sobrepesosyobesos_FEMALESyMALES_het_set_tomissing_ONLY_CASES.bed.gpg	.BED	stepwise_sobrepesosyobesos_FEMALESyMALES_het_set_tomissing_ONLY_CASES
EGAN00001617671	OpenArray and QuantStudio 12K Flex Real-Time PCR System (Thermo Fisher Scientific, Waltham, MA, USA)	Cloud_Software_ThermoFisher	stepwise_sobrepesosyobesos_FEMALESyMALES_het_set_tomissing_ONLY_CASES.bed.gpg	.BED	stepwise_sobrepesosyobesos_FEMALESyMALES_het_set_tomissing_ONLY_CASES
EGAN00001617672	OpenArray and QuantStudio 12K Flex Real-Time PCR System (Thermo Fisher Scientific, Waltham, MA, USA)	Cloud_Software_ThermoFisher	stepwise_sobrepesosyobesos_FEMALESyMALES_het_set_tomissing_ONLY_CASES.bed.gpg	.BED	stepwise_sobrepesosyobesos_FEMALESyMALES_het_set_tomissing_ONLY_CASES
EGAN00001617673	OpenArray and QuantStudio 12K Flex Real-Time PCR System (Thermo Fisher Scientific, Waltham, MA, USA)	Cloud_Software_ThermoFisher	stepwise_sobrepesosyobesos_FEMALESyMALES_het_set_tomissing_ONLY_CASES.bed.gpg	.BED	stepwise_sobrepesosyobesos_FEMALESyMALES_het_set_tomissing_ONLY_CASES
EGAN00001617674	OpenArray and QuantStudio 12K Flex Real-Time PCR System (Thermo Fisher Scientific, Waltham, MA, USA)	Cloud_Software_ThermoFisher	stepwise_sobrepesosyobesos_FEMALESyMALES_het_set_tomissing_ONLY_CASES.bed.gpg	.BED	stepwise_sobrepesosyobesos_FEMALESyMALES_het_set_tomissing_ONLY_CASES
EGAN00001617675	OpenArray and QuantStudio 12K Flex Real-Time PCR System (Thermo Fisher Scientific, Waltham, MA, USA)	Cloud_Software_ThermoFisher	stepwise_sobrepesosyobesos_FEMALESyMALES_het_set_tomissing_ONLY_CASES.bed.gpg	.BED	stepwise_sobrepesosyobesos_FEMALESyMALES_het_set_tomissing_ONLY_CASES
EGAN00001617676	OpenArray and QuantStudio 12K Flex Real-Time PCR System (Thermo Fisher Scientific, Waltham, MA, USA)	Cloud_Software_ThermoFisher	stepwise_sobrepesosyobesos_FEMALESyMALES_het_set_tomissing_ONLY_CASES.bed.gpg	.BED	stepwise_sobrepesosyobesos_FEMALESyMALES_het_set_tomissing_ONLY_CASES
EGAN00001617677	OpenArray and QuantStudio 12K Flex Real-Time PCR System (Thermo Fisher Scientific, Waltham, MA, USA)	Cloud_Software_ThermoFisher	stepwise_sobrepesosyobesos_FEMALESyMALES_het_set_tomissing_ONLY_CASES.bed.gpg	.BED	stepwise_sobrepesosyobesos_FEMALESyMALES_het_set_tomissing_ONLY_CASES
EGAN00001617678	OpenArray and QuantStudio 12K Flex Real-Time PCR System (Thermo Fisher Scientific, Waltham, MA, USA)	Cloud_Software_ThermoFisher	stepwise_sobrepesosyobesos_FEMALESyMALES_het_set_tomissing_ONLY_CASES.bed.gpg	.BED	stepwise_sobrepesosyobesos_FEMALESyMALES_het_set_tomissing_ONLY_CASES
EGAN00001617679	OpenArray and QuantStudio 12K Flex Real-Time PCR System (Thermo Fisher Scientific, Waltham, MA, USA)	Cloud_Software_ThermoFisher	stepwise_sobrepesosyobesos_FEMALESyMALES_het_set_tomissing_ONLY_CASES.bed.gpg	.BED	stepwise_sobrepesosyobesos_FEMALESyMALES_het_set_tomissing_ONLY_CASES
EGAN00001617680	OpenArray and QuantStudio 12K Flex Real-Time PCR System (Thermo Fisher Scientific, Waltham, MA, USA)	Cloud_Software_ThermoFisher	stepwise_sobrepesosyobesos_FEMALESyMALES_het_set_tomissing_ONLY_CASES.bed.gpg	.BED	stepwise_sobrepesosyobesos_FEMALESyMALES_het_set_tomissing_ONLY_CASES
EGAN00001617681	OpenArray and QuantStudio 12K Flex Real-Time PCR System (Thermo Fisher Scientific, Waltham, MA, USA)	Cloud_Software_ThermoFisher	stepwise_sobrepesosyobesos_FEMALESyMALES_het_set_tomissing_ONLY_CASES.bed.gpg	.BED	stepwise_sobrepesosyobesos_FEMALESyMALES_het_set_tomissing_ONLY_CASES
EGAN00001617682	OpenArray and QuantStudio 12K Flex Real-Time PCR System (Thermo Fisher Scientific, Waltham, MA, USA)	Cloud_Software_ThermoFisher	stepwise_sobrepesosyobesos_FEMALESyMALES_het_set_tomissing_ONLY_CASES.bed.gpg	.BED	stepwise_sobrepesosyobesos_FEMALESyMALES_het_set_tomissing_ONLY_CASES
EGAN00001617683	OpenArray and QuantStudio 12K Flex Real-Time PCR System (Thermo Fisher Scientific, Waltham, MA, USA)	Cloud_Software_ThermoFisher	stepwise_sobrepesosyobesos_FEMALESyMALES_het_set_tomissing_ONLY_CASES.bed.gpg	.BED	stepwise_sobrepesosyobesos_FEMALESyMALES_het_set_tomissing_ONLY_CASES
EGAN00001617684	OpenArray and QuantStudio 12K Flex Real-Time PCR System (Thermo Fisher Scientific, Waltham, MA, USA)	Cloud_Software_ThermoFisher	stepwise_sobrepesosyobesos_FEMALESyMALES_het_set_tomissing_ONLY_CASES.bed.gpg	.BED	stepwise_sobrepesosyobesos_FEMALESyMALES_het_set_tomissing_ONLY_CASES
EGAN00001617685	OpenArray and QuantStudio 12K Flex Real-Time PCR System (Thermo Fisher Scientific, Waltham, MA, USA)	Cloud_Software_ThermoFisher	stepwise_sobrepesosyobesos_FEMALESyMALES_het_set_tomissing_ONLY_CASES.bed.gpg	.BED	stepwise_sobrepesosyobesos_FEMALESyMALES_het_set_tomissing_ONLY_CASES
EGAN00001617686	OpenArray and QuantStudio 12K Flex Real-Time PCR System (Thermo Fisher Scientific, Waltham, MA, USA)	Cloud_Software_ThermoFisher	stepwise_sobrepesosyobesos_FEMALESyMALES_het_set_tomissing_ONLY_CASES.bed.gpg	.BED	stepwise_sobrepesosyobesos_FEMALESyMALES_het_set_tomissing_ONLY_CASES
EGAN00001617687	OpenArray and QuantStudio 12K Flex Real-Time PCR System (Thermo Fisher Scientific, Waltham, MA, USA)	Cloud_Software_ThermoFisher	stepwise_sobrepesosyobesos_FEMALESyMALES_het_set_tomissing_ONLY_CASES.bed.gpg	.BED	stepwise_sobrepesosyobesos_FEMALESyMALES_het_set_tomissing_ONLY_CASES
EGAN00001617688	OpenArray and QuantStudio 12K Flex Real-Time PCR System (Thermo Fisher Scientific, Waltham, MA, USA)	Cloud_Software_ThermoFisher	stepwise_sobrepesosyobesos_FEMALESyMALES_het_set_tomissing_ONLY_CASES.bed.gpg	.BED	stepwise_sobrepesosyobesos_FEMALESyMALES_het_set_tomissing_ONLY_CASES
EGAN00001617689	OpenArray and QuantStudio 12K Flex Real-Time PCR System (Thermo Fisher Scientific, Waltham, MA, USA)	Cloud_Software_ThermoFisher	stepwise_sobrepesosyobesos_FEMALESyMALES_het_set_tomissing_ONLY_CASES.bed.gpg	.BED	stepwise_sobrepesosyobesos_FEMALESyMALES_het_set_tomissing_ONLY_CASES
EGAN00001617690	OpenArray and QuantStudio 12K Flex Real-Time PCR System (Thermo Fisher Scientific, Waltham, MA, USA)	Cloud_Software_ThermoFisher	stepwise_sobrepesosyobesos_FEMALESyMALES_het_set_tomissing_ONLY_CASES.bed.gpg	.BED	stepwise_sobrepesosyobesos_FEMALESyMALES_het_set_tomissing_ONLY_CASES
EGAN00001617691	OpenArray and QuantStudio 12K Flex Real-Time PCR System (Thermo Fisher Scientific, Waltham, MA, USA)	Cloud_Software_ThermoFisher	stepwise_sobrepesosyobesos_FEMALESyMALES_het_set_tomissing_ONLY_CASES.bed.gpg	.BED	stepwise_sobrepesosyobesos_FEMALESyMALES_het_set_tomissing_ONLY_CASES
EGAN00001617692	OpenArray and QuantStudio 12K Flex Real-Time PCR System (Thermo Fisher Scientific, Waltham, MA, USA)	Cloud_Software_ThermoFisher	stepwise_sobrepesosyobesos_FEMALESyMALES_het_set_tomissing_ONLY_CASES.bed.gpg	.BED	stepwise_sobrepesosyobesos_FEMALESyMALES_het_set_tomissing_ONLY_CASES
EGAN00001617693	OpenArray and QuantStudio 12K Flex Real-Time PCR System (Thermo Fisher Scientific, Waltham, MA, USA)	Cloud_Software_ThermoFisher	stepwise_sobrepesosyobesos_FEMALESyMALES_het_set_tomissing_ONLY_CASES.bed.gpg	.BED	stepwise_sobrepesosyobesos_FEMALESyMALES_het_set_tomissing_ONLY_CASES
EGAN00001617694	OpenArray and QuantStudio 12K Flex Real-Time PCR System (Thermo Fisher Scientific, Waltham, MA, USA)	Cloud_Software_ThermoFisher	stepwise_sobrepesosyobesos_FEMALESyMALES_het_set_tomissing_ONLY_CASES.bed.gpg	.BED	stepwise_sobrepesosyobesos_FEMALESyMALES_het_set_tomissing_ONLY_CASES
EGAN00001617695	OpenArray and QuantStudio 12K Flex Real-Time PCR System (Thermo Fisher Scientific, Waltham, MA, USA)	Cloud_Software_ThermoFisher	stepwise_sobrepesosyobesos_FEMALESyMALES_het_set_tomissing_ONLY_CASES.bed.gpg	.BED	stepwise_sobrepesosyobesos_FEMALESyMALES_het_set_tomissing_ONLY_CASES
EGAN00001617696	OpenArray and QuantStudio 12K Flex Real-Time PCR System (Thermo Fisher Scientific, Waltham, MA, USA)	Cloud_Software_ThermoFisher	stepwise_sobrepesosyobesos_FEMALESyMALES_het_set_tomissing_ONLY_CASES.bed.gpg	.BED	stepwise_sobrepesosyobesos_FEMALESyMALES_het_set_tomissing_ONLY_CASES
EGAN00001617697	OpenArray and QuantStudio 12K Flex Real-Time PCR System (Thermo Fisher Scientific, Waltham, MA, USA)	Cloud_Software_ThermoFisher	stepwise_sobrepesosyobesos_FEMALESyMALES_het_set_tomissing_ONLY_CASES.bed.gpg	.BED	stepwise_sobrepesosyobesos_FEMALESyMALES_het_set_tomissing_ONLY_CASES
EGAN00001617698	OpenArray and QuantStudio 12K Flex Real-Time PCR System (Thermo Fisher Scientific, Waltham, MA, USA)	Cloud_Software_ThermoFisher	stepwise_sobrepesosyobesos_FEMALESyMALES_het_set_tomissing_ONLY_CASES.bed.gpg	.BED	stepwise_sobrepesosyobesos_FEMALESyMALES_het_set_tomissing_ONLY_CASES
EGAN00001617699	OpenArray and QuantStudio 12K Flex Real-Time PCR System (Thermo Fisher Scientific, Waltham, MA, USA)	Cloud_Software_ThermoFisher	stepwise_sobrepesosyobesos_FEMALESyMALES_het_set_tomissing_ONLY_CASES.bed.gpg	.BED	stepwise_sobrepesosyobesos_FEMALESyMALES_het_set_tomissing_ONLY_CASES
EGAN00001617700	OpenArray and QuantStudio 12K Flex Real-Time PCR System (Thermo Fisher Scientific, Waltham, MA, USA)	Cloud_Software_ThermoFisher	stepwise_sobrepesosyobesos_FEMALESyMALES_het_set_tomissing_ONLY_CASES.bed.gpg	.BED	stepwise_sobrepesosyobesos_FEMALESyMALES_het_set_tomissing_ONLY_CASES
EGAN00001617701	OpenArray and QuantStudio 12K Flex Real-Time PCR System (Thermo Fisher Scientific, Waltham, MA, USA)	Cloud_Software_ThermoFisher	stepwise_sobrepesosyobesos_FEMALESyMALES_het_set_tomissing_ONLY_CASES.bed.gpg	.BED	stepwise_sobrepesosyobesos_FEMALESyMALES_het_set_tomissing_ONLY_CASES
EGAN00001617702	OpenArray and QuantStudio 12K Flex Real-Time PCR System (Thermo Fisher Scientific, Waltham, MA, USA)	Cloud_Software_ThermoFisher	stepwise_sobrepesosyobesos_FEMALESyMALES_het_set_tomissing_ONLY_CASES.bed.gpg	.BED	stepwise_sobrepesosyobesos_FEMALESyMALES_het_set_tomissing_ONLY_CASES
EGAN00001617703	OpenArray and QuantStudio 12K Flex Real-Time PCR System (Thermo Fisher Scientific, Waltham, MA, USA)	Cloud_Software_ThermoFisher	stepwise_sobrepesosyobesos_FEMALESyMALES_het_set_tomissing_ONLY_CASES.bed.gpg	.BED	stepwise_sobrepesosyobesos_FEMALESyMALES_het_set_tomissing_ONLY_CASES
EGAN00001617704	OpenArray and QuantStudio 12K Flex Real-Time PCR System (Thermo Fisher Scientific, Waltham, MA, USA)	Cloud_Software_ThermoFisher	stepwise_sobrepesosyobesos_FEMALESyMALES_het_set_tomissing_ONLY_CASES.bed.gpg	.BED	stepwise_sobrepesosyobesos_FEMALESyMALES_het_set_tomissing_ONLY_CASES
EGAN00001617705	OpenArray and QuantStudio 12K Flex Real-Time PCR System (Thermo Fisher Scientific, Waltham, MA, USA)	Cloud_Software_ThermoFisher	stepwise_sobrepesosyobesos_FEMALESyMALES_het_set_tomissing_ONLY_CASES.bed.gpg	.BED	stepwise_sobrepesosyobesos_FEMALESyMALES_het_set_tomissing_ONLY_CASES
EGAN00001617706	OpenArray and QuantStudio 12K Flex Real-Time PCR System (Thermo Fisher Scientific, Waltham, MA, USA)	Cloud_Software_ThermoFisher	stepwise_sobrepesosyobesos_FEMALESyMALES_het_set_tomissing_ONLY_CASES.bed.gpg	.BED	stepwise_sobrepesosyobesos_FEMALESyMALES_het_set_tomissing_ONLY_CASES
EGAN00001617707	OpenArray and QuantStudio 12K Flex Real-Time PCR System (Thermo Fisher Scientific, Waltham, MA, USA)	Cloud_Software_ThermoFisher	stepwise_sobrepesosyobesos_FEMALESyMALES_het_set_tomissing_ONLY_CASES.bed.gpg	.BED	stepwise_sobrepesosyobesos_FEMALESyMALES_het_set_tomissing_ONLY_CASES
EGAN00001617708	OpenArray and QuantStudio 12K Flex Real-Time PCR System (Thermo Fisher Scientific, Waltham, MA, USA)	Cloud_Software_ThermoFisher	stepwise_sobrepesosyobesos_FEMALESyMALES_het_set_tomissing_ONLY_CASES.bed.gpg	.BED	stepwise_sobrepesosyobesos_FEMALESyMALES_het_set_tomissing_ONLY_CASES
EGAN00001617709	OpenArray and QuantStudio 12K Flex Real-Time PCR System (Thermo Fisher Scientific, Waltham, MA, USA)	Cloud_Software_ThermoFisher	stepwise_sobrepesosyobesos_FEMALESyMALES_het_set_tomissing_ONLY_CASES.bed.gpg	.BED	stepwise_sobrepesosyobesos_FEMALESyMALES_het_set_tomissing_ONLY_CASES
EGAN00001617710	OpenArray and QuantStudio 12K Flex Real-Time PCR System (Thermo Fisher Scientific, Waltham, MA, USA)	Cloud_Software_ThermoFisher	stepwise_sobrepesosyobesos_FEMALESyMALES_het_set_tomissing_ONLY_CASES.bed.gpg	.BED	stepwise_sobrepesosyobesos_FEMALESyMALES_het_set_tomissing_ONLY_CASES
EGAN00001617711	OpenArray and QuantStudio 12K Flex Real-Time PCR System (Thermo Fisher Scientific, Waltham, MA, USA)	Cloud_Software_ThermoFisher	stepwise_sobrepesosyobesos_FEMALESyMALES_het_set_tomissing_ONLY_CASES.bed.gpg	.BED	stepwise_sobrepesosyobesos_FEMALESyMALES_het_set_tomissing_ONLY_CASES
EGAN00001617712	OpenArray and QuantStudio 12K Flex Real-Time PCR System (Thermo Fisher Scientific, Waltham, MA, USA)	Cloud_Software_ThermoFisher	stepwise_sobrepesosyobesos_FEMALESyMALES_het_set_tomissing_ONLY_CASES.bed.gpg	.BED	stepwise_sobrepesosyobesos_FEMALESyMALES_het_set_tomissing_ONLY_CASES
EGAN00001617713	OpenArray and QuantStudio 12K Flex Real-Time PCR System (Thermo Fisher Scientific, Waltham, MA, USA)	Cloud_Software_ThermoFisher	stepwise_sobrepesosyobesos_FEMALESyMALES_het_set_tomissing_ONLY_CASES.bed.gpg	.BED	stepwise_sobrepesosyobesos_FEMALESyMALES_het_set_tomissing_ONLY_CASES
EGAN00001617714	OpenArray and QuantStudio 12K Flex Real-Time PCR System (Thermo Fisher Scientific, Waltham, MA, USA)	Cloud_Software_ThermoFisher	stepwise_sobrepesosyobesos_FEMALESyMALES_het_set_tomissing_ONLY_CASES.bed.gpg	.BED	stepwise_sobrepesosyobesos_FEMALESyMALES_het_set_tomissing_ONLY_CASES
EGAN00001617715	OpenArray and QuantStudio 12K Flex Real-Time PCR System (Thermo Fisher Scientific, Waltham, MA, USA)	Cloud_Software_ThermoFisher	stepwise_sobrepesosyobesos_FEMALESyMALES_het_set_tomissing_ONLY_CASES.bed.gpg	.BED	stepwise_sobrepesosyobesos_FEMALESyMALES_het_set_tomissing_ONLY_CASES
EGAN00001617716	OpenArray and QuantStudio 12K Flex Real-Time PCR System (Thermo Fisher Scientific, Waltham, MA, USA)	Cloud_Software_ThermoFisher	stepwise_sobrepesosyobesos_FEMALESyMALES_het_set_tomissing_ONLY_CASES.bed.gpg	.BED	stepwise_sobrepesosyobesos_FEMALESyMALES_het_set_tomissing_ONLY_CASES
EGAN00001617717	OpenArray and QuantStudio 12K Flex Real-Time PCR System (Thermo Fisher Scientific, Waltham, MA, USA)	Cloud_Software_ThermoFisher	stepwise_sobrepesosyobesos_FEMALESyMALES_het_set_tomissing_ONLY_CASES.bed.gpg	.BED	stepwise_sobrepesosyobesos_FEMALESyMALES_het_set_tomissing_ONLY_CASES
EGAN00001617718	OpenArray and QuantStudio 12K Flex Real-Time PCR System (Thermo Fisher Scientific, Waltham, MA, USA)	Cloud_Software_ThermoFisher	stepwise_sobrepesosyobesos_FEMALESyMALES_het_set_tomissing_ONLY_CASES.bed.gpg	.BED	stepwise_sobrepesosyobesos_FEMALESyMALES_het_set_tomissing_ONLY_CASES
EGAN00001617719	OpenArray and QuantStudio 12K Flex Real-Time PCR System (Thermo Fisher Scientific, Waltham, MA, USA)	Cloud_Software_ThermoFisher	stepwise_sobrepesosyobesos_FEMALESyMALES_het_set_tomissing_ONLY_CASES.bed.gpg	.BED	stepwise_sobrepesosyobesos_FEMALESyMALES_het_set_tomissing_ONLY_CASES
EGAN00001617720	OpenArray and QuantStudio 12K Flex Real-Time PCR System (Thermo Fisher Scientific, Waltham, MA, USA)	Cloud_Software_ThermoFisher	stepwise_sobrepesosyobesos_FEMALESyMALES_het_set_tomissing_ONLY_CASES.bed.gpg	.BED	stepwise_sobrepesosyobesos_FEMALESyMALES_het_set_tomissing_ONLY_CASES
EGAN00001617721	OpenArray and QuantStudio 12K Flex Real-Time PCR System (Thermo Fisher Scientific, Waltham, MA, USA)	Cloud_Software_ThermoFisher	stepwise_sobrepesosyobesos_FEMALESyMALES_het_set_tomissing_ONLY_CASES.bed.gpg	.BED	stepwise_sobrepesosyobesos_FEMALESyMALES_het_set_tomissing_ONLY_CASES
EGAN00001617722	OpenArray and QuantStudio 12K Flex Real-Time PCR System (Thermo Fisher Scientific, Waltham, MA, USA)	Cloud_Software_ThermoFisher	stepwise_sobrepesosyobesos_FEMALESyMALES_het_set_tomissing_ONLY_CASES.bed.gpg	.BED	stepwise_sobrepesosyobesos_FEMALESyMALES_het_set_tomissing_ONLY_CASES
EGAN00001617723	OpenArray and QuantStudio 12K Flex Real-Time PCR System (Thermo Fisher Scientific, Waltham, MA, USA)	Cloud_Software_ThermoFisher	stepwise_sobrepesosyobesos_FEMALESyMALES_het_set_tomissing_ONLY_CASES.bed.gpg	.BED	stepwise_sobrepesosyobesos_FEMALESyMALES_het_set_tomissing_ONLY_CASES
EGAN00001617724	OpenArray and QuantStudio 12K Flex Real-Time PCR System (Thermo Fisher Scientific, Waltham, MA, USA)	Cloud_Software_ThermoFisher	stepwise_sobrepesosyobesos_FEMALESyMALES_het_set_tomissing_ONLY_CASES.bed.gpg	.BED	stepwise_sobrepesosyobesos_FEMALESyMALES_het_set_tomissing_ONLY_CASES
EGAN00001617725	OpenArray and QuantStudio 12K Flex Real-Time PCR System (Thermo Fisher Scientific, Waltham, MA, USA)	Cloud_Software_ThermoFisher	stepwise_sobrepesosyobesos_FEMALESyMALES_het_set_tomissing_ONLY_CASES.bed.gpg	.BED	stepwise_sobrepesosyobesos_FEMALESyMALES_het_set_tomissing_ONLY_CASES
EGAN00001617726	OpenArray and QuantStudio 12K Flex Real-Time PCR System (Thermo Fisher Scientific, Waltham, MA, USA)	Cloud_Software_ThermoFisher	stepwise_sobrepesosyobesos_FEMALESyMALES_het_set_tomissing_ONLY_CASES.bed.gpg	.BED	stepwise_sobrepesosyobesos_FEMALESyMALES_het_set_tomissing_ONLY_CASES
EGAN00001617727	OpenArray and QuantStudio 12K Flex Real-Time PCR System (Thermo Fisher Scientific, Waltham, MA, USA)	Cloud_Software_ThermoFisher	stepwise_sobrepesosyobesos_FEMALESyMALES_het_set_tomissing_ONLY_CASES.bed.gpg	.BED	stepwise_sobrepesosyobesos_FEMALESyMALES_het_set_tomissing_ONLY_CASES
EGAN00001617728	OpenArray and QuantStudio 12K Flex Real-Time PCR System (Thermo Fisher Scientific, Waltham, MA, USA)	Cloud_Software_ThermoFisher	stepwise_sobrepesosyobesos_FEMALESyMALES_het_set_tomissing_ONLY_CASES.bed.gpg	.BED	stepwise_sobrepesosyobesos_FEMALESyMALES_het_set_tomissing_ONLY_CASES
EGAN00001617729	OpenArray and QuantStudio 12K Flex Real-Time PCR System (Thermo Fisher Scientific, Waltham, MA, USA)	Cloud_Software_ThermoFisher	stepwise_sobrepesosyobesos_FEMALESyMALES_het_set_tomissing_ONLY_CASES.bed.gpg	.BED	stepwise_sobrepesosyobesos_FEMALESyMALES_het_set_tomissing_ONLY_CASES
EGAN00001617730	OpenArray and QuantStudio 12K Flex Real-Time PCR System (Thermo Fisher Scientific, Waltham, MA, USA)	Cloud_Software_ThermoFisher	stepwise_sobrepesosyobesos_FEMALESyMALES_het_set_tomissing_ONLY_CASES.bed.gpg	.BED	stepwise_sobrepesosyobesos_FEMALESyMALES_het_set_tomissing_ONLY_CASES
EGAN00001617731	OpenArray and QuantStudio 12K Flex Real-Time PCR System (Thermo Fisher Scientific, Waltham, MA, USA)	Cloud_Software_ThermoFisher	stepwise_sobrepesosyobesos_FEMALESyMALES_het_set_tomissing_ONLY_CASES.bed.gpg	.BED	stepwise_sobrepesosyobesos_FEMALESyMALES_het_set_tomissing_ONLY_CASES
EGAN00001617732	OpenArray and QuantStudio 12K Flex Real-Time PCR System (Thermo Fisher Scientific, Waltham, MA, USA)	Cloud_Software_ThermoFisher	stepwise_sobrepesosyobesos_FEMALESyMALES_het_set_tomissing_ONLY_CASES.bed.gpg	.BED	stepwise_sobrepesosyobesos_FEMALESyMALES_het_set_tomissing_ONLY_CASES
EGAN00001617733	OpenArray and QuantStudio 12K Flex Real-Time PCR System (Thermo Fisher Scientific, Waltham, MA, USA)	Cloud_Software_ThermoFisher	stepwise_sobrepesosyobesos_FEMALESyMALES_het_set_tomissing_ONLY_CASES.bed.gpg	.BED	stepwise_sobrepesosyobesos_FEMALESyMALES_het_set_tomissing_ONLY_CASES
EGAN00001617734	OpenArray and QuantStudio 12K Flex Real-Time PCR System (Thermo Fisher Scientific, Waltham, MA, USA)	Cloud_Software_ThermoFisher	stepwise_sobrepesosyobesos_FEMALESyMALES_het_set_tomissing_ONLY_CASES.bed.gpg	.BED	stepwise_sobrepesosyobesos_FEMALESyMALES_het_set_tomissing_ONLY_CASES
EGAN00001617735	OpenArray and QuantStudio 12K Flex Real-Time PCR System (Thermo Fisher Scientific, Waltham, MA, USA)	Cloud_Software_ThermoFisher	stepwise_sobrepesosyobesos_FEMALESyMALES_het_set_tomissing_ONLY_CASES.bed.gpg	.BED	stepwise_sobrepesosyobesos_FEMALESyMALES_het_set_tomissing_ONLY_CASES
EGAN00001617736	OpenArray and QuantStudio 12K Flex Real-Time PCR System (Thermo Fisher Scientific, Waltham, MA, USA)	Cloud_Software_ThermoFisher	stepwise_sobrepesosyobesos_FEMALESyMALES_het_set_tomissing_ONLY_CASES.bed.gpg	.BED	stepwise_sobrepesosyobesos_FEMALESyMALES_het_set_tomissing_ONLY_CASES
EGAN00001617737	OpenArray and QuantStudio 12K Flex Real-Time PCR System (Thermo Fisher Scientific, Waltham, MA, USA)	Cloud_Software_ThermoFisher	stepwise_sobrepesosyobesos_FEMALESyMALES_het_set_tomissing_ONLY_CASES.bed.gpg	.BED	stepwise_sobrepesosyobesos_FEMALESyMALES_het_set_tomissing_ONLY_CASES
EGAN00001617738	OpenArray and QuantStudio 12K Flex Real-Time PCR System (Thermo Fisher Scientific, Waltham, MA, USA)	Cloud_Software_ThermoFisher	stepwise_sobrepesosyobesos_FEMALESyMALES_het_set_tomissing_ONLY_CASES.bed.gpg	.BED	stepwise_sobrepesosyobesos_FEMALESyMALES_het_set_tomissing_ONLY_CASES
EGAN00001617739	OpenArray and QuantStudio 12K Flex Real-Time PCR System (Thermo Fisher Scientific, Waltham, MA, USA)	Cloud_Software_ThermoFisher	stepwise_sobrepesosyobesos_FEMALESyMALES_het_set_tomissing_ONLY_CASES.bed.gpg	.BED	stepwise_sobrepesosyobesos_FEMALESyMALES_het_set_tomissing_ONLY_CASES
EGAN00001617740	OpenArray and QuantStudio 12K Flex Real-Time PCR System (Thermo Fisher Scientific, Waltham, MA, USA)	Cloud_Software_ThermoFisher	stepwise_sobrepesosyobesos_FEMALESyMALES_het_set_tomissing_ONLY_CASES.bed.gpg	.BED	stepwise_sobrepesosyobesos_FEMALESyMALES_het_set_tomissing_ONLY_CASES
EGAN00001617741	OpenArray and QuantStudio 12K Flex Real-Time PCR System (Thermo Fisher Scientific, Waltham, MA, USA)	Cloud_Software_ThermoFisher	stepwise_sobrepesosyobesos_FEMALESyMALES_het_set_tomissing_ONLY_CASES.bed.gpg	.BED	stepwise_sobrepesosyobesos_FEMALESyMALES_het_set_tomissing_ONLY_CASES
EGAN00001617742	OpenArray and QuantStudio 12K Flex Real-Time PCR System (Thermo Fisher Scientific, Waltham, MA, USA)	Cloud_Software_ThermoFisher	stepwise_sobrepesosyobesos_FEMALESyMALES_het_set_tomissing_ONLY_CASES.bed.gpg	.BED	stepwise_sobrepesosyobesos_FEMALESyMALES_het_set_tomissing_ONLY_CASES
EGAN00001617743	OpenArray and QuantStudio 12K Flex Real-Time PCR System (Thermo Fisher Scientific, Waltham, MA, USA)	Cloud_Software_ThermoFisher	stepwise_sobrepesosyobesos_FEMALESyMALES_het_set_tomissing_ONLY_CASES.bed.gpg	.BED	stepwise_sobrepesosyobesos_FEMALESyMALES_het_set_tomissing_ONLY_CASES
EGAN00001617744	OpenArray and QuantStudio 12K Flex Real-Time PCR System (Thermo Fisher Scientific, Waltham, MA, USA)	Cloud_Software_ThermoFisher	stepwise_sobrepesosyobesos_FEMALESyMALES_het_set_tomissing_ONLY_CASES.bed.gpg	.BED	stepwise_sobrepesosyobesos_FEMALESyMALES_het_set_tomissing_ONLY_CASES
EGAN00001617745	OpenArray and QuantStudio 12K Flex Real-Time PCR System (Thermo Fisher Scientific, Waltham, MA, USA)	Cloud_Software_ThermoFisher	stepwise_sobrepesosyobesos_FEMALESyMALES_het_set_tomissing_ONLY_CASES.bed.gpg	.BED	stepwise_sobrepesosyobesos_FEMALESyMALES_het_set_tomissing_ONLY_CASES
EGAN00001617746	OpenArray and QuantStudio 12K Flex Real-Time PCR System (Thermo Fisher Scientific, Waltham, MA, USA)	Cloud_Software_ThermoFisher	stepwise_sobrepesosyobesos_FEMALESyMALES_het_set_tomissing_ONLY_CASES.bed.gpg	.BED	stepwise_sobrepesosyobesos_FEMALESyMALES_het_set_tomissing_ONLY_CASES
EGAN00001617747	OpenArray and QuantStudio 12K Flex Real-Time PCR System (Thermo Fisher Scientific, Waltham, MA, USA)	Cloud_Software_ThermoFisher	stepwise_sobrepesosyobesos_FEMALESyMALES_het_set_tomissing_ONLY_CASES.bed.gpg	.BED	stepwise_sobrepesosyobesos_FEMALESyMALES_het_set_tomissing_ONLY_CASES
EGAN00001617748	OpenArray and QuantStudio 12K Flex Real-Time PCR System (Thermo Fisher Scientific, Waltham, MA, USA)	Cloud_Software_ThermoFisher	stepwise_sobrepesosyobesos_FEMALESyMALES_het_set_tomissing_ONLY_CASES.bed.gpg	.BED	stepwise_sobrepesosyobesos_FEMALESyMALES_het_set_tomissing_ONLY_CASES
EGAN00001617749	OpenArray and QuantStudio 12K Flex Real-Time PCR System (Thermo Fisher Scientific, Waltham, MA, USA)	Cloud_Software_ThermoFisher	stepwise_sobrepesosyobesos_FEMALESyMALES_het_set_tomissing_ONLY_CASES.bed.gpg	.BED	stepwise_sobrepesosyobesos_FEMALESyMALES_het_set_tomissing_ONLY_CASES
EGAN00001617750	OpenArray and QuantStudio 12K Flex Real-Time PCR System (Thermo Fisher Scientific, Waltham, MA, USA)	Cloud_Software_ThermoFisher	stepwise_sobrepesosyobesos_FEMALESyMALES_het_set_tomissing_ONLY_CASES.bed.gpg	.BED	stepwise_sobrepesosyobesos_FEMALESyMALES_het_set_tomissing_ONLY_CASES
EGAN00001617751	OpenArray and QuantStudio 12K Flex Real-Time PCR System (Thermo Fisher Scientific, Waltham, MA, USA)	Cloud_Software_ThermoFisher	stepwise_sobrepesosyobesos_FEMALESyMALES_het_set_tomissing_ONLY_CASES.bed.gpg	.BED	stepwise_sobrepesosyobesos_FEMALESyMALES_het_set_tomissing_ONLY_CASES
EGAN00001617752	OpenArray and QuantStudio 12K Flex Real-Time PCR System (Thermo Fisher Scientific, Waltham, MA, USA)	Cloud_Software_ThermoFisher	stepwise_sobrepesosyobesos_FEMALESyMALES_het_set_tomissing_ONLY_CASES.bed.gpg	.BED	stepwise_sobrepesosyobesos_FEMALESyMALES_het_set_tomissing_ONLY_CASES
EGAN00001617753	OpenArray and QuantStudio 12K Flex Real-Time PCR System (Thermo Fisher Scientific, Waltham, MA, USA)	Cloud_Software_ThermoFisher	stepwise_sobrepesosyobesos_FEMALESyMALES_het_set_tomissing_ONLY_CASES.bed.gpg	.BED	stepwise_sobrepesosyobesos_FEMALESyMALES_het_set_tomissing_ONLY_CASES
EGAN00001617754	OpenArray and QuantStudio 12K Flex Real-Time PCR System (Thermo Fisher Scientific, Waltham, MA, USA)	Cloud_Software_ThermoFisher	stepwise_sobrepesosyobesos_FEMALESyMALES_het_set_tomissing_ONLY_CASES.bed.gpg	.BED	stepwise_sobrepesosyobesos_FEMALESyMALES_het_set_tomissing_ONLY_CASES
EGAN00001617755	OpenArray and QuantStudio 12K Flex Real-Time PCR System (Thermo Fisher Scientific, Waltham, MA, USA)	Cloud_Software_ThermoFisher	stepwise_sobrepesosyobesos_FEMALESyMALES_het_set_tomissing_ONLY_CASES.bed.gpg	.BED	stepwise_sobrepesosyobesos_FEMALESyMALES_het_set_tomissing_ONLY_CASES
EGAN00001617756	OpenArray and QuantStudio 12K Flex Real-Time PCR System (Thermo Fisher Scientific, Waltham, MA, USA)	Cloud_Software_ThermoFisher	stepwise_sobrepesosyobesos_FEMALESyMALES_het_set_tomissing_ONLY_CASES.bed.gpg	.BED	stepwise_sobrepesosyobesos_FEMALESyMALES_het_set_tomissing_ONLY_CASES
EGAN00001617757	OpenArray and QuantStudio 12K Flex Real-Time PCR System (Thermo Fisher Scientific, Waltham, MA, USA)	Cloud_Software_ThermoFisher	stepwise_sobrepesosyobesos_FEMALESyMALES_het_set_tomissing_ONLY_CASES.bed.gpg	.BED	stepwise_sobrepesosyobesos_FEMALESyMALES_het_set_tomissing_ONLY_CASES
EGAN00001617758	OpenArray and QuantStudio 12K Flex Real-Time PCR System (Thermo Fisher Scientific, Waltham, MA, USA)	Cloud_Software_ThermoFisher	stepwise_sobrepesosyobesos_FEMALESyMALES_het_set_tomissing_ONLY_CASES.bed.gpg	.BED	stepwise_sobrepesosyobesos_FEMALESyMALES_het_set_tomissing_ONLY_CASES
EGAN00001617759	OpenArray and QuantStudio 12K Flex Real-Time PCR System (Thermo Fisher Scientific, Waltham, MA, USA)	Cloud_Software_ThermoFisher	stepwise_sobrepesosyobesos_FEMALESyMALES_het_set_tomissing_ONLY_CASES.bed.gpg	.BED	stepwise_sobrepesosyobesos_FEMALESyMALES_het_set_tomissing_ONLY_CASES
EGAN00001617760	OpenArray and QuantStudio 12K Flex Real-Time PCR System (Thermo Fisher Scientific, Waltham, MA, USA)	Cloud_Software_ThermoFisher	stepwise_sobrepesosyobesos_FEMALESyMALES_het_set_tomissing_ONLY_CASES.bed.gpg	.BED	stepwise_sobrepesosyobesos_FEMALESyMALES_het_set_tomissing_ONLY_CASES
EGAN00001617761	OpenArray and QuantStudio 12K Flex Real-Time PCR System (Thermo Fisher Scientific, Waltham, MA, USA)	Cloud_Software_ThermoFisher	stepwise_sobrepesosyobesos_FEMALESyMALES_het_set_tomissing_ONLY_CASES.bed.gpg	.BED	stepwise_sobrepesosyobesos_FEMALESyMALES_het_set_tomissing_ONLY_CASES
EGAN00001617762	OpenArray and QuantStudio 12K Flex Real-Time PCR System (Thermo Fisher Scientific, Waltham, MA, USA)	Cloud_Software_ThermoFisher	stepwise_sobrepesosyobesos_FEMALESyMALES_het_set_tomissing_ONLY_CASES.bed.gpg	.BED	stepwise_sobrepesosyobesos_FEMALESyMALES_het_set_tomissing_ONLY_CASES
EGAN00001617763	OpenArray and QuantStudio 12K Flex Real-Time PCR System (Thermo Fisher Scientific, Waltham, MA, USA)	Cloud_Software_ThermoFisher	stepwise_sobrepesosyobesos_FEMALESyMALES_het_set_tomissing_ONLY_CASES.bed.gpg	.BED	stepwise_sobrepesosyobesos_FEMALESyMALES_het_set_tomissing_ONLY_CASES
EGAN00001617764	OpenArray and QuantStudio 12K Flex Real-Time PCR System (Thermo Fisher Scientific, Waltham, MA, USA)	Cloud_Software_ThermoFisher	stepwise_sobrepesosyobesos_FEMALESyMALES_het_set_tomissing_ONLY_CASES.bed.gpg	.BED	stepwise_sobrepesosyobesos_FEMALESyMALES_het_set_tomissing_ONLY_CASES
EGAN00001617765	OpenArray and QuantStudio 12K Flex Real-Time PCR System (Thermo Fisher Scientific, Waltham, MA, USA)	Cloud_Software_ThermoFisher	stepwise_sobrepesosyobesos_FEMALESyMALES_het_set_tomissing_ONLY_CASES.bed.gpg	.BED	stepwise_sobrepesosyobesos_FEMALESyMALES_het_set_tomissing_ONLY_CASES
EGAN00001617766	OpenArray and QuantStudio 12K Flex Real-Time PCR System (Thermo Fisher Scientific, Waltham, MA, USA)	Cloud_Software_ThermoFisher	stepwise_sobrepesosyobesos_FEMALESyMALES_het_set_tomissing_ONLY_CASES.bed.gpg	.BED	stepwise_sobrepesosyobesos_FEMALESyMALES_het_set_tomissing_ONLY_CASES
EGAN00001617767	OpenArray and QuantStudio 12K Flex Real-Time PCR System (Thermo Fisher Scientific, Waltham, MA, USA)	Cloud_Software_ThermoFisher	stepwise_sobrepesosyobesos_FEMALESyMALES_het_set_tomissing_ONLY_CASES.bed.gpg	.BED	stepwise_sobrepesosyobesos_FEMALESyMALES_het_set_tomissing_ONLY_CASES
EGAN00001617768	OpenArray and QuantStudio 12K Flex Real-Time PCR System (Thermo Fisher Scientific, Waltham, MA, USA)	Cloud_Software_ThermoFisher	stepwise_sobrepesosyobesos_FEMALESyMALES_het_set_tomissing_ONLY_CASES.bed.gpg	.BED	stepwise_sobrepesosyobesos_FEMALESyMALES_het_set_tomissing_ONLY_CASES
EGAN00001617769	OpenArray and QuantStudio 12K Flex Real-Time PCR System (Thermo Fisher Scientific, Waltham, MA, USA)	Cloud_Software_ThermoFisher	stepwise_sobrepesosyobesos_FEMALESyMALES_het_set_tomissing_ONLY_CASES.bed.gpg	.BED	stepwise_sobrepesosyobesos_FEMALESyMALES_het_set_tomissing_ONLY_CASES
EGAN00001617770	OpenArray and QuantStudio 12K Flex Real-Time PCR System (Thermo Fisher Scientific, Waltham, MA, USA)	Cloud_Software_ThermoFisher	stepwise_sobrepesosyobesos_FEMALESyMALES_het_set_tomissing_ONLY_CASES.bed.gpg	.BED	stepwise_sobrepesosyobesos_FEMALESyMALES_het_set_tomissing_ONLY_CASES
EGAN00001617771	OpenArray and QuantStudio 12K Flex Real-Time PCR System (Thermo Fisher Scientific, Waltham, MA, USA)	Cloud_Software_ThermoFisher	stepwise_sobrepesosyobesos_FEMALESyMALES_het_set_tomissing_ONLY_CASES.bed.gpg	.BED	stepwise_sobrepesosyobesos_FEMALESyMALES_het_set_tomissing_ONLY_CASES
EGAN00001617772	OpenArray and QuantStudio 12K Flex Real-Time PCR System (Thermo Fisher Scientific, Waltham, MA, USA)	Cloud_Software_ThermoFisher	stepwise_sobrepesosyobesos_FEMALESyMALES_het_set_tomissing_ONLY_CASES.bed.gpg	.BED	stepwise_sobrepesosyobesos_FEMALESyMALES_het_set_tomissing_ONLY_CASES
EGAN00001617773	OpenArray and QuantStudio 12K Flex Real-Time PCR System (Thermo Fisher Scientific, Waltham, MA, USA)	Cloud_Software_ThermoFisher	stepwise_sobrepesosyobesos_FEMALESyMALES_het_set_tomissing_ONLY_CASES.bed.gpg	.BED	stepwise_sobrepesosyobesos_FEMALESyMALES_het_set_tomissing_ONLY_CASES
EGAN00001617774	OpenArray and QuantStudio 12K Flex Real-Time PCR System (Thermo Fisher Scientific, Waltham, MA, USA)	Cloud_Software_ThermoFisher	stepwise_sobrepesosyobesos_FEMALESyMALES_het_set_tomissing_ONLY_CASES.bed.gpg	.BED	stepwise_sobrepesosyobesos_FEMALESyMALES_het_set_tomissing_ONLY_CASES
EGAN00001617775	OpenArray and QuantStudio 12K Flex Real-Time PCR System (Thermo Fisher Scientific, Waltham, MA, USA)	Cloud_Software_ThermoFisher	stepwise_sobrepesosyobesos_FEMALESyMALES_het_set_tomissing_ONLY_CASES.bed.gpg	.BED	stepwise_sobrepesosyobesos_FEMALESyMALES_het_set_tomissing_ONLY_CASES
EGAN00001617776	OpenArray and QuantStudio 12K Flex Real-Time PCR System (Thermo Fisher Scientific, Waltham, MA, USA)	Cloud_Software_ThermoFisher	stepwise_sobrepesosyobesos_FEMALESyMALES_het_set_tomissing_ONLY_CASES.bed.gpg	.BED	stepwise_sobrepesosyobesos_FEMALESyMALES_het_set_tomissing_ONLY_CASES
EGAN00001617777	OpenArray and QuantStudio 12K Flex Real-Time PCR System (Thermo Fisher Scientific, Waltham, MA, USA)	Cloud_Software_ThermoFisher	stepwise_sobrepesosyobesos_FEMALESyMALES_het_set_tomissing_ONLY_CASES.bed.gpg	.BED	stepwise_sobrepesosyobesos_FEMALESyMALES_het_set_tomissing_ONLY_CASES
EGAN00001617778	OpenArray and QuantStudio 12K Flex Real-Time PCR System (Thermo Fisher Scientific, Waltham, MA, USA)	Cloud_Software_ThermoFisher	stepwise_sobrepesosyobesos_FEMALESyMALES_het_set_tomissing_ONLY_CASES.bed.gpg	.BED	stepwise_sobrepesosyobesos_FEMALESyMALES_het_set_tomissing_ONLY_CASES
EGAN00001617779	OpenArray and QuantStudio 12K Flex Real-Time PCR System (Thermo Fisher Scientific, Waltham, MA, USA)	Cloud_Software_ThermoFisher	stepwise_sobrepesosyobesos_FEMALESyMALES_het_set_tomissing_ONLY_CASES.bed.gpg	.BED	stepwise_sobrepesosyobesos_FEMALESyMALES_het_set_tomissing_ONLY_CASES
EGAN00001617780	OpenArray and QuantStudio 12K Flex Real-Time PCR System (Thermo Fisher Scientific, Waltham, MA, USA)	Cloud_Software_ThermoFisher	stepwise_sobrepesosyobesos_FEMALESyMALES_het_set_tomissing_ONLY_CASES.bed.gpg	.BED	stepwise_sobrepesosyobesos_FEMALESyMALES_het_set_tomissing_ONLY_CASES
EGAN00001617781	OpenArray and QuantStudio 12K Flex Real-Time PCR System (Thermo Fisher Scientific, Waltham, MA, USA)	Cloud_Software_ThermoFisher	stepwise_sobrepesosyobesos_FEMALESyMALES_het_set_tomissing_ONLY_CASES.bed.gpg	.BED	stepwise_sobrepesosyobesos_FEMALESyMALES_het_set_tomissing_ONLY_CASES
EGAN00001617782	OpenArray and QuantStudio 12K Flex Real-Time PCR System (Thermo Fisher Scientific, Waltham, MA, USA)	Cloud_Software_ThermoFisher	stepwise_sobrepesosyobesos_FEMALESyMALES_het_set_tomissing_ONLY_CASES.bed.gpg	.BED	stepwise_sobrepesosyobesos_FEMALESyMALES_het_set_tomissing_ONLY_CASES
EGAN00001617783	OpenArray and QuantStudio 12K Flex Real-Time PCR System (Thermo Fisher Scientific, Waltham, MA, USA)	Cloud_Software_ThermoFisher	stepwise_sobrepesosyobesos_FEMALESyMALES_het_set_tomissing_ONLY_CASES.bed.gpg	.BED	stepwise_sobrepesosyobesos_FEMALESyMALES_het_set_tomissing_ONLY_CASES
EGAN00001617784	OpenArray and QuantStudio 12K Flex Real-Time PCR System (Thermo Fisher Scientific, Waltham, MA, USA)	Cloud_Software_ThermoFisher	stepwise_sobrepesosyobesos_FEMALESyMALES_het_set_tomissing_ONLY_CASES.bed.gpg	.BED	stepwise_sobrepesosyobesos_FEMALESyMALES_het_set_tomissing_ONLY_CASES
EGAN00001617785	OpenArray and QuantStudio 12K Flex Real-Time PCR System (Thermo Fisher Scientific, Waltham, MA, USA)	Cloud_Software_ThermoFisher	stepwise_sobrepesosyobesos_FEMALESyMALES_het_set_tomissing_ONLY_CASES.bed.gpg	.BED	stepwise_sobrepesosyobesos_FEMALESyMALES_het_set_tomissing_ONLY_CASES
EGAN00001617786	OpenArray and QuantStudio 12K Flex Real-Time PCR System (Thermo Fisher Scientific, Waltham, MA, USA)	Cloud_Software_ThermoFisher	stepwise_sobrepesosyobesos_FEMALESyMALES_het_set_tomissing_ONLY_CASES.bed.gpg	.BED	stepwise_sobrepesosyobesos_FEMALESyMALES_het_set_tomissing_ONLY_CASES
EGAN00001617787	OpenArray and QuantStudio 12K Flex Real-Time PCR System (Thermo Fisher Scientific, Waltham, MA, USA)	Cloud_Software_ThermoFisher	stepwise_sobrepesosyobesos_FEMALESyMALES_het_set_tomissing_ONLY_CASES.bed.gpg	.BED	stepwise_sobrepesosyobesos_FEMALESyMALES_het_set_tomissing_ONLY_CASES
EGAN00001617788	OpenArray and QuantStudio 12K Flex Real-Time PCR System (Thermo Fisher Scientific, Waltham, MA, USA)	Cloud_Software_ThermoFisher	stepwise_sobrepesosyobesos_FEMALESyMALES_het_set_tomissing_ONLY_CASES.bed.gpg	.BED	stepwise_sobrepesosyobesos_FEMALESyMALES_het_set_tomissing_ONLY_CASES
EGAN00001617789	OpenArray and QuantStudio 12K Flex Real-Time PCR System (Thermo Fisher Scientific, Waltham, MA, USA)	Cloud_Software_ThermoFisher	stepwise_sobrepesosyobesos_FEMALESyMALES_het_set_tomissing_ONLY_CASES.bed.gpg	.BED	stepwise_sobrepesosyobesos_FEMALESyMALES_het_set_tomissing_ONLY_CASES
EGAN00001617790	OpenArray and QuantStudio 12K Flex Real-Time PCR System (Thermo Fisher Scientific, Waltham, MA, USA)	Cloud_Software_ThermoFisher	stepwise_sobrepesosyobesos_FEMALESyMALES_het_set_tomissing_ONLY_CASES.bed.gpg	.BED	stepwise_sobrepesosyobesos_FEMALESyMALES_het_set_tomissing_ONLY_CASES
EGAN00001617791	OpenArray and QuantStudio 12K Flex Real-Time PCR System (Thermo Fisher Scientific, Waltham, MA, USA)	Cloud_Software_ThermoFisher	stepwise_sobrepesosyobesos_FEMALESyMALES_het_set_tomissing_ONLY_CASES.bed.gpg	.BED	stepwise_sobrepesosyobesos_FEMALESyMALES_het_set_tomissing_ONLY_CASES
EGAN00001617792	OpenArray and QuantStudio 12K Flex Real-Time PCR System (Thermo Fisher Scientific, Waltham, MA, USA)	Cloud_Software_ThermoFisher	stepwise_sobrepesosyobesos_FEMALESyMALES_het_set_tomissing_ONLY_CASES.bed.gpg	.BED	stepwise_sobrepesosyobesos_FEMALESyMALES_het_set_tomissing_ONLY_CASES
EGAN00001617793	OpenArray and QuantStudio 12K Flex Real-Time PCR System (Thermo Fisher Scientific, Waltham, MA, USA)	Cloud_Software_ThermoFisher	stepwise_sobrepesosyobesos_FEMALESyMALES_het_set_tomissing_ONLY_CASES.bed.gpg	.BED	stepwise_sobrepesosyobesos_FEMALESyMALES_het_set_tomissing_ONLY_CASES
EGAN00001617794	OpenArray and QuantStudio 12K Flex Real-Time PCR System (Thermo Fisher Scientific, Waltham, MA, USA)	Cloud_Software_ThermoFisher	stepwise_sobrepesosyobesos_FEMALESyMALES_het_set_tomissing_ONLY_CASES.bed.gpg	.BED	stepwise_sobrepesosyobesos_FEMALESyMALES_het_set_tomissing_ONLY_CASES
EGAN00001617795	OpenArray and QuantStudio 12K Flex Real-Time PCR System (Thermo Fisher Scientific, Waltham, MA, USA)	Cloud_Software_ThermoFisher	stepwise_sobrepesosyobesos_FEMALESyMALES_het_set_tomissing_ONLY_CASES.bed.gpg	.BED	stepwise_sobrepesosyobesos_FEMALESyMALES_het_set_tomissing_ONLY_CASES
EGAN00001617796	OpenArray and QuantStudio 12K Flex Real-Time PCR System (Thermo Fisher Scientific, Waltham, MA, USA)	Cloud_Software_ThermoFisher	stepwise_sobrepesosyobesos_FEMALESyMALES_het_set_tomissing_ONLY_CASES.bed.gpg	.BED	stepwise_sobrepesosyobesos_FEMALESyMALES_het_set_tomissing_ONLY_CASES
EGAN00001617797	OpenArray and QuantStudio 12K Flex Real-Time PCR System (Thermo Fisher Scientific, Waltham, MA, USA)	Cloud_Software_ThermoFisher	stepwise_sobrepesosyobesos_FEMALESyMALES_het_set_tomissing_ONLY_CASES.bed.gpg	.BED	stepwise_sobrepesosyobesos_FEMALESyMALES_het_set_tomissing_ONLY_CASES
EGAN00001617798	OpenArray and QuantStudio 12K Flex Real-Time PCR System (Thermo Fisher Scientific, Waltham, MA, USA)	Cloud_Software_ThermoFisher	stepwise_sobrepesosyobesos_FEMALESyMALES_het_set_tomissing_ONLY_CASES.bed.gpg	.BED	stepwise_sobrepesosyobesos_FEMALESyMALES_het_set_tomissing_ONLY_CASES
EGAN00001617799	OpenArray and QuantStudio 12K Flex Real-Time PCR System (Thermo Fisher Scientific, Waltham, MA, USA)	Cloud_Software_ThermoFisher	stepwise_sobrepesosyobesos_FEMALESyMALES_het_set_tomissing_ONLY_CASES.bed.gpg	.BED	stepwise_sobrepesosyobesos_FEMALESyMALES_het_set_tomissing_ONLY_CASES
EGAN00001617800	OpenArray and QuantStudio 12K Flex Real-Time PCR System (Thermo Fisher Scientific, Waltham, MA, USA)	Cloud_Software_ThermoFisher	stepwise_sobrepesosyobesos_FEMALESyMALES_het_set_tomissing_ONLY_CASES.bed.gpg	.BED	stepwise_sobrepesosyobesos_FEMALESyMALES_het_set_tomissing_ONLY_CASES
EGAN00001617801	OpenArray and QuantStudio 12K Flex Real-Time PCR System (Thermo Fisher Scientific, Waltham, MA, USA)	Cloud_Software_ThermoFisher	stepwise_sobrepesosyobesos_FEMALESyMALES_het_set_tomissing_ONLY_CASES.bed.gpg	.BED	stepwise_sobrepesosyobesos_FEMALESyMALES_het_set_tomissing_ONLY_CASES
EGAN00001617802	OpenArray and QuantStudio 12K Flex Real-Time PCR System (Thermo Fisher Scientific, Waltham, MA, USA)	Cloud_Software_ThermoFisher	stepwise_sobrepesosyobesos_FEMALESyMALES_het_set_tomissing_ONLY_CASES.bed.gpg	.BED	stepwise_sobrepesosyobesos_FEMALESyMALES_het_set_tomissing_ONLY_CASES
EGAN00001617803	OpenArray and QuantStudio 12K Flex Real-Time PCR System (Thermo Fisher Scientific, Waltham, MA, USA)	Cloud_Software_ThermoFisher	stepwise_sobrepesosyobesos_FEMALESyMALES_het_set_tomissing_ONLY_CASES.bed.gpg	.BED	stepwise_sobrepesosyobesos_FEMALESyMALES_het_set_tomissing_ONLY_CASES
EGAN00001617804	OpenArray and QuantStudio 12K Flex Real-Time PCR System (Thermo Fisher Scientific, Waltham, MA, USA)	Cloud_Software_ThermoFisher	stepwise_sobrepesosyobesos_FEMALESyMALES_het_set_tomissing_ONLY_CASES.bed.gpg	.BED	stepwise_sobrepesosyobesos_FEMALESyMALES_het_set_tomissing_ONLY_CASES
EGAN00001617805	OpenArray and QuantStudio 12K Flex Real-Time PCR System (Thermo Fisher Scientific, Waltham, MA, USA)	Cloud_Software_ThermoFisher	stepwise_sobrepesosyobesos_FEMALESyMALES_het_set_tomissing_ONLY_CASES.bed.gpg	.BED	stepwise_sobrepesosyobesos_FEMALESyMALES_het_set_tomissing_ONLY_CASES
EGAN00001617806	OpenArray and QuantStudio 12K Flex Real-Time PCR System (Thermo Fisher Scientific, Waltham, MA, USA)	Cloud_Software_ThermoFisher	stepwise_sobrepesosyobesos_FEMALESyMALES_het_set_tomissing_ONLY_CASES.bed.gpg	.BED	stepwise_sobrepesosyobesos_FEMALESyMALES_het_set_tomissing_ONLY_CASES
EGAN00001617807	OpenArray and QuantStudio 12K Flex Real-Time PCR System (Thermo Fisher Scientific, Waltham, MA, USA)	Cloud_Software_ThermoFisher	stepwise_sobrepesosyobesos_FEMALESyMALES_het_set_tomissing_ONLY_CASES.bed.gpg	.BED	stepwise_sobrepesosyobesos_FEMALESyMALES_het_set_tomissing_ONLY_CASES
EGAN00001617808	OpenArray and QuantStudio 12K Flex Real-Time PCR System (Thermo Fisher Scientific, Waltham, MA, USA)	Cloud_Software_ThermoFisher	stepwise_sobrepesosyobesos_FEMALESyMALES_het_set_tomissing_ONLY_CASES.bed.gpg	.BED	stepwise_sobrepesosyobesos_FEMALESyMALES_het_set_tomissing_ONLY_CASES
EGAN00001617809	OpenArray and QuantStudio 12K Flex Real-Time PCR System (Thermo Fisher Scientific, Waltham, MA, USA)	Cloud_Software_ThermoFisher	stepwise_sobrepesosyobesos_FEMALESyMALES_het_set_tomissing_ONLY_CASES.bed.gpg	.BED	stepwise_sobrepesosyobesos_FEMALESyMALES_het_set_tomissing_ONLY_CASES
EGAN00001617810	OpenArray and QuantStudio 12K Flex Real-Time PCR System (Thermo Fisher Scientific, Waltham, MA, USA)	Cloud_Software_ThermoFisher	stepwise_sobrepesosyobesos_FEMALESyMALES_het_set_tomissing_ONLY_CASES.bed.gpg	.BED	stepwise_sobrepesosyobesos_FEMALESyMALES_het_set_tomissing_ONLY_CASES
EGAN00001617811	OpenArray and QuantStudio 12K Flex Real-Time PCR System (Thermo Fisher Scientific, Waltham, MA, USA)	Cloud_Software_ThermoFisher	stepwise_sobrepesosyobesos_FEMALESyMALES_het_set_tomissing_ONLY_CASES.bed.gpg	.BED	stepwise_sobrepesosyobesos_FEMALESyMALES_het_set_tomissing_ONLY_CASES
EGAN00001617812	OpenArray and QuantStudio 12K Flex Real-Time PCR System (Thermo Fisher Scientific, Waltham, MA, USA)	Cloud_Software_ThermoFisher	stepwise_sobrepesosyobesos_FEMALESyMALES_het_set_tomissing_ONLY_CASES.bed.gpg	.BED	stepwise_sobrepesosyobesos_FEMALESyMALES_het_set_tomissing_ONLY_CASES
EGAN00001617813	OpenArray and QuantStudio 12K Flex Real-Time PCR System (Thermo Fisher Scientific, Waltham, MA, USA)	Cloud_Software_ThermoFisher	stepwise_sobrepesosyobesos_FEMALESyMALES_het_set_tomissing_ONLY_CASES.bed.gpg	.BED	stepwise_sobrepesosyobesos_FEMALESyMALES_het_set_tomissing_ONLY_CASES
EGAN00001617814	OpenArray and QuantStudio 12K Flex Real-Time PCR System (Thermo Fisher Scientific, Waltham, MA, USA)	Cloud_Software_ThermoFisher	stepwise_sobrepesosyobesos_FEMALESyMALES_het_set_tomissing_ONLY_CASES.bed.gpg	.BED	stepwise_sobrepesosyobesos_FEMALESyMALES_het_set_tomissing_ONLY_CASES
EGAN00001617815	OpenArray and QuantStudio 12K Flex Real-Time PCR System (Thermo Fisher Scientific, Waltham, MA, USA)	Cloud_Software_ThermoFisher	stepwise_sobrepesosyobesos_FEMALESyMALES_het_set_tomissing_ONLY_CASES.bed.gpg	.BED	stepwise_sobrepesosyobesos_FEMALESyMALES_het_set_tomissing_ONLY_CASES
EGAN00001617816	OpenArray and QuantStudio 12K Flex Real-Time PCR System (Thermo Fisher Scientific, Waltham, MA, USA)	Cloud_Software_ThermoFisher	stepwise_sobrepesosyobesos_FEMALESyMALES_het_set_tomissing_ONLY_CASES.bed.gpg	.BED	stepwise_sobrepesosyobesos_FEMALESyMALES_het_set_tomissing_ONLY_CASES
EGAN00001617817	OpenArray and QuantStudio 12K Flex Real-Time PCR System (Thermo Fisher Scientific, Waltham, MA, USA)	Cloud_Software_ThermoFisher	stepwise_sobrepesosyobesos_FEMALESyMALES_het_set_tomissing_ONLY_CASES.bed.gpg	.BED	stepwise_sobrepesosyobesos_FEMALESyMALES_het_set_tomissing_ONLY_CASES
EGAN00001617818	OpenArray and QuantStudio 12K Flex Real-Time PCR System (Thermo Fisher Scientific, Waltham, MA, USA)	Cloud_Software_ThermoFisher	stepwise_sobrepesosyobesos_FEMALESyMALES_het_set_tomissing_ONLY_CASES.bed.gpg	.BED	stepwise_sobrepesosyobesos_FEMALESyMALES_het_set_tomissing_ONLY_CASES
EGAN00001617819	OpenArray and QuantStudio 12K Flex Real-Time PCR System (Thermo Fisher Scientific, Waltham, MA, USA)	Cloud_Software_ThermoFisher	stepwise_sobrepesosyobesos_FEMALESyMALES_het_set_tomissing_ONLY_CASES.bed.gpg	.BED	stepwise_sobrepesosyobesos_FEMALESyMALES_het_set_tomissing_ONLY_CASES
EGAN00001617820	OpenArray and QuantStudio 12K Flex Real-Time PCR System (Thermo Fisher Scientific, Waltham, MA, USA)	Cloud_Software_ThermoFisher	stepwise_sobrepesosyobesos_FEMALESyMALES_het_set_tomissing_ONLY_CASES.bed.gpg	.BED	stepwise_sobrepesosyobesos_FEMALESyMALES_het_set_tomissing_ONLY_CASES
EGAN00001617164	OpenArray and QuantStudio 12K Flex Real-Time PCR System (Thermo Fisher Scientific, Waltham, MA, USA)	Cloud_Software_ThermoFisher	stepwise_sobrepesosyobesos_FEMALESyMALES_het_set_tomissing_ONLY_CASES.bim.gpg	.BIM	stepwise_sobrepesosyobesos_FEMALESyMALES_het_set_tomissing_ONLY_CASES
EGAN00001617165	OpenArray and QuantStudio 12K Flex Real-Time PCR System (Thermo Fisher Scientific, Waltham, MA, USA)	Cloud_Software_ThermoFisher	stepwise_sobrepesosyobesos_FEMALESyMALES_het_set_tomissing_ONLY_CASES.bim.gpg	.BIM	stepwise_sobrepesosyobesos_FEMALESyMALES_het_set_tomissing_ONLY_CASES
EGAN00001617166	OpenArray and QuantStudio 12K Flex Real-Time PCR System (Thermo Fisher Scientific, Waltham, MA, USA)	Cloud_Software_ThermoFisher	stepwise_sobrepesosyobesos_FEMALESyMALES_het_set_tomissing_ONLY_CASES.bim.gpg	.BIM	stepwise_sobrepesosyobesos_FEMALESyMALES_het_set_tomissing_ONLY_CASES
EGAN00001617167	OpenArray and QuantStudio 12K Flex Real-Time PCR System (Thermo Fisher Scientific, Waltham, MA, USA)	Cloud_Software_ThermoFisher	stepwise_sobrepesosyobesos_FEMALESyMALES_het_set_tomissing_ONLY_CASES.bim.gpg	.BIM	stepwise_sobrepesosyobesos_FEMALESyMALES_het_set_tomissing_ONLY_CASES
EGAN00001617168	OpenArray and QuantStudio 12K Flex Real-Time PCR System (Thermo Fisher Scientific, Waltham, MA, USA)	Cloud_Software_ThermoFisher	stepwise_sobrepesosyobesos_FEMALESyMALES_het_set_tomissing_ONLY_CASES.bim.gpg	.BIM	stepwise_sobrepesosyobesos_FEMALESyMALES_het_set_tomissing_ONLY_CASES
EGAN00001617169	OpenArray and QuantStudio 12K Flex Real-Time PCR System (Thermo Fisher Scientific, Waltham, MA, USA)	Cloud_Software_ThermoFisher	stepwise_sobrepesosyobesos_FEMALESyMALES_het_set_tomissing_ONLY_CASES.bim.gpg	.BIM	stepwise_sobrepesosyobesos_FEMALESyMALES_het_set_tomissing_ONLY_CASES
EGAN00001617170	OpenArray and QuantStudio 12K Flex Real-Time PCR System (Thermo Fisher Scientific, Waltham, MA, USA)	Cloud_Software_ThermoFisher	stepwise_sobrepesosyobesos_FEMALESyMALES_het_set_tomissing_ONLY_CASES.bim.gpg	.BIM	stepwise_sobrepesosyobesos_FEMALESyMALES_het_set_tomissing_ONLY_CASES
EGAN00001617171	OpenArray and QuantStudio 12K Flex Real-Time PCR System (Thermo Fisher Scientific, Waltham, MA, USA)	Cloud_Software_ThermoFisher	stepwise_sobrepesosyobesos_FEMALESyMALES_het_set_tomissing_ONLY_CASES.bim.gpg	.BIM	stepwise_sobrepesosyobesos_FEMALESyMALES_het_set_tomissing_ONLY_CASES
EGAN00001617172	OpenArray and QuantStudio 12K Flex Real-Time PCR System (Thermo Fisher Scientific, Waltham, MA, USA)	Cloud_Software_ThermoFisher	stepwise_sobrepesosyobesos_FEMALESyMALES_het_set_tomissing_ONLY_CASES.bim.gpg	.BIM	stepwise_sobrepesosyobesos_FEMALESyMALES_het_set_tomissing_ONLY_CASES
EGAN00001617173	OpenArray and QuantStudio 12K Flex Real-Time PCR System (Thermo Fisher Scientific, Waltham, MA, USA)	Cloud_Software_ThermoFisher	stepwise_sobrepesosyobesos_FEMALESyMALES_het_set_tomissing_ONLY_CASES.bim.gpg	.BIM	stepwise_sobrepesosyobesos_FEMALESyMALES_het_set_tomissing_ONLY_CASES
EGAN00001617174	OpenArray and QuantStudio 12K Flex Real-Time PCR System (Thermo Fisher Scientific, Waltham, MA, USA)	Cloud_Software_ThermoFisher	stepwise_sobrepesosyobesos_FEMALESyMALES_het_set_tomissing_ONLY_CASES.bim.gpg	.BIM	stepwise_sobrepesosyobesos_FEMALESyMALES_het_set_tomissing_ONLY_CASES
EGAN00001617175	OpenArray and QuantStudio 12K Flex Real-Time PCR System (Thermo Fisher Scientific, Waltham, MA, USA)	Cloud_Software_ThermoFisher	stepwise_sobrepesosyobesos_FEMALESyMALES_het_set_tomissing_ONLY_CASES.bim.gpg	.BIM	stepwise_sobrepesosyobesos_FEMALESyMALES_het_set_tomissing_ONLY_CASES
EGAN00001617176	OpenArray and QuantStudio 12K Flex Real-Time PCR System (Thermo Fisher Scientific, Waltham, MA, USA)	Cloud_Software_ThermoFisher	stepwise_sobrepesosyobesos_FEMALESyMALES_het_set_tomissing_ONLY_CASES.bim.gpg	.BIM	stepwise_sobrepesosyobesos_FEMALESyMALES_het_set_tomissing_ONLY_CASES
EGAN00001617177	OpenArray and QuantStudio 12K Flex Real-Time PCR System (Thermo Fisher Scientific, Waltham, MA, USA)	Cloud_Software_ThermoFisher	stepwise_sobrepesosyobesos_FEMALESyMALES_het_set_tomissing_ONLY_CASES.bim.gpg	.BIM	stepwise_sobrepesosyobesos_FEMALESyMALES_het_set_tomissing_ONLY_CASES
EGAN00001617178	OpenArray and QuantStudio 12K Flex Real-Time PCR System (Thermo Fisher Scientific, Waltham, MA, USA)	Cloud_Software_ThermoFisher	stepwise_sobrepesosyobesos_FEMALESyMALES_het_set_tomissing_ONLY_CASES.bim.gpg	.BIM	stepwise_sobrepesosyobesos_FEMALESyMALES_het_set_tomissing_ONLY_CASES
EGAN00001617179	OpenArray and QuantStudio 12K Flex Real-Time PCR System (Thermo Fisher Scientific, Waltham, MA, USA)	Cloud_Software_ThermoFisher	stepwise_sobrepesosyobesos_FEMALESyMALES_het_set_tomissing_ONLY_CASES.bim.gpg	.BIM	stepwise_sobrepesosyobesos_FEMALESyMALES_het_set_tomissing_ONLY_CASES
EGAN00001617180	OpenArray and QuantStudio 12K Flex Real-Time PCR System (Thermo Fisher Scientific, Waltham, MA, USA)	Cloud_Software_ThermoFisher	stepwise_sobrepesosyobesos_FEMALESyMALES_het_set_tomissing_ONLY_CASES.bim.gpg	.BIM	stepwise_sobrepesosyobesos_FEMALESyMALES_het_set_tomissing_ONLY_CASES
EGAN00001617181	OpenArray and QuantStudio 12K Flex Real-Time PCR System (Thermo Fisher Scientific, Waltham, MA, USA)	Cloud_Software_ThermoFisher	stepwise_sobrepesosyobesos_FEMALESyMALES_het_set_tomissing_ONLY_CASES.bim.gpg	.BIM	stepwise_sobrepesosyobesos_FEMALESyMALES_het_set_tomissing_ONLY_CASES
EGAN00001617182	OpenArray and QuantStudio 12K Flex Real-Time PCR System (Thermo Fisher Scientific, Waltham, MA, USA)	Cloud_Software_ThermoFisher	stepwise_sobrepesosyobesos_FEMALESyMALES_het_set_tomissing_ONLY_CASES.bim.gpg	.BIM	stepwise_sobrepesosyobesos_FEMALESyMALES_het_set_tomissing_ONLY_CASES
EGAN00001617183	OpenArray and QuantStudio 12K Flex Real-Time PCR System (Thermo Fisher Scientific, Waltham, MA, USA)	Cloud_Software_ThermoFisher	stepwise_sobrepesosyobesos_FEMALESyMALES_het_set_tomissing_ONLY_CASES.bim.gpg	.BIM	stepwise_sobrepesosyobesos_FEMALESyMALES_het_set_tomissing_ONLY_CASES
EGAN00001617184	OpenArray and QuantStudio 12K Flex Real-Time PCR System (Thermo Fisher Scientific, Waltham, MA, USA)	Cloud_Software_ThermoFisher	stepwise_sobrepesosyobesos_FEMALESyMALES_het_set_tomissing_ONLY_CASES.bim.gpg	.BIM	stepwise_sobrepesosyobesos_FEMALESyMALES_het_set_tomissing_ONLY_CASES
EGAN00001617185	OpenArray and QuantStudio 12K Flex Real-Time PCR System (Thermo Fisher Scientific, Waltham, MA, USA)	Cloud_Software_ThermoFisher	stepwise_sobrepesosyobesos_FEMALESyMALES_het_set_tomissing_ONLY_CASES.bim.gpg	.BIM	stepwise_sobrepesosyobesos_FEMALESyMALES_het_set_tomissing_ONLY_CASES
EGAN00001617186	OpenArray and QuantStudio 12K Flex Real-Time PCR System (Thermo Fisher Scientific, Waltham, MA, USA)	Cloud_Software_ThermoFisher	stepwise_sobrepesosyobesos_FEMALESyMALES_het_set_tomissing_ONLY_CASES.bim.gpg	.BIM	stepwise_sobrepesosyobesos_FEMALESyMALES_het_set_tomissing_ONLY_CASES
EGAN00001617187	OpenArray and QuantStudio 12K Flex Real-Time PCR System (Thermo Fisher Scientific, Waltham, MA, USA)	Cloud_Software_ThermoFisher	stepwise_sobrepesosyobesos_FEMALESyMALES_het_set_tomissing_ONLY_CASES.bim.gpg	.BIM	stepwise_sobrepesosyobesos_FEMALESyMALES_het_set_tomissing_ONLY_CASES
EGAN00001617188	OpenArray and QuantStudio 12K Flex Real-Time PCR System (Thermo Fisher Scientific, Waltham, MA, USA)	Cloud_Software_ThermoFisher	stepwise_sobrepesosyobesos_FEMALESyMALES_het_set_tomissing_ONLY_CASES.bim.gpg	.BIM	stepwise_sobrepesosyobesos_FEMALESyMALES_het_set_tomissing_ONLY_CASES
EGAN00001617189	OpenArray and QuantStudio 12K Flex Real-Time PCR System (Thermo Fisher Scientific, Waltham, MA, USA)	Cloud_Software_ThermoFisher	stepwise_sobrepesosyobesos_FEMALESyMALES_het_set_tomissing_ONLY_CASES.bim.gpg	.BIM	stepwise_sobrepesosyobesos_FEMALESyMALES_het_set_tomissing_ONLY_CASES
EGAN00001617190	OpenArray and QuantStudio 12K Flex Real-Time PCR System (Thermo Fisher Scientific, Waltham, MA, USA)	Cloud_Software_ThermoFisher	stepwise_sobrepesosyobesos_FEMALESyMALES_het_set_tomissing_ONLY_CASES.bim.gpg	.BIM	stepwise_sobrepesosyobesos_FEMALESyMALES_het_set_tomissing_ONLY_CASES
EGAN00001617191	OpenArray and QuantStudio 12K Flex Real-Time PCR System (Thermo Fisher Scientific, Waltham, MA, USA)	Cloud_Software_ThermoFisher	stepwise_sobrepesosyobesos_FEMALESyMALES_het_set_tomissing_ONLY_CASES.bim.gpg	.BIM	stepwise_sobrepesosyobesos_FEMALESyMALES_het_set_tomissing_ONLY_CASES
EGAN00001617192	OpenArray and QuantStudio 12K Flex Real-Time PCR System (Thermo Fisher Scientific, Waltham, MA, USA)	Cloud_Software_ThermoFisher	stepwise_sobrepesosyobesos_FEMALESyMALES_het_set_tomissing_ONLY_CASES.bim.gpg	.BIM	stepwise_sobrepesosyobesos_FEMALESyMALES_het_set_tomissing_ONLY_CASES
EGAN00001617193	OpenArray and QuantStudio 12K Flex Real-Time PCR System (Thermo Fisher Scientific, Waltham, MA, USA)	Cloud_Software_ThermoFisher	stepwise_sobrepesosyobesos_FEMALESyMALES_het_set_tomissing_ONLY_CASES.bim.gpg	.BIM	stepwise_sobrepesosyobesos_FEMALESyMALES_het_set_tomissing_ONLY_CASES
EGAN00001617194	OpenArray and QuantStudio 12K Flex Real-Time PCR System (Thermo Fisher Scientific, Waltham, MA, USA)	Cloud_Software_ThermoFisher	stepwise_sobrepesosyobesos_FEMALESyMALES_het_set_tomissing_ONLY_CASES.bim.gpg	.BIM	stepwise_sobrepesosyobesos_FEMALESyMALES_het_set_tomissing_ONLY_CASES
EGAN00001617195	OpenArray and QuantStudio 12K Flex Real-Time PCR System (Thermo Fisher Scientific, Waltham, MA, USA)	Cloud_Software_ThermoFisher	stepwise_sobrepesosyobesos_FEMALESyMALES_het_set_tomissing_ONLY_CASES.bim.gpg	.BIM	stepwise_sobrepesosyobesos_FEMALESyMALES_het_set_tomissing_ONLY_CASES
EGAN00001617196	OpenArray and QuantStudio 12K Flex Real-Time PCR System (Thermo Fisher Scientific, Waltham, MA, USA)	Cloud_Software_ThermoFisher	stepwise_sobrepesosyobesos_FEMALESyMALES_het_set_tomissing_ONLY_CASES.bim.gpg	.BIM	stepwise_sobrepesosyobesos_FEMALESyMALES_het_set_tomissing_ONLY_CASES
EGAN00001617197	OpenArray and QuantStudio 12K Flex Real-Time PCR System (Thermo Fisher Scientific, Waltham, MA, USA)	Cloud_Software_ThermoFisher	stepwise_sobrepesosyobesos_FEMALESyMALES_het_set_tomissing_ONLY_CASES.bim.gpg	.BIM	stepwise_sobrepesosyobesos_FEMALESyMALES_het_set_tomissing_ONLY_CASES
EGAN00001617198	OpenArray and QuantStudio 12K Flex Real-Time PCR System (Thermo Fisher Scientific, Waltham, MA, USA)	Cloud_Software_ThermoFisher	stepwise_sobrepesosyobesos_FEMALESyMALES_het_set_tomissing_ONLY_CASES.bim.gpg	.BIM	stepwise_sobrepesosyobesos_FEMALESyMALES_het_set_tomissing_ONLY_CASES
EGAN00001617199	OpenArray and QuantStudio 12K Flex Real-Time PCR System (Thermo Fisher Scientific, Waltham, MA, USA)	Cloud_Software_ThermoFisher	stepwise_sobrepesosyobesos_FEMALESyMALES_het_set_tomissing_ONLY_CASES.bim.gpg	.BIM	stepwise_sobrepesosyobesos_FEMALESyMALES_het_set_tomissing_ONLY_CASES
EGAN00001617200	OpenArray and QuantStudio 12K Flex Real-Time PCR System (Thermo Fisher Scientific, Waltham, MA, USA)	Cloud_Software_ThermoFisher	stepwise_sobrepesosyobesos_FEMALESyMALES_het_set_tomissing_ONLY_CASES.bim.gpg	.BIM	stepwise_sobrepesosyobesos_FEMALESyMALES_het_set_tomissing_ONLY_CASES
EGAN00001617201	OpenArray and QuantStudio 12K Flex Real-Time PCR System (Thermo Fisher Scientific, Waltham, MA, USA)	Cloud_Software_ThermoFisher	stepwise_sobrepesosyobesos_FEMALESyMALES_het_set_tomissing_ONLY_CASES.bim.gpg	.BIM	stepwise_sobrepesosyobesos_FEMALESyMALES_het_set_tomissing_ONLY_CASES
EGAN00001617202	OpenArray and QuantStudio 12K Flex Real-Time PCR System (Thermo Fisher Scientific, Waltham, MA, USA)	Cloud_Software_ThermoFisher	stepwise_sobrepesosyobesos_FEMALESyMALES_het_set_tomissing_ONLY_CASES.bim.gpg	.BIM	stepwise_sobrepesosyobesos_FEMALESyMALES_het_set_tomissing_ONLY_CASES
EGAN00001617203	OpenArray and QuantStudio 12K Flex Real-Time PCR System (Thermo Fisher Scientific, Waltham, MA, USA)	Cloud_Software_ThermoFisher	stepwise_sobrepesosyobesos_FEMALESyMALES_het_set_tomissing_ONLY_CASES.bim.gpg	.BIM	stepwise_sobrepesosyobesos_FEMALESyMALES_het_set_tomissing_ONLY_CASES
EGAN00001617204	OpenArray and QuantStudio 12K Flex Real-Time PCR System (Thermo Fisher Scientific, Waltham, MA, USA)	Cloud_Software_ThermoFisher	stepwise_sobrepesosyobesos_FEMALESyMALES_het_set_tomissing_ONLY_CASES.bim.gpg	.BIM	stepwise_sobrepesosyobesos_FEMALESyMALES_het_set_tomissing_ONLY_CASES
EGAN00001617205	OpenArray and QuantStudio 12K Flex Real-Time PCR System (Thermo Fisher Scientific, Waltham, MA, USA)	Cloud_Software_ThermoFisher	stepwise_sobrepesosyobesos_FEMALESyMALES_het_set_tomissing_ONLY_CASES.bim.gpg	.BIM	stepwise_sobrepesosyobesos_FEMALESyMALES_het_set_tomissing_ONLY_CASES
EGAN00001617206	OpenArray and QuantStudio 12K Flex Real-Time PCR System (Thermo Fisher Scientific, Waltham, MA, USA)	Cloud_Software_ThermoFisher	stepwise_sobrepesosyobesos_FEMALESyMALES_het_set_tomissing_ONLY_CASES.bim.gpg	.BIM	stepwise_sobrepesosyobesos_FEMALESyMALES_het_set_tomissing_ONLY_CASES
EGAN00001617207	OpenArray and QuantStudio 12K Flex Real-Time PCR System (Thermo Fisher Scientific, Waltham, MA, USA)	Cloud_Software_ThermoFisher	stepwise_sobrepesosyobesos_FEMALESyMALES_het_set_tomissing_ONLY_CASES.bim.gpg	.BIM	stepwise_sobrepesosyobesos_FEMALESyMALES_het_set_tomissing_ONLY_CASES
EGAN00001617208	OpenArray and QuantStudio 12K Flex Real-Time PCR System (Thermo Fisher Scientific, Waltham, MA, USA)	Cloud_Software_ThermoFisher	stepwise_sobrepesosyobesos_FEMALESyMALES_het_set_tomissing_ONLY_CASES.bim.gpg	.BIM	stepwise_sobrepesosyobesos_FEMALESyMALES_het_set_tomissing_ONLY_CASES
EGAN00001617209	OpenArray and QuantStudio 12K Flex Real-Time PCR System (Thermo Fisher Scientific, Waltham, MA, USA)	Cloud_Software_ThermoFisher	stepwise_sobrepesosyobesos_FEMALESyMALES_het_set_tomissing_ONLY_CASES.bim.gpg	.BIM	stepwise_sobrepesosyobesos_FEMALESyMALES_het_set_tomissing_ONLY_CASES
EGAN00001617210	OpenArray and QuantStudio 12K Flex Real-Time PCR System (Thermo Fisher Scientific, Waltham, MA, USA)	Cloud_Software_ThermoFisher	stepwise_sobrepesosyobesos_FEMALESyMALES_het_set_tomissing_ONLY_CASES.bim.gpg	.BIM	stepwise_sobrepesosyobesos_FEMALESyMALES_het_set_tomissing_ONLY_CASES
EGAN00001617211	OpenArray and QuantStudio 12K Flex Real-Time PCR System (Thermo Fisher Scientific, Waltham, MA, USA)	Cloud_Software_ThermoFisher	stepwise_sobrepesosyobesos_FEMALESyMALES_het_set_tomissing_ONLY_CASES.bim.gpg	.BIM	stepwise_sobrepesosyobesos_FEMALESyMALES_het_set_tomissing_ONLY_CASES
EGAN00001617212	OpenArray and QuantStudio 12K Flex Real-Time PCR System (Thermo Fisher Scientific, Waltham, MA, USA)	Cloud_Software_ThermoFisher	stepwise_sobrepesosyobesos_FEMALESyMALES_het_set_tomissing_ONLY_CASES.bim.gpg	.BIM	stepwise_sobrepesosyobesos_FEMALESyMALES_het_set_tomissing_ONLY_CASES
EGAN00001617213	OpenArray and QuantStudio 12K Flex Real-Time PCR System (Thermo Fisher Scientific, Waltham, MA, USA)	Cloud_Software_ThermoFisher	stepwise_sobrepesosyobesos_FEMALESyMALES_het_set_tomissing_ONLY_CASES.bim.gpg	.BIM	stepwise_sobrepesosyobesos_FEMALESyMALES_het_set_tomissing_ONLY_CASES
EGAN00001617214	OpenArray and QuantStudio 12K Flex Real-Time PCR System (Thermo Fisher Scientific, Waltham, MA, USA)	Cloud_Software_ThermoFisher	stepwise_sobrepesosyobesos_FEMALESyMALES_het_set_tomissing_ONLY_CASES.bim.gpg	.BIM	stepwise_sobrepesosyobesos_FEMALESyMALES_het_set_tomissing_ONLY_CASES
EGAN00001617215	OpenArray and QuantStudio 12K Flex Real-Time PCR System (Thermo Fisher Scientific, Waltham, MA, USA)	Cloud_Software_ThermoFisher	stepwise_sobrepesosyobesos_FEMALESyMALES_het_set_tomissing_ONLY_CASES.bim.gpg	.BIM	stepwise_sobrepesosyobesos_FEMALESyMALES_het_set_tomissing_ONLY_CASES
EGAN00001617216	OpenArray and QuantStudio 12K Flex Real-Time PCR System (Thermo Fisher Scientific, Waltham, MA, USA)	Cloud_Software_ThermoFisher	stepwise_sobrepesosyobesos_FEMALESyMALES_het_set_tomissing_ONLY_CASES.bim.gpg	.BIM	stepwise_sobrepesosyobesos_FEMALESyMALES_het_set_tomissing_ONLY_CASES
EGAN00001617217	OpenArray and QuantStudio 12K Flex Real-Time PCR System (Thermo Fisher Scientific, Waltham, MA, USA)	Cloud_Software_ThermoFisher	stepwise_sobrepesosyobesos_FEMALESyMALES_het_set_tomissing_ONLY_CASES.bim.gpg	.BIM	stepwise_sobrepesosyobesos_FEMALESyMALES_het_set_tomissing_ONLY_CASES
EGAN00001617218	OpenArray and QuantStudio 12K Flex Real-Time PCR System (Thermo Fisher Scientific, Waltham, MA, USA)	Cloud_Software_ThermoFisher	stepwise_sobrepesosyobesos_FEMALESyMALES_het_set_tomissing_ONLY_CASES.bim.gpg	.BIM	stepwise_sobrepesosyobesos_FEMALESyMALES_het_set_tomissing_ONLY_CASES
EGAN00001617219	OpenArray and QuantStudio 12K Flex Real-Time PCR System (Thermo Fisher Scientific, Waltham, MA, USA)	Cloud_Software_ThermoFisher	stepwise_sobrepesosyobesos_FEMALESyMALES_het_set_tomissing_ONLY_CASES.bim.gpg	.BIM	stepwise_sobrepesosyobesos_FEMALESyMALES_het_set_tomissing_ONLY_CASES
EGAN00001617220	OpenArray and QuantStudio 12K Flex Real-Time PCR System (Thermo Fisher Scientific, Waltham, MA, USA)	Cloud_Software_ThermoFisher	stepwise_sobrepesosyobesos_FEMALESyMALES_het_set_tomissing_ONLY_CASES.bim.gpg	.BIM	stepwise_sobrepesosyobesos_FEMALESyMALES_het_set_tomissing_ONLY_CASES
EGAN00001617221	OpenArray and QuantStudio 12K Flex Real-Time PCR System (Thermo Fisher Scientific, Waltham, MA, USA)	Cloud_Software_ThermoFisher	stepwise_sobrepesosyobesos_FEMALESyMALES_het_set_tomissing_ONLY_CASES.bim.gpg	.BIM	stepwise_sobrepesosyobesos_FEMALESyMALES_het_set_tomissing_ONLY_CASES
EGAN00001617222	OpenArray and QuantStudio 12K Flex Real-Time PCR System (Thermo Fisher Scientific, Waltham, MA, USA)	Cloud_Software_ThermoFisher	stepwise_sobrepesosyobesos_FEMALESyMALES_het_set_tomissing_ONLY_CASES.bim.gpg	.BIM	stepwise_sobrepesosyobesos_FEMALESyMALES_het_set_tomissing_ONLY_CASES
EGAN00001617223	OpenArray and QuantStudio 12K Flex Real-Time PCR System (Thermo Fisher Scientific, Waltham, MA, USA)	Cloud_Software_ThermoFisher	stepwise_sobrepesosyobesos_FEMALESyMALES_het_set_tomissing_ONLY_CASES.bim.gpg	.BIM	stepwise_sobrepesosyobesos_FEMALESyMALES_het_set_tomissing_ONLY_CASES
EGAN00001617224	OpenArray and QuantStudio 12K Flex Real-Time PCR System (Thermo Fisher Scientific, Waltham, MA, USA)	Cloud_Software_ThermoFisher	stepwise_sobrepesosyobesos_FEMALESyMALES_het_set_tomissing_ONLY_CASES.bim.gpg	.BIM	stepwise_sobrepesosyobesos_FEMALESyMALES_het_set_tomissing_ONLY_CASES
EGAN00001617225	OpenArray and QuantStudio 12K Flex Real-Time PCR System (Thermo Fisher Scientific, Waltham, MA, USA)	Cloud_Software_ThermoFisher	stepwise_sobrepesosyobesos_FEMALESyMALES_het_set_tomissing_ONLY_CASES.bim.gpg	.BIM	stepwise_sobrepesosyobesos_FEMALESyMALES_het_set_tomissing_ONLY_CASES
EGAN00001617226	OpenArray and QuantStudio 12K Flex Real-Time PCR System (Thermo Fisher Scientific, Waltham, MA, USA)	Cloud_Software_ThermoFisher	stepwise_sobrepesosyobesos_FEMALESyMALES_het_set_tomissing_ONLY_CASES.bim.gpg	.BIM	stepwise_sobrepesosyobesos_FEMALESyMALES_het_set_tomissing_ONLY_CASES
EGAN00001617227	OpenArray and QuantStudio 12K Flex Real-Time PCR System (Thermo Fisher Scientific, Waltham, MA, USA)	Cloud_Software_ThermoFisher	stepwise_sobrepesosyobesos_FEMALESyMALES_het_set_tomissing_ONLY_CASES.bim.gpg	.BIM	stepwise_sobrepesosyobesos_FEMALESyMALES_het_set_tomissing_ONLY_CASES
EGAN00001617228	OpenArray and QuantStudio 12K Flex Real-Time PCR System (Thermo Fisher Scientific, Waltham, MA, USA)	Cloud_Software_ThermoFisher	stepwise_sobrepesosyobesos_FEMALESyMALES_het_set_tomissing_ONLY_CASES.bim.gpg	.BIM	stepwise_sobrepesosyobesos_FEMALESyMALES_het_set_tomissing_ONLY_CASES
EGAN00001617229	OpenArray and QuantStudio 12K Flex Real-Time PCR System (Thermo Fisher Scientific, Waltham, MA, USA)	Cloud_Software_ThermoFisher	stepwise_sobrepesosyobesos_FEMALESyMALES_het_set_tomissing_ONLY_CASES.bim.gpg	.BIM	stepwise_sobrepesosyobesos_FEMALESyMALES_het_set_tomissing_ONLY_CASES
EGAN00001617230	OpenArray and QuantStudio 12K Flex Real-Time PCR System (Thermo Fisher Scientific, Waltham, MA, USA)	Cloud_Software_ThermoFisher	stepwise_sobrepesosyobesos_FEMALESyMALES_het_set_tomissing_ONLY_CASES.bim.gpg	.BIM	stepwise_sobrepesosyobesos_FEMALESyMALES_het_set_tomissing_ONLY_CASES
EGAN00001617231	OpenArray and QuantStudio 12K Flex Real-Time PCR System (Thermo Fisher Scientific, Waltham, MA, USA)	Cloud_Software_ThermoFisher	stepwise_sobrepesosyobesos_FEMALESyMALES_het_set_tomissing_ONLY_CASES.bim.gpg	.BIM	stepwise_sobrepesosyobesos_FEMALESyMALES_het_set_tomissing_ONLY_CASES
EGAN00001617232	OpenArray and QuantStudio 12K Flex Real-Time PCR System (Thermo Fisher Scientific, Waltham, MA, USA)	Cloud_Software_ThermoFisher	stepwise_sobrepesosyobesos_FEMALESyMALES_het_set_tomissing_ONLY_CASES.bim.gpg	.BIM	stepwise_sobrepesosyobesos_FEMALESyMALES_het_set_tomissing_ONLY_CASES
EGAN00001617233	OpenArray and QuantStudio 12K Flex Real-Time PCR System (Thermo Fisher Scientific, Waltham, MA, USA)	Cloud_Software_ThermoFisher	stepwise_sobrepesosyobesos_FEMALESyMALES_het_set_tomissing_ONLY_CASES.bim.gpg	.BIM	stepwise_sobrepesosyobesos_FEMALESyMALES_het_set_tomissing_ONLY_CASES
EGAN00001617234	OpenArray and QuantStudio 12K Flex Real-Time PCR System (Thermo Fisher Scientific, Waltham, MA, USA)	Cloud_Software_ThermoFisher	stepwise_sobrepesosyobesos_FEMALESyMALES_het_set_tomissing_ONLY_CASES.bim.gpg	.BIM	stepwise_sobrepesosyobesos_FEMALESyMALES_het_set_tomissing_ONLY_CASES
EGAN00001617235	OpenArray and QuantStudio 12K Flex Real-Time PCR System (Thermo Fisher Scientific, Waltham, MA, USA)	Cloud_Software_ThermoFisher	stepwise_sobrepesosyobesos_FEMALESyMALES_het_set_tomissing_ONLY_CASES.bim.gpg	.BIM	stepwise_sobrepesosyobesos_FEMALESyMALES_het_set_tomissing_ONLY_CASES
EGAN00001617236	OpenArray and QuantStudio 12K Flex Real-Time PCR System (Thermo Fisher Scientific, Waltham, MA, USA)	Cloud_Software_ThermoFisher	stepwise_sobrepesosyobesos_FEMALESyMALES_het_set_tomissing_ONLY_CASES.bim.gpg	.BIM	stepwise_sobrepesosyobesos_FEMALESyMALES_het_set_tomissing_ONLY_CASES
EGAN00001617237	OpenArray and QuantStudio 12K Flex Real-Time PCR System (Thermo Fisher Scientific, Waltham, MA, USA)	Cloud_Software_ThermoFisher	stepwise_sobrepesosyobesos_FEMALESyMALES_het_set_tomissing_ONLY_CASES.bim.gpg	.BIM	stepwise_sobrepesosyobesos_FEMALESyMALES_het_set_tomissing_ONLY_CASES
EGAN00001617238	OpenArray and QuantStudio 12K Flex Real-Time PCR System (Thermo Fisher Scientific, Waltham, MA, USA)	Cloud_Software_ThermoFisher	stepwise_sobrepesosyobesos_FEMALESyMALES_het_set_tomissing_ONLY_CASES.bim.gpg	.BIM	stepwise_sobrepesosyobesos_FEMALESyMALES_het_set_tomissing_ONLY_CASES
EGAN00001617239	OpenArray and QuantStudio 12K Flex Real-Time PCR System (Thermo Fisher Scientific, Waltham, MA, USA)	Cloud_Software_ThermoFisher	stepwise_sobrepesosyobesos_FEMALESyMALES_het_set_tomissing_ONLY_CASES.bim.gpg	.BIM	stepwise_sobrepesosyobesos_FEMALESyMALES_het_set_tomissing_ONLY_CASES
EGAN00001617240	OpenArray and QuantStudio 12K Flex Real-Time PCR System (Thermo Fisher Scientific, Waltham, MA, USA)	Cloud_Software_ThermoFisher	stepwise_sobrepesosyobesos_FEMALESyMALES_het_set_tomissing_ONLY_CASES.bim.gpg	.BIM	stepwise_sobrepesosyobesos_FEMALESyMALES_het_set_tomissing_ONLY_CASES
EGAN00001617241	OpenArray and QuantStudio 12K Flex Real-Time PCR System (Thermo Fisher Scientific, Waltham, MA, USA)	Cloud_Software_ThermoFisher	stepwise_sobrepesosyobesos_FEMALESyMALES_het_set_tomissing_ONLY_CASES.bim.gpg	.BIM	stepwise_sobrepesosyobesos_FEMALESyMALES_het_set_tomissing_ONLY_CASES
EGAN00001617242	OpenArray and QuantStudio 12K Flex Real-Time PCR System (Thermo Fisher Scientific, Waltham, MA, USA)	Cloud_Software_ThermoFisher	stepwise_sobrepesosyobesos_FEMALESyMALES_het_set_tomissing_ONLY_CASES.bim.gpg	.BIM	stepwise_sobrepesosyobesos_FEMALESyMALES_het_set_tomissing_ONLY_CASES
EGAN00001617243	OpenArray and QuantStudio 12K Flex Real-Time PCR System (Thermo Fisher Scientific, Waltham, MA, USA)	Cloud_Software_ThermoFisher	stepwise_sobrepesosyobesos_FEMALESyMALES_het_set_tomissing_ONLY_CASES.bim.gpg	.BIM	stepwise_sobrepesosyobesos_FEMALESyMALES_het_set_tomissing_ONLY_CASES
EGAN00001617244	OpenArray and QuantStudio 12K Flex Real-Time PCR System (Thermo Fisher Scientific, Waltham, MA, USA)	Cloud_Software_ThermoFisher	stepwise_sobrepesosyobesos_FEMALESyMALES_het_set_tomissing_ONLY_CASES.bim.gpg	.BIM	stepwise_sobrepesosyobesos_FEMALESyMALES_het_set_tomissing_ONLY_CASES
EGAN00001617245	OpenArray and QuantStudio 12K Flex Real-Time PCR System (Thermo Fisher Scientific, Waltham, MA, USA)	Cloud_Software_ThermoFisher	stepwise_sobrepesosyobesos_FEMALESyMALES_het_set_tomissing_ONLY_CASES.bim.gpg	.BIM	stepwise_sobrepesosyobesos_FEMALESyMALES_het_set_tomissing_ONLY_CASES
EGAN00001617246	OpenArray and QuantStudio 12K Flex Real-Time PCR System (Thermo Fisher Scientific, Waltham, MA, USA)	Cloud_Software_ThermoFisher	stepwise_sobrepesosyobesos_FEMALESyMALES_het_set_tomissing_ONLY_CASES.bim.gpg	.BIM	stepwise_sobrepesosyobesos_FEMALESyMALES_het_set_tomissing_ONLY_CASES
EGAN00001617247	OpenArray and QuantStudio 12K Flex Real-Time PCR System (Thermo Fisher Scientific, Waltham, MA, USA)	Cloud_Software_ThermoFisher	stepwise_sobrepesosyobesos_FEMALESyMALES_het_set_tomissing_ONLY_CASES.bim.gpg	.BIM	stepwise_sobrepesosyobesos_FEMALESyMALES_het_set_tomissing_ONLY_CASES
EGAN00001617248	OpenArray and QuantStudio 12K Flex Real-Time PCR System (Thermo Fisher Scientific, Waltham, MA, USA)	Cloud_Software_ThermoFisher	stepwise_sobrepesosyobesos_FEMALESyMALES_het_set_tomissing_ONLY_CASES.bim.gpg	.BIM	stepwise_sobrepesosyobesos_FEMALESyMALES_het_set_tomissing_ONLY_CASES
EGAN00001617249	OpenArray and QuantStudio 12K Flex Real-Time PCR System (Thermo Fisher Scientific, Waltham, MA, USA)	Cloud_Software_ThermoFisher	stepwise_sobrepesosyobesos_FEMALESyMALES_het_set_tomissing_ONLY_CASES.bim.gpg	.BIM	stepwise_sobrepesosyobesos_FEMALESyMALES_het_set_tomissing_ONLY_CASES
EGAN00001617250	OpenArray and QuantStudio 12K Flex Real-Time PCR System (Thermo Fisher Scientific, Waltham, MA, USA)	Cloud_Software_ThermoFisher	stepwise_sobrepesosyobesos_FEMALESyMALES_het_set_tomissing_ONLY_CASES.bim.gpg	.BIM	stepwise_sobrepesosyobesos_FEMALESyMALES_het_set_tomissing_ONLY_CASES
EGAN00001617251	OpenArray and QuantStudio 12K Flex Real-Time PCR System (Thermo Fisher Scientific, Waltham, MA, USA)	Cloud_Software_ThermoFisher	stepwise_sobrepesosyobesos_FEMALESyMALES_het_set_tomissing_ONLY_CASES.bim.gpg	.BIM	stepwise_sobrepesosyobesos_FEMALESyMALES_het_set_tomissing_ONLY_CASES
EGAN00001617252	OpenArray and QuantStudio 12K Flex Real-Time PCR System (Thermo Fisher Scientific, Waltham, MA, USA)	Cloud_Software_ThermoFisher	stepwise_sobrepesosyobesos_FEMALESyMALES_het_set_tomissing_ONLY_CASES.bim.gpg	.BIM	stepwise_sobrepesosyobesos_FEMALESyMALES_het_set_tomissing_ONLY_CASES
EGAN00001617253	OpenArray and QuantStudio 12K Flex Real-Time PCR System (Thermo Fisher Scientific, Waltham, MA, USA)	Cloud_Software_ThermoFisher	stepwise_sobrepesosyobesos_FEMALESyMALES_het_set_tomissing_ONLY_CASES.bim.gpg	.BIM	stepwise_sobrepesosyobesos_FEMALESyMALES_het_set_tomissing_ONLY_CASES
EGAN00001617254	OpenArray and QuantStudio 12K Flex Real-Time PCR System (Thermo Fisher Scientific, Waltham, MA, USA)	Cloud_Software_ThermoFisher	stepwise_sobrepesosyobesos_FEMALESyMALES_het_set_tomissing_ONLY_CASES.bim.gpg	.BIM	stepwise_sobrepesosyobesos_FEMALESyMALES_het_set_tomissing_ONLY_CASES
EGAN00001617255	OpenArray and QuantStudio 12K Flex Real-Time PCR System (Thermo Fisher Scientific, Waltham, MA, USA)	Cloud_Software_ThermoFisher	stepwise_sobrepesosyobesos_FEMALESyMALES_het_set_tomissing_ONLY_CASES.bim.gpg	.BIM	stepwise_sobrepesosyobesos_FEMALESyMALES_het_set_tomissing_ONLY_CASES
EGAN00001617256	OpenArray and QuantStudio 12K Flex Real-Time PCR System (Thermo Fisher Scientific, Waltham, MA, USA)	Cloud_Software_ThermoFisher	stepwise_sobrepesosyobesos_FEMALESyMALES_het_set_tomissing_ONLY_CASES.bim.gpg	.BIM	stepwise_sobrepesosyobesos_FEMALESyMALES_het_set_tomissing_ONLY_CASES
EGAN00001617257	OpenArray and QuantStudio 12K Flex Real-Time PCR System (Thermo Fisher Scientific, Waltham, MA, USA)	Cloud_Software_ThermoFisher	stepwise_sobrepesosyobesos_FEMALESyMALES_het_set_tomissing_ONLY_CASES.bim.gpg	.BIM	stepwise_sobrepesosyobesos_FEMALESyMALES_het_set_tomissing_ONLY_CASES
EGAN00001617258	OpenArray and QuantStudio 12K Flex Real-Time PCR System (Thermo Fisher Scientific, Waltham, MA, USA)	Cloud_Software_ThermoFisher	stepwise_sobrepesosyobesos_FEMALESyMALES_het_set_tomissing_ONLY_CASES.bim.gpg	.BIM	stepwise_sobrepesosyobesos_FEMALESyMALES_het_set_tomissing_ONLY_CASES
EGAN00001617259	OpenArray and QuantStudio 12K Flex Real-Time PCR System (Thermo Fisher Scientific, Waltham, MA, USA)	Cloud_Software_ThermoFisher	stepwise_sobrepesosyobesos_FEMALESyMALES_het_set_tomissing_ONLY_CASES.bim.gpg	.BIM	stepwise_sobrepesosyobesos_FEMALESyMALES_het_set_tomissing_ONLY_CASES
EGAN00001617260	OpenArray and QuantStudio 12K Flex Real-Time PCR System (Thermo Fisher Scientific, Waltham, MA, USA)	Cloud_Software_ThermoFisher	stepwise_sobrepesosyobesos_FEMALESyMALES_het_set_tomissing_ONLY_CASES.bim.gpg	.BIM	stepwise_sobrepesosyobesos_FEMALESyMALES_het_set_tomissing_ONLY_CASES
EGAN00001617261	OpenArray and QuantStudio 12K Flex Real-Time PCR System (Thermo Fisher Scientific, Waltham, MA, USA)	Cloud_Software_ThermoFisher	stepwise_sobrepesosyobesos_FEMALESyMALES_het_set_tomissing_ONLY_CASES.bim.gpg	.BIM	stepwise_sobrepesosyobesos_FEMALESyMALES_het_set_tomissing_ONLY_CASES
EGAN00001617262	OpenArray and QuantStudio 12K Flex Real-Time PCR System (Thermo Fisher Scientific, Waltham, MA, USA)	Cloud_Software_ThermoFisher	stepwise_sobrepesosyobesos_FEMALESyMALES_het_set_tomissing_ONLY_CASES.bim.gpg	.BIM	stepwise_sobrepesosyobesos_FEMALESyMALES_het_set_tomissing_ONLY_CASES
EGAN00001617263	OpenArray and QuantStudio 12K Flex Real-Time PCR System (Thermo Fisher Scientific, Waltham, MA, USA)	Cloud_Software_ThermoFisher	stepwise_sobrepesosyobesos_FEMALESyMALES_het_set_tomissing_ONLY_CASES.bim.gpg	.BIM	stepwise_sobrepesosyobesos_FEMALESyMALES_het_set_tomissing_ONLY_CASES
EGAN00001617264	OpenArray and QuantStudio 12K Flex Real-Time PCR System (Thermo Fisher Scientific, Waltham, MA, USA)	Cloud_Software_ThermoFisher	stepwise_sobrepesosyobesos_FEMALESyMALES_het_set_tomissing_ONLY_CASES.bim.gpg	.BIM	stepwise_sobrepesosyobesos_FEMALESyMALES_het_set_tomissing_ONLY_CASES
EGAN00001617265	OpenArray and QuantStudio 12K Flex Real-Time PCR System (Thermo Fisher Scientific, Waltham, MA, USA)	Cloud_Software_ThermoFisher	stepwise_sobrepesosyobesos_FEMALESyMALES_het_set_tomissing_ONLY_CASES.bim.gpg	.BIM	stepwise_sobrepesosyobesos_FEMALESyMALES_het_set_tomissing_ONLY_CASES
EGAN00001617266	OpenArray and QuantStudio 12K Flex Real-Time PCR System (Thermo Fisher Scientific, Waltham, MA, USA)	Cloud_Software_ThermoFisher	stepwise_sobrepesosyobesos_FEMALESyMALES_het_set_tomissing_ONLY_CASES.bim.gpg	.BIM	stepwise_sobrepesosyobesos_FEMALESyMALES_het_set_tomissing_ONLY_CASES
EGAN00001617267	OpenArray and QuantStudio 12K Flex Real-Time PCR System (Thermo Fisher Scientific, Waltham, MA, USA)	Cloud_Software_ThermoFisher	stepwise_sobrepesosyobesos_FEMALESyMALES_het_set_tomissing_ONLY_CASES.bim.gpg	.BIM	stepwise_sobrepesosyobesos_FEMALESyMALES_het_set_tomissing_ONLY_CASES
EGAN00001617268	OpenArray and QuantStudio 12K Flex Real-Time PCR System (Thermo Fisher Scientific, Waltham, MA, USA)	Cloud_Software_ThermoFisher	stepwise_sobrepesosyobesos_FEMALESyMALES_het_set_tomissing_ONLY_CASES.bim.gpg	.BIM	stepwise_sobrepesosyobesos_FEMALESyMALES_het_set_tomissing_ONLY_CASES
EGAN00001617269	OpenArray and QuantStudio 12K Flex Real-Time PCR System (Thermo Fisher Scientific, Waltham, MA, USA)	Cloud_Software_ThermoFisher	stepwise_sobrepesosyobesos_FEMALESyMALES_het_set_tomissing_ONLY_CASES.bim.gpg	.BIM	stepwise_sobrepesosyobesos_FEMALESyMALES_het_set_tomissing_ONLY_CASES
EGAN00001617270	OpenArray and QuantStudio 12K Flex Real-Time PCR System (Thermo Fisher Scientific, Waltham, MA, USA)	Cloud_Software_ThermoFisher	stepwise_sobrepesosyobesos_FEMALESyMALES_het_set_tomissing_ONLY_CASES.bim.gpg	.BIM	stepwise_sobrepesosyobesos_FEMALESyMALES_het_set_tomissing_ONLY_CASES
EGAN00001617271	OpenArray and QuantStudio 12K Flex Real-Time PCR System (Thermo Fisher Scientific, Waltham, MA, USA)	Cloud_Software_ThermoFisher	stepwise_sobrepesosyobesos_FEMALESyMALES_het_set_tomissing_ONLY_CASES.bim.gpg	.BIM	stepwise_sobrepesosyobesos_FEMALESyMALES_het_set_tomissing_ONLY_CASES
EGAN00001617272	OpenArray and QuantStudio 12K Flex Real-Time PCR System (Thermo Fisher Scientific, Waltham, MA, USA)	Cloud_Software_ThermoFisher	stepwise_sobrepesosyobesos_FEMALESyMALES_het_set_tomissing_ONLY_CASES.bim.gpg	.BIM	stepwise_sobrepesosyobesos_FEMALESyMALES_het_set_tomissing_ONLY_CASES
EGAN00001617273	OpenArray and QuantStudio 12K Flex Real-Time PCR System (Thermo Fisher Scientific, Waltham, MA, USA)	Cloud_Software_ThermoFisher	stepwise_sobrepesosyobesos_FEMALESyMALES_het_set_tomissing_ONLY_CASES.bim.gpg	.BIM	stepwise_sobrepesosyobesos_FEMALESyMALES_het_set_tomissing_ONLY_CASES
EGAN00001617274	OpenArray and QuantStudio 12K Flex Real-Time PCR System (Thermo Fisher Scientific, Waltham, MA, USA)	Cloud_Software_ThermoFisher	stepwise_sobrepesosyobesos_FEMALESyMALES_het_set_tomissing_ONLY_CASES.bim.gpg	.BIM	stepwise_sobrepesosyobesos_FEMALESyMALES_het_set_tomissing_ONLY_CASES
EGAN00001617275	OpenArray and QuantStudio 12K Flex Real-Time PCR System (Thermo Fisher Scientific, Waltham, MA, USA)	Cloud_Software_ThermoFisher	stepwise_sobrepesosyobesos_FEMALESyMALES_het_set_tomissing_ONLY_CASES.bim.gpg	.BIM	stepwise_sobrepesosyobesos_FEMALESyMALES_het_set_tomissing_ONLY_CASES
EGAN00001617276	OpenArray and QuantStudio 12K Flex Real-Time PCR System (Thermo Fisher Scientific, Waltham, MA, USA)	Cloud_Software_ThermoFisher	stepwise_sobrepesosyobesos_FEMALESyMALES_het_set_tomissing_ONLY_CASES.bim.gpg	.BIM	stepwise_sobrepesosyobesos_FEMALESyMALES_het_set_tomissing_ONLY_CASES
EGAN00001617277	OpenArray and QuantStudio 12K Flex Real-Time PCR System (Thermo Fisher Scientific, Waltham, MA, USA)	Cloud_Software_ThermoFisher	stepwise_sobrepesosyobesos_FEMALESyMALES_het_set_tomissing_ONLY_CASES.bim.gpg	.BIM	stepwise_sobrepesosyobesos_FEMALESyMALES_het_set_tomissing_ONLY_CASES
EGAN00001617278	OpenArray and QuantStudio 12K Flex Real-Time PCR System (Thermo Fisher Scientific, Waltham, MA, USA)	Cloud_Software_ThermoFisher	stepwise_sobrepesosyobesos_FEMALESyMALES_het_set_tomissing_ONLY_CASES.bim.gpg	.BIM	stepwise_sobrepesosyobesos_FEMALESyMALES_het_set_tomissing_ONLY_CASES
EGAN00001617279	OpenArray and QuantStudio 12K Flex Real-Time PCR System (Thermo Fisher Scientific, Waltham, MA, USA)	Cloud_Software_ThermoFisher	stepwise_sobrepesosyobesos_FEMALESyMALES_het_set_tomissing_ONLY_CASES.bim.gpg	.BIM	stepwise_sobrepesosyobesos_FEMALESyMALES_het_set_tomissing_ONLY_CASES
EGAN00001617280	OpenArray and QuantStudio 12K Flex Real-Time PCR System (Thermo Fisher Scientific, Waltham, MA, USA)	Cloud_Software_ThermoFisher	stepwise_sobrepesosyobesos_FEMALESyMALES_het_set_tomissing_ONLY_CASES.bim.gpg	.BIM	stepwise_sobrepesosyobesos_FEMALESyMALES_het_set_tomissing_ONLY_CASES
EGAN00001617281	OpenArray and QuantStudio 12K Flex Real-Time PCR System (Thermo Fisher Scientific, Waltham, MA, USA)	Cloud_Software_ThermoFisher	stepwise_sobrepesosyobesos_FEMALESyMALES_het_set_tomissing_ONLY_CASES.bim.gpg	.BIM	stepwise_sobrepesosyobesos_FEMALESyMALES_het_set_tomissing_ONLY_CASES
EGAN00001617282	OpenArray and QuantStudio 12K Flex Real-Time PCR System (Thermo Fisher Scientific, Waltham, MA, USA)	Cloud_Software_ThermoFisher	stepwise_sobrepesosyobesos_FEMALESyMALES_het_set_tomissing_ONLY_CASES.bim.gpg	.BIM	stepwise_sobrepesosyobesos_FEMALESyMALES_het_set_tomissing_ONLY_CASES
EGAN00001617283	OpenArray and QuantStudio 12K Flex Real-Time PCR System (Thermo Fisher Scientific, Waltham, MA, USA)	Cloud_Software_ThermoFisher	stepwise_sobrepesosyobesos_FEMALESyMALES_het_set_tomissing_ONLY_CASES.bim.gpg	.BIM	stepwise_sobrepesosyobesos_FEMALESyMALES_het_set_tomissing_ONLY_CASES
EGAN00001617284	OpenArray and QuantStudio 12K Flex Real-Time PCR System (Thermo Fisher Scientific, Waltham, MA, USA)	Cloud_Software_ThermoFisher	stepwise_sobrepesosyobesos_FEMALESyMALES_het_set_tomissing_ONLY_CASES.bim.gpg	.BIM	stepwise_sobrepesosyobesos_FEMALESyMALES_het_set_tomissing_ONLY_CASES
EGAN00001617285	OpenArray and QuantStudio 12K Flex Real-Time PCR System (Thermo Fisher Scientific, Waltham, MA, USA)	Cloud_Software_ThermoFisher	stepwise_sobrepesosyobesos_FEMALESyMALES_het_set_tomissing_ONLY_CASES.bim.gpg	.BIM	stepwise_sobrepesosyobesos_FEMALESyMALES_het_set_tomissing_ONLY_CASES
EGAN00001617286	OpenArray and QuantStudio 12K Flex Real-Time PCR System (Thermo Fisher Scientific, Waltham, MA, USA)	Cloud_Software_ThermoFisher	stepwise_sobrepesosyobesos_FEMALESyMALES_het_set_tomissing_ONLY_CASES.bim.gpg	.BIM	stepwise_sobrepesosyobesos_FEMALESyMALES_het_set_tomissing_ONLY_CASES
EGAN00001617287	OpenArray and QuantStudio 12K Flex Real-Time PCR System (Thermo Fisher Scientific, Waltham, MA, USA)	Cloud_Software_ThermoFisher	stepwise_sobrepesosyobesos_FEMALESyMALES_het_set_tomissing_ONLY_CASES.bim.gpg	.BIM	stepwise_sobrepesosyobesos_FEMALESyMALES_het_set_tomissing_ONLY_CASES
EGAN00001617288	OpenArray and QuantStudio 12K Flex Real-Time PCR System (Thermo Fisher Scientific, Waltham, MA, USA)	Cloud_Software_ThermoFisher	stepwise_sobrepesosyobesos_FEMALESyMALES_het_set_tomissing_ONLY_CASES.bim.gpg	.BIM	stepwise_sobrepesosyobesos_FEMALESyMALES_het_set_tomissing_ONLY_CASES
EGAN00001617289	OpenArray and QuantStudio 12K Flex Real-Time PCR System (Thermo Fisher Scientific, Waltham, MA, USA)	Cloud_Software_ThermoFisher	stepwise_sobrepesosyobesos_FEMALESyMALES_het_set_tomissing_ONLY_CASES.bim.gpg	.BIM	stepwise_sobrepesosyobesos_FEMALESyMALES_het_set_tomissing_ONLY_CASES
EGAN00001617290	OpenArray and QuantStudio 12K Flex Real-Time PCR System (Thermo Fisher Scientific, Waltham, MA, USA)	Cloud_Software_ThermoFisher	stepwise_sobrepesosyobesos_FEMALESyMALES_het_set_tomissing_ONLY_CASES.bim.gpg	.BIM	stepwise_sobrepesosyobesos_FEMALESyMALES_het_set_tomissing_ONLY_CASES
EGAN00001617291	OpenArray and QuantStudio 12K Flex Real-Time PCR System (Thermo Fisher Scientific, Waltham, MA, USA)	Cloud_Software_ThermoFisher	stepwise_sobrepesosyobesos_FEMALESyMALES_het_set_tomissing_ONLY_CASES.bim.gpg	.BIM	stepwise_sobrepesosyobesos_FEMALESyMALES_het_set_tomissing_ONLY_CASES
EGAN00001617292	OpenArray and QuantStudio 12K Flex Real-Time PCR System (Thermo Fisher Scientific, Waltham, MA, USA)	Cloud_Software_ThermoFisher	stepwise_sobrepesosyobesos_FEMALESyMALES_het_set_tomissing_ONLY_CASES.bim.gpg	.BIM	stepwise_sobrepesosyobesos_FEMALESyMALES_het_set_tomissing_ONLY_CASES
EGAN00001617293	OpenArray and QuantStudio 12K Flex Real-Time PCR System (Thermo Fisher Scientific, Waltham, MA, USA)	Cloud_Software_ThermoFisher	stepwise_sobrepesosyobesos_FEMALESyMALES_het_set_tomissing_ONLY_CASES.bim.gpg	.BIM	stepwise_sobrepesosyobesos_FEMALESyMALES_het_set_tomissing_ONLY_CASES
EGAN00001617294	OpenArray and QuantStudio 12K Flex Real-Time PCR System (Thermo Fisher Scientific, Waltham, MA, USA)	Cloud_Software_ThermoFisher	stepwise_sobrepesosyobesos_FEMALESyMALES_het_set_tomissing_ONLY_CASES.bim.gpg	.BIM	stepwise_sobrepesosyobesos_FEMALESyMALES_het_set_tomissing_ONLY_CASES
EGAN00001617295	OpenArray and QuantStudio 12K Flex Real-Time PCR System (Thermo Fisher Scientific, Waltham, MA, USA)	Cloud_Software_ThermoFisher	stepwise_sobrepesosyobesos_FEMALESyMALES_het_set_tomissing_ONLY_CASES.bim.gpg	.BIM	stepwise_sobrepesosyobesos_FEMALESyMALES_het_set_tomissing_ONLY_CASES
EGAN00001617296	OpenArray and QuantStudio 12K Flex Real-Time PCR System (Thermo Fisher Scientific, Waltham, MA, USA)	Cloud_Software_ThermoFisher	stepwise_sobrepesosyobesos_FEMALESyMALES_het_set_tomissing_ONLY_CASES.bim.gpg	.BIM	stepwise_sobrepesosyobesos_FEMALESyMALES_het_set_tomissing_ONLY_CASES
EGAN00001617297	OpenArray and QuantStudio 12K Flex Real-Time PCR System (Thermo Fisher Scientific, Waltham, MA, USA)	Cloud_Software_ThermoFisher	stepwise_sobrepesosyobesos_FEMALESyMALES_het_set_tomissing_ONLY_CASES.bim.gpg	.BIM	stepwise_sobrepesosyobesos_FEMALESyMALES_het_set_tomissing_ONLY_CASES
EGAN00001617298	OpenArray and QuantStudio 12K Flex Real-Time PCR System (Thermo Fisher Scientific, Waltham, MA, USA)	Cloud_Software_ThermoFisher	stepwise_sobrepesosyobesos_FEMALESyMALES_het_set_tomissing_ONLY_CASES.bim.gpg	.BIM	stepwise_sobrepesosyobesos_FEMALESyMALES_het_set_tomissing_ONLY_CASES
EGAN00001617299	OpenArray and QuantStudio 12K Flex Real-Time PCR System (Thermo Fisher Scientific, Waltham, MA, USA)	Cloud_Software_ThermoFisher	stepwise_sobrepesosyobesos_FEMALESyMALES_het_set_tomissing_ONLY_CASES.bim.gpg	.BIM	stepwise_sobrepesosyobesos_FEMALESyMALES_het_set_tomissing_ONLY_CASES
EGAN00001617300	OpenArray and QuantStudio 12K Flex Real-Time PCR System (Thermo Fisher Scientific, Waltham, MA, USA)	Cloud_Software_ThermoFisher	stepwise_sobrepesosyobesos_FEMALESyMALES_het_set_tomissing_ONLY_CASES.bim.gpg	.BIM	stepwise_sobrepesosyobesos_FEMALESyMALES_het_set_tomissing_ONLY_CASES
EGAN00001617301	OpenArray and QuantStudio 12K Flex Real-Time PCR System (Thermo Fisher Scientific, Waltham, MA, USA)	Cloud_Software_ThermoFisher	stepwise_sobrepesosyobesos_FEMALESyMALES_het_set_tomissing_ONLY_CASES.bim.gpg	.BIM	stepwise_sobrepesosyobesos_FEMALESyMALES_het_set_tomissing_ONLY_CASES
EGAN00001617302	OpenArray and QuantStudio 12K Flex Real-Time PCR System (Thermo Fisher Scientific, Waltham, MA, USA)	Cloud_Software_ThermoFisher	stepwise_sobrepesosyobesos_FEMALESyMALES_het_set_tomissing_ONLY_CASES.bim.gpg	.BIM	stepwise_sobrepesosyobesos_FEMALESyMALES_het_set_tomissing_ONLY_CASES
EGAN00001617303	OpenArray and QuantStudio 12K Flex Real-Time PCR System (Thermo Fisher Scientific, Waltham, MA, USA)	Cloud_Software_ThermoFisher	stepwise_sobrepesosyobesos_FEMALESyMALES_het_set_tomissing_ONLY_CASES.bim.gpg	.BIM	stepwise_sobrepesosyobesos_FEMALESyMALES_het_set_tomissing_ONLY_CASES
EGAN00001617304	OpenArray and QuantStudio 12K Flex Real-Time PCR System (Thermo Fisher Scientific, Waltham, MA, USA)	Cloud_Software_ThermoFisher	stepwise_sobrepesosyobesos_FEMALESyMALES_het_set_tomissing_ONLY_CASES.bim.gpg	.BIM	stepwise_sobrepesosyobesos_FEMALESyMALES_het_set_tomissing_ONLY_CASES
EGAN00001617305	OpenArray and QuantStudio 12K Flex Real-Time PCR System (Thermo Fisher Scientific, Waltham, MA, USA)	Cloud_Software_ThermoFisher	stepwise_sobrepesosyobesos_FEMALESyMALES_het_set_tomissing_ONLY_CASES.bim.gpg	.BIM	stepwise_sobrepesosyobesos_FEMALESyMALES_het_set_tomissing_ONLY_CASES
EGAN00001617306	OpenArray and QuantStudio 12K Flex Real-Time PCR System (Thermo Fisher Scientific, Waltham, MA, USA)	Cloud_Software_ThermoFisher	stepwise_sobrepesosyobesos_FEMALESyMALES_het_set_tomissing_ONLY_CASES.bim.gpg	.BIM	stepwise_sobrepesosyobesos_FEMALESyMALES_het_set_tomissing_ONLY_CASES
EGAN00001617307	OpenArray and QuantStudio 12K Flex Real-Time PCR System (Thermo Fisher Scientific, Waltham, MA, USA)	Cloud_Software_ThermoFisher	stepwise_sobrepesosyobesos_FEMALESyMALES_het_set_tomissing_ONLY_CASES.bim.gpg	.BIM	stepwise_sobrepesosyobesos_FEMALESyMALES_het_set_tomissing_ONLY_CASES
EGAN00001617308	OpenArray and QuantStudio 12K Flex Real-Time PCR System (Thermo Fisher Scientific, Waltham, MA, USA)	Cloud_Software_ThermoFisher	stepwise_sobrepesosyobesos_FEMALESyMALES_het_set_tomissing_ONLY_CASES.bim.gpg	.BIM	stepwise_sobrepesosyobesos_FEMALESyMALES_het_set_tomissing_ONLY_CASES
EGAN00001617309	OpenArray and QuantStudio 12K Flex Real-Time PCR System (Thermo Fisher Scientific, Waltham, MA, USA)	Cloud_Software_ThermoFisher	stepwise_sobrepesosyobesos_FEMALESyMALES_het_set_tomissing_ONLY_CASES.bim.gpg	.BIM	stepwise_sobrepesosyobesos_FEMALESyMALES_het_set_tomissing_ONLY_CASES
EGAN00001617310	OpenArray and QuantStudio 12K Flex Real-Time PCR System (Thermo Fisher Scientific, Waltham, MA, USA)	Cloud_Software_ThermoFisher	stepwise_sobrepesosyobesos_FEMALESyMALES_het_set_tomissing_ONLY_CASES.bim.gpg	.BIM	stepwise_sobrepesosyobesos_FEMALESyMALES_het_set_tomissing_ONLY_CASES
EGAN00001617311	OpenArray and QuantStudio 12K Flex Real-Time PCR System (Thermo Fisher Scientific, Waltham, MA, USA)	Cloud_Software_ThermoFisher	stepwise_sobrepesosyobesos_FEMALESyMALES_het_set_tomissing_ONLY_CASES.bim.gpg	.BIM	stepwise_sobrepesosyobesos_FEMALESyMALES_het_set_tomissing_ONLY_CASES
EGAN00001617312	OpenArray and QuantStudio 12K Flex Real-Time PCR System (Thermo Fisher Scientific, Waltham, MA, USA)	Cloud_Software_ThermoFisher	stepwise_sobrepesosyobesos_FEMALESyMALES_het_set_tomissing_ONLY_CASES.bim.gpg	.BIM	stepwise_sobrepesosyobesos_FEMALESyMALES_het_set_tomissing_ONLY_CASES
EGAN00001617313	OpenArray and QuantStudio 12K Flex Real-Time PCR System (Thermo Fisher Scientific, Waltham, MA, USA)	Cloud_Software_ThermoFisher	stepwise_sobrepesosyobesos_FEMALESyMALES_het_set_tomissing_ONLY_CASES.bim.gpg	.BIM	stepwise_sobrepesosyobesos_FEMALESyMALES_het_set_tomissing_ONLY_CASES
EGAN00001617314	OpenArray and QuantStudio 12K Flex Real-Time PCR System (Thermo Fisher Scientific, Waltham, MA, USA)	Cloud_Software_ThermoFisher	stepwise_sobrepesosyobesos_FEMALESyMALES_het_set_tomissing_ONLY_CASES.bim.gpg	.BIM	stepwise_sobrepesosyobesos_FEMALESyMALES_het_set_tomissing_ONLY_CASES
EGAN00001617315	OpenArray and QuantStudio 12K Flex Real-Time PCR System (Thermo Fisher Scientific, Waltham, MA, USA)	Cloud_Software_ThermoFisher	stepwise_sobrepesosyobesos_FEMALESyMALES_het_set_tomissing_ONLY_CASES.bim.gpg	.BIM	stepwise_sobrepesosyobesos_FEMALESyMALES_het_set_tomissing_ONLY_CASES
EGAN00001617316	OpenArray and QuantStudio 12K Flex Real-Time PCR System (Thermo Fisher Scientific, Waltham, MA, USA)	Cloud_Software_ThermoFisher	stepwise_sobrepesosyobesos_FEMALESyMALES_het_set_tomissing_ONLY_CASES.bim.gpg	.BIM	stepwise_sobrepesosyobesos_FEMALESyMALES_het_set_tomissing_ONLY_CASES
EGAN00001617317	OpenArray and QuantStudio 12K Flex Real-Time PCR System (Thermo Fisher Scientific, Waltham, MA, USA)	Cloud_Software_ThermoFisher	stepwise_sobrepesosyobesos_FEMALESyMALES_het_set_tomissing_ONLY_CASES.bim.gpg	.BIM	stepwise_sobrepesosyobesos_FEMALESyMALES_het_set_tomissing_ONLY_CASES
EGAN00001617318	OpenArray and QuantStudio 12K Flex Real-Time PCR System (Thermo Fisher Scientific, Waltham, MA, USA)	Cloud_Software_ThermoFisher	stepwise_sobrepesosyobesos_FEMALESyMALES_het_set_tomissing_ONLY_CASES.bim.gpg	.BIM	stepwise_sobrepesosyobesos_FEMALESyMALES_het_set_tomissing_ONLY_CASES
EGAN00001617319	OpenArray and QuantStudio 12K Flex Real-Time PCR System (Thermo Fisher Scientific, Waltham, MA, USA)	Cloud_Software_ThermoFisher	stepwise_sobrepesosyobesos_FEMALESyMALES_het_set_tomissing_ONLY_CASES.bim.gpg	.BIM	stepwise_sobrepesosyobesos_FEMALESyMALES_het_set_tomissing_ONLY_CASES
EGAN00001617320	OpenArray and QuantStudio 12K Flex Real-Time PCR System (Thermo Fisher Scientific, Waltham, MA, USA)	Cloud_Software_ThermoFisher	stepwise_sobrepesosyobesos_FEMALESyMALES_het_set_tomissing_ONLY_CASES.bim.gpg	.BIM	stepwise_sobrepesosyobesos_FEMALESyMALES_het_set_tomissing_ONLY_CASES
EGAN00001617321	OpenArray and QuantStudio 12K Flex Real-Time PCR System (Thermo Fisher Scientific, Waltham, MA, USA)	Cloud_Software_ThermoFisher	stepwise_sobrepesosyobesos_FEMALESyMALES_het_set_tomissing_ONLY_CASES.bim.gpg	.BIM	stepwise_sobrepesosyobesos_FEMALESyMALES_het_set_tomissing_ONLY_CASES
EGAN00001617322	OpenArray and QuantStudio 12K Flex Real-Time PCR System (Thermo Fisher Scientific, Waltham, MA, USA)	Cloud_Software_ThermoFisher	stepwise_sobrepesosyobesos_FEMALESyMALES_het_set_tomissing_ONLY_CASES.bim.gpg	.BIM	stepwise_sobrepesosyobesos_FEMALESyMALES_het_set_tomissing_ONLY_CASES
EGAN00001617323	OpenArray and QuantStudio 12K Flex Real-Time PCR System (Thermo Fisher Scientific, Waltham, MA, USA)	Cloud_Software_ThermoFisher	stepwise_sobrepesosyobesos_FEMALESyMALES_het_set_tomissing_ONLY_CASES.bim.gpg	.BIM	stepwise_sobrepesosyobesos_FEMALESyMALES_het_set_tomissing_ONLY_CASES
EGAN00001617324	OpenArray and QuantStudio 12K Flex Real-Time PCR System (Thermo Fisher Scientific, Waltham, MA, USA)	Cloud_Software_ThermoFisher	stepwise_sobrepesosyobesos_FEMALESyMALES_het_set_tomissing_ONLY_CASES.bim.gpg	.BIM	stepwise_sobrepesosyobesos_FEMALESyMALES_het_set_tomissing_ONLY_CASES
EGAN00001617325	OpenArray and QuantStudio 12K Flex Real-Time PCR System (Thermo Fisher Scientific, Waltham, MA, USA)	Cloud_Software_ThermoFisher	stepwise_sobrepesosyobesos_FEMALESyMALES_het_set_tomissing_ONLY_CASES.bim.gpg	.BIM	stepwise_sobrepesosyobesos_FEMALESyMALES_het_set_tomissing_ONLY_CASES
EGAN00001617326	OpenArray and QuantStudio 12K Flex Real-Time PCR System (Thermo Fisher Scientific, Waltham, MA, USA)	Cloud_Software_ThermoFisher	stepwise_sobrepesosyobesos_FEMALESyMALES_het_set_tomissing_ONLY_CASES.bim.gpg	.BIM	stepwise_sobrepesosyobesos_FEMALESyMALES_het_set_tomissing_ONLY_CASES
EGAN00001617327	OpenArray and QuantStudio 12K Flex Real-Time PCR System (Thermo Fisher Scientific, Waltham, MA, USA)	Cloud_Software_ThermoFisher	stepwise_sobrepesosyobesos_FEMALESyMALES_het_set_tomissing_ONLY_CASES.bim.gpg	.BIM	stepwise_sobrepesosyobesos_FEMALESyMALES_het_set_tomissing_ONLY_CASES
EGAN00001617328	OpenArray and QuantStudio 12K Flex Real-Time PCR System (Thermo Fisher Scientific, Waltham, MA, USA)	Cloud_Software_ThermoFisher	stepwise_sobrepesosyobesos_FEMALESyMALES_het_set_tomissing_ONLY_CASES.bim.gpg	.BIM	stepwise_sobrepesosyobesos_FEMALESyMALES_het_set_tomissing_ONLY_CASES
EGAN00001617329	OpenArray and QuantStudio 12K Flex Real-Time PCR System (Thermo Fisher Scientific, Waltham, MA, USA)	Cloud_Software_ThermoFisher	stepwise_sobrepesosyobesos_FEMALESyMALES_het_set_tomissing_ONLY_CASES.bim.gpg	.BIM	stepwise_sobrepesosyobesos_FEMALESyMALES_het_set_tomissing_ONLY_CASES
EGAN00001617330	OpenArray and QuantStudio 12K Flex Real-Time PCR System (Thermo Fisher Scientific, Waltham, MA, USA)	Cloud_Software_ThermoFisher	stepwise_sobrepesosyobesos_FEMALESyMALES_het_set_tomissing_ONLY_CASES.bim.gpg	.BIM	stepwise_sobrepesosyobesos_FEMALESyMALES_het_set_tomissing_ONLY_CASES
EGAN00001617331	OpenArray and QuantStudio 12K Flex Real-Time PCR System (Thermo Fisher Scientific, Waltham, MA, USA)	Cloud_Software_ThermoFisher	stepwise_sobrepesosyobesos_FEMALESyMALES_het_set_tomissing_ONLY_CASES.bim.gpg	.BIM	stepwise_sobrepesosyobesos_FEMALESyMALES_het_set_tomissing_ONLY_CASES
EGAN00001617332	OpenArray and QuantStudio 12K Flex Real-Time PCR System (Thermo Fisher Scientific, Waltham, MA, USA)	Cloud_Software_ThermoFisher	stepwise_sobrepesosyobesos_FEMALESyMALES_het_set_tomissing_ONLY_CASES.bim.gpg	.BIM	stepwise_sobrepesosyobesos_FEMALESyMALES_het_set_tomissing_ONLY_CASES
EGAN00001617333	OpenArray and QuantStudio 12K Flex Real-Time PCR System (Thermo Fisher Scientific, Waltham, MA, USA)	Cloud_Software_ThermoFisher	stepwise_sobrepesosyobesos_FEMALESyMALES_het_set_tomissing_ONLY_CASES.bim.gpg	.BIM	stepwise_sobrepesosyobesos_FEMALESyMALES_het_set_tomissing_ONLY_CASES
EGAN00001617334	OpenArray and QuantStudio 12K Flex Real-Time PCR System (Thermo Fisher Scientific, Waltham, MA, USA)	Cloud_Software_ThermoFisher	stepwise_sobrepesosyobesos_FEMALESyMALES_het_set_tomissing_ONLY_CASES.bim.gpg	.BIM	stepwise_sobrepesosyobesos_FEMALESyMALES_het_set_tomissing_ONLY_CASES
EGAN00001617335	OpenArray and QuantStudio 12K Flex Real-Time PCR System (Thermo Fisher Scientific, Waltham, MA, USA)	Cloud_Software_ThermoFisher	stepwise_sobrepesosyobesos_FEMALESyMALES_het_set_tomissing_ONLY_CASES.bim.gpg	.BIM	stepwise_sobrepesosyobesos_FEMALESyMALES_het_set_tomissing_ONLY_CASES
EGAN00001617336	OpenArray and QuantStudio 12K Flex Real-Time PCR System (Thermo Fisher Scientific, Waltham, MA, USA)	Cloud_Software_ThermoFisher	stepwise_sobrepesosyobesos_FEMALESyMALES_het_set_tomissing_ONLY_CASES.bim.gpg	.BIM	stepwise_sobrepesosyobesos_FEMALESyMALES_het_set_tomissing_ONLY_CASES
EGAN00001617337	OpenArray and QuantStudio 12K Flex Real-Time PCR System (Thermo Fisher Scientific, Waltham, MA, USA)	Cloud_Software_ThermoFisher	stepwise_sobrepesosyobesos_FEMALESyMALES_het_set_tomissing_ONLY_CASES.bim.gpg	.BIM	stepwise_sobrepesosyobesos_FEMALESyMALES_het_set_tomissing_ONLY_CASES
EGAN00001617338	OpenArray and QuantStudio 12K Flex Real-Time PCR System (Thermo Fisher Scientific, Waltham, MA, USA)	Cloud_Software_ThermoFisher	stepwise_sobrepesosyobesos_FEMALESyMALES_het_set_tomissing_ONLY_CASES.bim.gpg	.BIM	stepwise_sobrepesosyobesos_FEMALESyMALES_het_set_tomissing_ONLY_CASES
EGAN00001617339	OpenArray and QuantStudio 12K Flex Real-Time PCR System (Thermo Fisher Scientific, Waltham, MA, USA)	Cloud_Software_ThermoFisher	stepwise_sobrepesosyobesos_FEMALESyMALES_het_set_tomissing_ONLY_CASES.bim.gpg	.BIM	stepwise_sobrepesosyobesos_FEMALESyMALES_het_set_tomissing_ONLY_CASES
EGAN00001617340	OpenArray and QuantStudio 12K Flex Real-Time PCR System (Thermo Fisher Scientific, Waltham, MA, USA)	Cloud_Software_ThermoFisher	stepwise_sobrepesosyobesos_FEMALESyMALES_het_set_tomissing_ONLY_CASES.bim.gpg	.BIM	stepwise_sobrepesosyobesos_FEMALESyMALES_het_set_tomissing_ONLY_CASES
EGAN00001617341	OpenArray and QuantStudio 12K Flex Real-Time PCR System (Thermo Fisher Scientific, Waltham, MA, USA)	Cloud_Software_ThermoFisher	stepwise_sobrepesosyobesos_FEMALESyMALES_het_set_tomissing_ONLY_CASES.bim.gpg	.BIM	stepwise_sobrepesosyobesos_FEMALESyMALES_het_set_tomissing_ONLY_CASES
EGAN00001617342	OpenArray and QuantStudio 12K Flex Real-Time PCR System (Thermo Fisher Scientific, Waltham, MA, USA)	Cloud_Software_ThermoFisher	stepwise_sobrepesosyobesos_FEMALESyMALES_het_set_tomissing_ONLY_CASES.bim.gpg	.BIM	stepwise_sobrepesosyobesos_FEMALESyMALES_het_set_tomissing_ONLY_CASES
EGAN00001617343	OpenArray and QuantStudio 12K Flex Real-Time PCR System (Thermo Fisher Scientific, Waltham, MA, USA)	Cloud_Software_ThermoFisher	stepwise_sobrepesosyobesos_FEMALESyMALES_het_set_tomissing_ONLY_CASES.bim.gpg	.BIM	stepwise_sobrepesosyobesos_FEMALESyMALES_het_set_tomissing_ONLY_CASES
EGAN00001617344	OpenArray and QuantStudio 12K Flex Real-Time PCR System (Thermo Fisher Scientific, Waltham, MA, USA)	Cloud_Software_ThermoFisher	stepwise_sobrepesosyobesos_FEMALESyMALES_het_set_tomissing_ONLY_CASES.bim.gpg	.BIM	stepwise_sobrepesosyobesos_FEMALESyMALES_het_set_tomissing_ONLY_CASES
EGAN00001617345	OpenArray and QuantStudio 12K Flex Real-Time PCR System (Thermo Fisher Scientific, Waltham, MA, USA)	Cloud_Software_ThermoFisher	stepwise_sobrepesosyobesos_FEMALESyMALES_het_set_tomissing_ONLY_CASES.bim.gpg	.BIM	stepwise_sobrepesosyobesos_FEMALESyMALES_het_set_tomissing_ONLY_CASES
EGAN00001617346	OpenArray and QuantStudio 12K Flex Real-Time PCR System (Thermo Fisher Scientific, Waltham, MA, USA)	Cloud_Software_ThermoFisher	stepwise_sobrepesosyobesos_FEMALESyMALES_het_set_tomissing_ONLY_CASES.bim.gpg	.BIM	stepwise_sobrepesosyobesos_FEMALESyMALES_het_set_tomissing_ONLY_CASES
EGAN00001617347	OpenArray and QuantStudio 12K Flex Real-Time PCR System (Thermo Fisher Scientific, Waltham, MA, USA)	Cloud_Software_ThermoFisher	stepwise_sobrepesosyobesos_FEMALESyMALES_het_set_tomissing_ONLY_CASES.bim.gpg	.BIM	stepwise_sobrepesosyobesos_FEMALESyMALES_het_set_tomissing_ONLY_CASES
EGAN00001617348	OpenArray and QuantStudio 12K Flex Real-Time PCR System (Thermo Fisher Scientific, Waltham, MA, USA)	Cloud_Software_ThermoFisher	stepwise_sobrepesosyobesos_FEMALESyMALES_het_set_tomissing_ONLY_CASES.bim.gpg	.BIM	stepwise_sobrepesosyobesos_FEMALESyMALES_het_set_tomissing_ONLY_CASES
EGAN00001617349	OpenArray and QuantStudio 12K Flex Real-Time PCR System (Thermo Fisher Scientific, Waltham, MA, USA)	Cloud_Software_ThermoFisher	stepwise_sobrepesosyobesos_FEMALESyMALES_het_set_tomissing_ONLY_CASES.bim.gpg	.BIM	stepwise_sobrepesosyobesos_FEMALESyMALES_het_set_tomissing_ONLY_CASES
EGAN00001617350	OpenArray and QuantStudio 12K Flex Real-Time PCR System (Thermo Fisher Scientific, Waltham, MA, USA)	Cloud_Software_ThermoFisher	stepwise_sobrepesosyobesos_FEMALESyMALES_het_set_tomissing_ONLY_CASES.bim.gpg	.BIM	stepwise_sobrepesosyobesos_FEMALESyMALES_het_set_tomissing_ONLY_CASES
EGAN00001617351	OpenArray and QuantStudio 12K Flex Real-Time PCR System (Thermo Fisher Scientific, Waltham, MA, USA)	Cloud_Software_ThermoFisher	stepwise_sobrepesosyobesos_FEMALESyMALES_het_set_tomissing_ONLY_CASES.bim.gpg	.BIM	stepwise_sobrepesosyobesos_FEMALESyMALES_het_set_tomissing_ONLY_CASES
EGAN00001617352	OpenArray and QuantStudio 12K Flex Real-Time PCR System (Thermo Fisher Scientific, Waltham, MA, USA)	Cloud_Software_ThermoFisher	stepwise_sobrepesosyobesos_FEMALESyMALES_het_set_tomissing_ONLY_CASES.bim.gpg	.BIM	stepwise_sobrepesosyobesos_FEMALESyMALES_het_set_tomissing_ONLY_CASES
EGAN00001617353	OpenArray and QuantStudio 12K Flex Real-Time PCR System (Thermo Fisher Scientific, Waltham, MA, USA)	Cloud_Software_ThermoFisher	stepwise_sobrepesosyobesos_FEMALESyMALES_het_set_tomissing_ONLY_CASES.bim.gpg	.BIM	stepwise_sobrepesosyobesos_FEMALESyMALES_het_set_tomissing_ONLY_CASES
EGAN00001617354	OpenArray and QuantStudio 12K Flex Real-Time PCR System (Thermo Fisher Scientific, Waltham, MA, USA)	Cloud_Software_ThermoFisher	stepwise_sobrepesosyobesos_FEMALESyMALES_het_set_tomissing_ONLY_CASES.bim.gpg	.BIM	stepwise_sobrepesosyobesos_FEMALESyMALES_het_set_tomissing_ONLY_CASES
EGAN00001617355	OpenArray and QuantStudio 12K Flex Real-Time PCR System (Thermo Fisher Scientific, Waltham, MA, USA)	Cloud_Software_ThermoFisher	stepwise_sobrepesosyobesos_FEMALESyMALES_het_set_tomissing_ONLY_CASES.bim.gpg	.BIM	stepwise_sobrepesosyobesos_FEMALESyMALES_het_set_tomissing_ONLY_CASES
EGAN00001617356	OpenArray and QuantStudio 12K Flex Real-Time PCR System (Thermo Fisher Scientific, Waltham, MA, USA)	Cloud_Software_ThermoFisher	stepwise_sobrepesosyobesos_FEMALESyMALES_het_set_tomissing_ONLY_CASES.bim.gpg	.BIM	stepwise_sobrepesosyobesos_FEMALESyMALES_het_set_tomissing_ONLY_CASES
EGAN00001617357	OpenArray and QuantStudio 12K Flex Real-Time PCR System (Thermo Fisher Scientific, Waltham, MA, USA)	Cloud_Software_ThermoFisher	stepwise_sobrepesosyobesos_FEMALESyMALES_het_set_tomissing_ONLY_CASES.bim.gpg	.BIM	stepwise_sobrepesosyobesos_FEMALESyMALES_het_set_tomissing_ONLY_CASES
EGAN00001617358	OpenArray and QuantStudio 12K Flex Real-Time PCR System (Thermo Fisher Scientific, Waltham, MA, USA)	Cloud_Software_ThermoFisher	stepwise_sobrepesosyobesos_FEMALESyMALES_het_set_tomissing_ONLY_CASES.bim.gpg	.BIM	stepwise_sobrepesosyobesos_FEMALESyMALES_het_set_tomissing_ONLY_CASES
EGAN00001617359	OpenArray and QuantStudio 12K Flex Real-Time PCR System (Thermo Fisher Scientific, Waltham, MA, USA)	Cloud_Software_ThermoFisher	stepwise_sobrepesosyobesos_FEMALESyMALES_het_set_tomissing_ONLY_CASES.bim.gpg	.BIM	stepwise_sobrepesosyobesos_FEMALESyMALES_het_set_tomissing_ONLY_CASES
EGAN00001617360	OpenArray and QuantStudio 12K Flex Real-Time PCR System (Thermo Fisher Scientific, Waltham, MA, USA)	Cloud_Software_ThermoFisher	stepwise_sobrepesosyobesos_FEMALESyMALES_het_set_tomissing_ONLY_CASES.bim.gpg	.BIM	stepwise_sobrepesosyobesos_FEMALESyMALES_het_set_tomissing_ONLY_CASES
EGAN00001617361	OpenArray and QuantStudio 12K Flex Real-Time PCR System (Thermo Fisher Scientific, Waltham, MA, USA)	Cloud_Software_ThermoFisher	stepwise_sobrepesosyobesos_FEMALESyMALES_het_set_tomissing_ONLY_CASES.bim.gpg	.BIM	stepwise_sobrepesosyobesos_FEMALESyMALES_het_set_tomissing_ONLY_CASES
EGAN00001617362	OpenArray and QuantStudio 12K Flex Real-Time PCR System (Thermo Fisher Scientific, Waltham, MA, USA)	Cloud_Software_ThermoFisher	stepwise_sobrepesosyobesos_FEMALESyMALES_het_set_tomissing_ONLY_CASES.bim.gpg	.BIM	stepwise_sobrepesosyobesos_FEMALESyMALES_het_set_tomissing_ONLY_CASES
EGAN00001617363	OpenArray and QuantStudio 12K Flex Real-Time PCR System (Thermo Fisher Scientific, Waltham, MA, USA)	Cloud_Software_ThermoFisher	stepwise_sobrepesosyobesos_FEMALESyMALES_het_set_tomissing_ONLY_CASES.bim.gpg	.BIM	stepwise_sobrepesosyobesos_FEMALESyMALES_het_set_tomissing_ONLY_CASES
EGAN00001617364	OpenArray and QuantStudio 12K Flex Real-Time PCR System (Thermo Fisher Scientific, Waltham, MA, USA)	Cloud_Software_ThermoFisher	stepwise_sobrepesosyobesos_FEMALESyMALES_het_set_tomissing_ONLY_CASES.bim.gpg	.BIM	stepwise_sobrepesosyobesos_FEMALESyMALES_het_set_tomissing_ONLY_CASES
EGAN00001617365	OpenArray and QuantStudio 12K Flex Real-Time PCR System (Thermo Fisher Scientific, Waltham, MA, USA)	Cloud_Software_ThermoFisher	stepwise_sobrepesosyobesos_FEMALESyMALES_het_set_tomissing_ONLY_CASES.bim.gpg	.BIM	stepwise_sobrepesosyobesos_FEMALESyMALES_het_set_tomissing_ONLY_CASES
EGAN00001617366	OpenArray and QuantStudio 12K Flex Real-Time PCR System (Thermo Fisher Scientific, Waltham, MA, USA)	Cloud_Software_ThermoFisher	stepwise_sobrepesosyobesos_FEMALESyMALES_het_set_tomissing_ONLY_CASES.bim.gpg	.BIM	stepwise_sobrepesosyobesos_FEMALESyMALES_het_set_tomissing_ONLY_CASES
EGAN00001617367	OpenArray and QuantStudio 12K Flex Real-Time PCR System (Thermo Fisher Scientific, Waltham, MA, USA)	Cloud_Software_ThermoFisher	stepwise_sobrepesosyobesos_FEMALESyMALES_het_set_tomissing_ONLY_CASES.bim.gpg	.BIM	stepwise_sobrepesosyobesos_FEMALESyMALES_het_set_tomissing_ONLY_CASES
EGAN00001617368	OpenArray and QuantStudio 12K Flex Real-Time PCR System (Thermo Fisher Scientific, Waltham, MA, USA)	Cloud_Software_ThermoFisher	stepwise_sobrepesosyobesos_FEMALESyMALES_het_set_tomissing_ONLY_CASES.bim.gpg	.BIM	stepwise_sobrepesosyobesos_FEMALESyMALES_het_set_tomissing_ONLY_CASES
EGAN00001617369	OpenArray and QuantStudio 12K Flex Real-Time PCR System (Thermo Fisher Scientific, Waltham, MA, USA)	Cloud_Software_ThermoFisher	stepwise_sobrepesosyobesos_FEMALESyMALES_het_set_tomissing_ONLY_CASES.bim.gpg	.BIM	stepwise_sobrepesosyobesos_FEMALESyMALES_het_set_tomissing_ONLY_CASES
EGAN00001617370	OpenArray and QuantStudio 12K Flex Real-Time PCR System (Thermo Fisher Scientific, Waltham, MA, USA)	Cloud_Software_ThermoFisher	stepwise_sobrepesosyobesos_FEMALESyMALES_het_set_tomissing_ONLY_CASES.bim.gpg	.BIM	stepwise_sobrepesosyobesos_FEMALESyMALES_het_set_tomissing_ONLY_CASES
EGAN00001617371	OpenArray and QuantStudio 12K Flex Real-Time PCR System (Thermo Fisher Scientific, Waltham, MA, USA)	Cloud_Software_ThermoFisher	stepwise_sobrepesosyobesos_FEMALESyMALES_het_set_tomissing_ONLY_CASES.bim.gpg	.BIM	stepwise_sobrepesosyobesos_FEMALESyMALES_het_set_tomissing_ONLY_CASES
EGAN00001617372	OpenArray and QuantStudio 12K Flex Real-Time PCR System (Thermo Fisher Scientific, Waltham, MA, USA)	Cloud_Software_ThermoFisher	stepwise_sobrepesosyobesos_FEMALESyMALES_het_set_tomissing_ONLY_CASES.bim.gpg	.BIM	stepwise_sobrepesosyobesos_FEMALESyMALES_het_set_tomissing_ONLY_CASES
EGAN00001617373	OpenArray and QuantStudio 12K Flex Real-Time PCR System (Thermo Fisher Scientific, Waltham, MA, USA)	Cloud_Software_ThermoFisher	stepwise_sobrepesosyobesos_FEMALESyMALES_het_set_tomissing_ONLY_CASES.bim.gpg	.BIM	stepwise_sobrepesosyobesos_FEMALESyMALES_het_set_tomissing_ONLY_CASES
EGAN00001617374	OpenArray and QuantStudio 12K Flex Real-Time PCR System (Thermo Fisher Scientific, Waltham, MA, USA)	Cloud_Software_ThermoFisher	stepwise_sobrepesosyobesos_FEMALESyMALES_het_set_tomissing_ONLY_CASES.bim.gpg	.BIM	stepwise_sobrepesosyobesos_FEMALESyMALES_het_set_tomissing_ONLY_CASES
EGAN00001617375	OpenArray and QuantStudio 12K Flex Real-Time PCR System (Thermo Fisher Scientific, Waltham, MA, USA)	Cloud_Software_ThermoFisher	stepwise_sobrepesosyobesos_FEMALESyMALES_het_set_tomissing_ONLY_CASES.bim.gpg	.BIM	stepwise_sobrepesosyobesos_FEMALESyMALES_het_set_tomissing_ONLY_CASES
EGAN00001617376	OpenArray and QuantStudio 12K Flex Real-Time PCR System (Thermo Fisher Scientific, Waltham, MA, USA)	Cloud_Software_ThermoFisher	stepwise_sobrepesosyobesos_FEMALESyMALES_het_set_tomissing_ONLY_CASES.bim.gpg	.BIM	stepwise_sobrepesosyobesos_FEMALESyMALES_het_set_tomissing_ONLY_CASES
EGAN00001617377	OpenArray and QuantStudio 12K Flex Real-Time PCR System (Thermo Fisher Scientific, Waltham, MA, USA)	Cloud_Software_ThermoFisher	stepwise_sobrepesosyobesos_FEMALESyMALES_het_set_tomissing_ONLY_CASES.bim.gpg	.BIM	stepwise_sobrepesosyobesos_FEMALESyMALES_het_set_tomissing_ONLY_CASES
EGAN00001617378	OpenArray and QuantStudio 12K Flex Real-Time PCR System (Thermo Fisher Scientific, Waltham, MA, USA)	Cloud_Software_ThermoFisher	stepwise_sobrepesosyobesos_FEMALESyMALES_het_set_tomissing_ONLY_CASES.bim.gpg	.BIM	stepwise_sobrepesosyobesos_FEMALESyMALES_het_set_tomissing_ONLY_CASES
EGAN00001617379	OpenArray and QuantStudio 12K Flex Real-Time PCR System (Thermo Fisher Scientific, Waltham, MA, USA)	Cloud_Software_ThermoFisher	stepwise_sobrepesosyobesos_FEMALESyMALES_het_set_tomissing_ONLY_CASES.bim.gpg	.BIM	stepwise_sobrepesosyobesos_FEMALESyMALES_het_set_tomissing_ONLY_CASES
EGAN00001617380	OpenArray and QuantStudio 12K Flex Real-Time PCR System (Thermo Fisher Scientific, Waltham, MA, USA)	Cloud_Software_ThermoFisher	stepwise_sobrepesosyobesos_FEMALESyMALES_het_set_tomissing_ONLY_CASES.bim.gpg	.BIM	stepwise_sobrepesosyobesos_FEMALESyMALES_het_set_tomissing_ONLY_CASES
EGAN00001617381	OpenArray and QuantStudio 12K Flex Real-Time PCR System (Thermo Fisher Scientific, Waltham, MA, USA)	Cloud_Software_ThermoFisher	stepwise_sobrepesosyobesos_FEMALESyMALES_het_set_tomissing_ONLY_CASES.bim.gpg	.BIM	stepwise_sobrepesosyobesos_FEMALESyMALES_het_set_tomissing_ONLY_CASES
EGAN00001617382	OpenArray and QuantStudio 12K Flex Real-Time PCR System (Thermo Fisher Scientific, Waltham, MA, USA)	Cloud_Software_ThermoFisher	stepwise_sobrepesosyobesos_FEMALESyMALES_het_set_tomissing_ONLY_CASES.bim.gpg	.BIM	stepwise_sobrepesosyobesos_FEMALESyMALES_het_set_tomissing_ONLY_CASES
EGAN00001617383	OpenArray and QuantStudio 12K Flex Real-Time PCR System (Thermo Fisher Scientific, Waltham, MA, USA)	Cloud_Software_ThermoFisher	stepwise_sobrepesosyobesos_FEMALESyMALES_het_set_tomissing_ONLY_CASES.bim.gpg	.BIM	stepwise_sobrepesosyobesos_FEMALESyMALES_het_set_tomissing_ONLY_CASES
EGAN00001617384	OpenArray and QuantStudio 12K Flex Real-Time PCR System (Thermo Fisher Scientific, Waltham, MA, USA)	Cloud_Software_ThermoFisher	stepwise_sobrepesosyobesos_FEMALESyMALES_het_set_tomissing_ONLY_CASES.bim.gpg	.BIM	stepwise_sobrepesosyobesos_FEMALESyMALES_het_set_tomissing_ONLY_CASES
EGAN00001617385	OpenArray and QuantStudio 12K Flex Real-Time PCR System (Thermo Fisher Scientific, Waltham, MA, USA)	Cloud_Software_ThermoFisher	stepwise_sobrepesosyobesos_FEMALESyMALES_het_set_tomissing_ONLY_CASES.bim.gpg	.BIM	stepwise_sobrepesosyobesos_FEMALESyMALES_het_set_tomissing_ONLY_CASES
EGAN00001617386	OpenArray and QuantStudio 12K Flex Real-Time PCR System (Thermo Fisher Scientific, Waltham, MA, USA)	Cloud_Software_ThermoFisher	stepwise_sobrepesosyobesos_FEMALESyMALES_het_set_tomissing_ONLY_CASES.bim.gpg	.BIM	stepwise_sobrepesosyobesos_FEMALESyMALES_het_set_tomissing_ONLY_CASES
EGAN00001617387	OpenArray and QuantStudio 12K Flex Real-Time PCR System (Thermo Fisher Scientific, Waltham, MA, USA)	Cloud_Software_ThermoFisher	stepwise_sobrepesosyobesos_FEMALESyMALES_het_set_tomissing_ONLY_CASES.bim.gpg	.BIM	stepwise_sobrepesosyobesos_FEMALESyMALES_het_set_tomissing_ONLY_CASES
EGAN00001617388	OpenArray and QuantStudio 12K Flex Real-Time PCR System (Thermo Fisher Scientific, Waltham, MA, USA)	Cloud_Software_ThermoFisher	stepwise_sobrepesosyobesos_FEMALESyMALES_het_set_tomissing_ONLY_CASES.bim.gpg	.BIM	stepwise_sobrepesosyobesos_FEMALESyMALES_het_set_tomissing_ONLY_CASES
EGAN00001617389	OpenArray and QuantStudio 12K Flex Real-Time PCR System (Thermo Fisher Scientific, Waltham, MA, USA)	Cloud_Software_ThermoFisher	stepwise_sobrepesosyobesos_FEMALESyMALES_het_set_tomissing_ONLY_CASES.bim.gpg	.BIM	stepwise_sobrepesosyobesos_FEMALESyMALES_het_set_tomissing_ONLY_CASES
EGAN00001617390	OpenArray and QuantStudio 12K Flex Real-Time PCR System (Thermo Fisher Scientific, Waltham, MA, USA)	Cloud_Software_ThermoFisher	stepwise_sobrepesosyobesos_FEMALESyMALES_het_set_tomissing_ONLY_CASES.bim.gpg	.BIM	stepwise_sobrepesosyobesos_FEMALESyMALES_het_set_tomissing_ONLY_CASES
EGAN00001617391	OpenArray and QuantStudio 12K Flex Real-Time PCR System (Thermo Fisher Scientific, Waltham, MA, USA)	Cloud_Software_ThermoFisher	stepwise_sobrepesosyobesos_FEMALESyMALES_het_set_tomissing_ONLY_CASES.bim.gpg	.BIM	stepwise_sobrepesosyobesos_FEMALESyMALES_het_set_tomissing_ONLY_CASES
EGAN00001617392	OpenArray and QuantStudio 12K Flex Real-Time PCR System (Thermo Fisher Scientific, Waltham, MA, USA)	Cloud_Software_ThermoFisher	stepwise_sobrepesosyobesos_FEMALESyMALES_het_set_tomissing_ONLY_CASES.bim.gpg	.BIM	stepwise_sobrepesosyobesos_FEMALESyMALES_het_set_tomissing_ONLY_CASES
EGAN00001617393	OpenArray and QuantStudio 12K Flex Real-Time PCR System (Thermo Fisher Scientific, Waltham, MA, USA)	Cloud_Software_ThermoFisher	stepwise_sobrepesosyobesos_FEMALESyMALES_het_set_tomissing_ONLY_CASES.bim.gpg	.BIM	stepwise_sobrepesosyobesos_FEMALESyMALES_het_set_tomissing_ONLY_CASES
EGAN00001617394	OpenArray and QuantStudio 12K Flex Real-Time PCR System (Thermo Fisher Scientific, Waltham, MA, USA)	Cloud_Software_ThermoFisher	stepwise_sobrepesosyobesos_FEMALESyMALES_het_set_tomissing_ONLY_CASES.bim.gpg	.BIM	stepwise_sobrepesosyobesos_FEMALESyMALES_het_set_tomissing_ONLY_CASES
EGAN00001617395	OpenArray and QuantStudio 12K Flex Real-Time PCR System (Thermo Fisher Scientific, Waltham, MA, USA)	Cloud_Software_ThermoFisher	stepwise_sobrepesosyobesos_FEMALESyMALES_het_set_tomissing_ONLY_CASES.bim.gpg	.BIM	stepwise_sobrepesosyobesos_FEMALESyMALES_het_set_tomissing_ONLY_CASES
EGAN00001617396	OpenArray and QuantStudio 12K Flex Real-Time PCR System (Thermo Fisher Scientific, Waltham, MA, USA)	Cloud_Software_ThermoFisher	stepwise_sobrepesosyobesos_FEMALESyMALES_het_set_tomissing_ONLY_CASES.bim.gpg	.BIM	stepwise_sobrepesosyobesos_FEMALESyMALES_het_set_tomissing_ONLY_CASES
EGAN00001617397	OpenArray and QuantStudio 12K Flex Real-Time PCR System (Thermo Fisher Scientific, Waltham, MA, USA)	Cloud_Software_ThermoFisher	stepwise_sobrepesosyobesos_FEMALESyMALES_het_set_tomissing_ONLY_CASES.bim.gpg	.BIM	stepwise_sobrepesosyobesos_FEMALESyMALES_het_set_tomissing_ONLY_CASES
EGAN00001617398	OpenArray and QuantStudio 12K Flex Real-Time PCR System (Thermo Fisher Scientific, Waltham, MA, USA)	Cloud_Software_ThermoFisher	stepwise_sobrepesosyobesos_FEMALESyMALES_het_set_tomissing_ONLY_CASES.bim.gpg	.BIM	stepwise_sobrepesosyobesos_FEMALESyMALES_het_set_tomissing_ONLY_CASES
EGAN00001617399	OpenArray and QuantStudio 12K Flex Real-Time PCR System (Thermo Fisher Scientific, Waltham, MA, USA)	Cloud_Software_ThermoFisher	stepwise_sobrepesosyobesos_FEMALESyMALES_het_set_tomissing_ONLY_CASES.bim.gpg	.BIM	stepwise_sobrepesosyobesos_FEMALESyMALES_het_set_tomissing_ONLY_CASES
EGAN00001617400	OpenArray and QuantStudio 12K Flex Real-Time PCR System (Thermo Fisher Scientific, Waltham, MA, USA)	Cloud_Software_ThermoFisher	stepwise_sobrepesosyobesos_FEMALESyMALES_het_set_tomissing_ONLY_CASES.bim.gpg	.BIM	stepwise_sobrepesosyobesos_FEMALESyMALES_het_set_tomissing_ONLY_CASES
EGAN00001617401	OpenArray and QuantStudio 12K Flex Real-Time PCR System (Thermo Fisher Scientific, Waltham, MA, USA)	Cloud_Software_ThermoFisher	stepwise_sobrepesosyobesos_FEMALESyMALES_het_set_tomissing_ONLY_CASES.bim.gpg	.BIM	stepwise_sobrepesosyobesos_FEMALESyMALES_het_set_tomissing_ONLY_CASES
EGAN00001617402	OpenArray and QuantStudio 12K Flex Real-Time PCR System (Thermo Fisher Scientific, Waltham, MA, USA)	Cloud_Software_ThermoFisher	stepwise_sobrepesosyobesos_FEMALESyMALES_het_set_tomissing_ONLY_CASES.bim.gpg	.BIM	stepwise_sobrepesosyobesos_FEMALESyMALES_het_set_tomissing_ONLY_CASES
EGAN00001617403	OpenArray and QuantStudio 12K Flex Real-Time PCR System (Thermo Fisher Scientific, Waltham, MA, USA)	Cloud_Software_ThermoFisher	stepwise_sobrepesosyobesos_FEMALESyMALES_het_set_tomissing_ONLY_CASES.bim.gpg	.BIM	stepwise_sobrepesosyobesos_FEMALESyMALES_het_set_tomissing_ONLY_CASES
EGAN00001617404	OpenArray and QuantStudio 12K Flex Real-Time PCR System (Thermo Fisher Scientific, Waltham, MA, USA)	Cloud_Software_ThermoFisher	stepwise_sobrepesosyobesos_FEMALESyMALES_het_set_tomissing_ONLY_CASES.bim.gpg	.BIM	stepwise_sobrepesosyobesos_FEMALESyMALES_het_set_tomissing_ONLY_CASES
EGAN00001617405	OpenArray and QuantStudio 12K Flex Real-Time PCR System (Thermo Fisher Scientific, Waltham, MA, USA)	Cloud_Software_ThermoFisher	stepwise_sobrepesosyobesos_FEMALESyMALES_het_set_tomissing_ONLY_CASES.bim.gpg	.BIM	stepwise_sobrepesosyobesos_FEMALESyMALES_het_set_tomissing_ONLY_CASES
EGAN00001617406	OpenArray and QuantStudio 12K Flex Real-Time PCR System (Thermo Fisher Scientific, Waltham, MA, USA)	Cloud_Software_ThermoFisher	stepwise_sobrepesosyobesos_FEMALESyMALES_het_set_tomissing_ONLY_CASES.bim.gpg	.BIM	stepwise_sobrepesosyobesos_FEMALESyMALES_het_set_tomissing_ONLY_CASES
EGAN00001617407	OpenArray and QuantStudio 12K Flex Real-Time PCR System (Thermo Fisher Scientific, Waltham, MA, USA)	Cloud_Software_ThermoFisher	stepwise_sobrepesosyobesos_FEMALESyMALES_het_set_tomissing_ONLY_CASES.bim.gpg	.BIM	stepwise_sobrepesosyobesos_FEMALESyMALES_het_set_tomissing_ONLY_CASES
EGAN00001617408	OpenArray and QuantStudio 12K Flex Real-Time PCR System (Thermo Fisher Scientific, Waltham, MA, USA)	Cloud_Software_ThermoFisher	stepwise_sobrepesosyobesos_FEMALESyMALES_het_set_tomissing_ONLY_CASES.bim.gpg	.BIM	stepwise_sobrepesosyobesos_FEMALESyMALES_het_set_tomissing_ONLY_CASES
EGAN00001617409	OpenArray and QuantStudio 12K Flex Real-Time PCR System (Thermo Fisher Scientific, Waltham, MA, USA)	Cloud_Software_ThermoFisher	stepwise_sobrepesosyobesos_FEMALESyMALES_het_set_tomissing_ONLY_CASES.bim.gpg	.BIM	stepwise_sobrepesosyobesos_FEMALESyMALES_het_set_tomissing_ONLY_CASES
EGAN00001617410	OpenArray and QuantStudio 12K Flex Real-Time PCR System (Thermo Fisher Scientific, Waltham, MA, USA)	Cloud_Software_ThermoFisher	stepwise_sobrepesosyobesos_FEMALESyMALES_het_set_tomissing_ONLY_CASES.bim.gpg	.BIM	stepwise_sobrepesosyobesos_FEMALESyMALES_het_set_tomissing_ONLY_CASES
EGAN00001617411	OpenArray and QuantStudio 12K Flex Real-Time PCR System (Thermo Fisher Scientific, Waltham, MA, USA)	Cloud_Software_ThermoFisher	stepwise_sobrepesosyobesos_FEMALESyMALES_het_set_tomissing_ONLY_CASES.bim.gpg	.BIM	stepwise_sobrepesosyobesos_FEMALESyMALES_het_set_tomissing_ONLY_CASES
EGAN00001617412	OpenArray and QuantStudio 12K Flex Real-Time PCR System (Thermo Fisher Scientific, Waltham, MA, USA)	Cloud_Software_ThermoFisher	stepwise_sobrepesosyobesos_FEMALESyMALES_het_set_tomissing_ONLY_CASES.bim.gpg	.BIM	stepwise_sobrepesosyobesos_FEMALESyMALES_het_set_tomissing_ONLY_CASES
EGAN00001617413	OpenArray and QuantStudio 12K Flex Real-Time PCR System (Thermo Fisher Scientific, Waltham, MA, USA)	Cloud_Software_ThermoFisher	stepwise_sobrepesosyobesos_FEMALESyMALES_het_set_tomissing_ONLY_CASES.bim.gpg	.BIM	stepwise_sobrepesosyobesos_FEMALESyMALES_het_set_tomissing_ONLY_CASES
EGAN00001617414	OpenArray and QuantStudio 12K Flex Real-Time PCR System (Thermo Fisher Scientific, Waltham, MA, USA)	Cloud_Software_ThermoFisher	stepwise_sobrepesosyobesos_FEMALESyMALES_het_set_tomissing_ONLY_CASES.bim.gpg	.BIM	stepwise_sobrepesosyobesos_FEMALESyMALES_het_set_tomissing_ONLY_CASES
EGAN00001617415	OpenArray and QuantStudio 12K Flex Real-Time PCR System (Thermo Fisher Scientific, Waltham, MA, USA)	Cloud_Software_ThermoFisher	stepwise_sobrepesosyobesos_FEMALESyMALES_het_set_tomissing_ONLY_CASES.bim.gpg	.BIM	stepwise_sobrepesosyobesos_FEMALESyMALES_het_set_tomissing_ONLY_CASES
EGAN00001617416	OpenArray and QuantStudio 12K Flex Real-Time PCR System (Thermo Fisher Scientific, Waltham, MA, USA)	Cloud_Software_ThermoFisher	stepwise_sobrepesosyobesos_FEMALESyMALES_het_set_tomissing_ONLY_CASES.bim.gpg	.BIM	stepwise_sobrepesosyobesos_FEMALESyMALES_het_set_tomissing_ONLY_CASES
EGAN00001617417	OpenArray and QuantStudio 12K Flex Real-Time PCR System (Thermo Fisher Scientific, Waltham, MA, USA)	Cloud_Software_ThermoFisher	stepwise_sobrepesosyobesos_FEMALESyMALES_het_set_tomissing_ONLY_CASES.bim.gpg	.BIM	stepwise_sobrepesosyobesos_FEMALESyMALES_het_set_tomissing_ONLY_CASES
EGAN00001617418	OpenArray and QuantStudio 12K Flex Real-Time PCR System (Thermo Fisher Scientific, Waltham, MA, USA)	Cloud_Software_ThermoFisher	stepwise_sobrepesosyobesos_FEMALESyMALES_het_set_tomissing_ONLY_CASES.bim.gpg	.BIM	stepwise_sobrepesosyobesos_FEMALESyMALES_het_set_tomissing_ONLY_CASES
EGAN00001617419	OpenArray and QuantStudio 12K Flex Real-Time PCR System (Thermo Fisher Scientific, Waltham, MA, USA)	Cloud_Software_ThermoFisher	stepwise_sobrepesosyobesos_FEMALESyMALES_het_set_tomissing_ONLY_CASES.bim.gpg	.BIM	stepwise_sobrepesosyobesos_FEMALESyMALES_het_set_tomissing_ONLY_CASES
EGAN00001617420	OpenArray and QuantStudio 12K Flex Real-Time PCR System (Thermo Fisher Scientific, Waltham, MA, USA)	Cloud_Software_ThermoFisher	stepwise_sobrepesosyobesos_FEMALESyMALES_het_set_tomissing_ONLY_CASES.bim.gpg	.BIM	stepwise_sobrepesosyobesos_FEMALESyMALES_het_set_tomissing_ONLY_CASES
EGAN00001617421	OpenArray and QuantStudio 12K Flex Real-Time PCR System (Thermo Fisher Scientific, Waltham, MA, USA)	Cloud_Software_ThermoFisher	stepwise_sobrepesosyobesos_FEMALESyMALES_het_set_tomissing_ONLY_CASES.bim.gpg	.BIM	stepwise_sobrepesosyobesos_FEMALESyMALES_het_set_tomissing_ONLY_CASES
EGAN00001617422	OpenArray and QuantStudio 12K Flex Real-Time PCR System (Thermo Fisher Scientific, Waltham, MA, USA)	Cloud_Software_ThermoFisher	stepwise_sobrepesosyobesos_FEMALESyMALES_het_set_tomissing_ONLY_CASES.bim.gpg	.BIM	stepwise_sobrepesosyobesos_FEMALESyMALES_het_set_tomissing_ONLY_CASES
EGAN00001617423	OpenArray and QuantStudio 12K Flex Real-Time PCR System (Thermo Fisher Scientific, Waltham, MA, USA)	Cloud_Software_ThermoFisher	stepwise_sobrepesosyobesos_FEMALESyMALES_het_set_tomissing_ONLY_CASES.bim.gpg	.BIM	stepwise_sobrepesosyobesos_FEMALESyMALES_het_set_tomissing_ONLY_CASES
EGAN00001617424	OpenArray and QuantStudio 12K Flex Real-Time PCR System (Thermo Fisher Scientific, Waltham, MA, USA)	Cloud_Software_ThermoFisher	stepwise_sobrepesosyobesos_FEMALESyMALES_het_set_tomissing_ONLY_CASES.bim.gpg	.BIM	stepwise_sobrepesosyobesos_FEMALESyMALES_het_set_tomissing_ONLY_CASES
EGAN00001617425	OpenArray and QuantStudio 12K Flex Real-Time PCR System (Thermo Fisher Scientific, Waltham, MA, USA)	Cloud_Software_ThermoFisher	stepwise_sobrepesosyobesos_FEMALESyMALES_het_set_tomissing_ONLY_CASES.bim.gpg	.BIM	stepwise_sobrepesosyobesos_FEMALESyMALES_het_set_tomissing_ONLY_CASES
EGAN00001617426	OpenArray and QuantStudio 12K Flex Real-Time PCR System (Thermo Fisher Scientific, Waltham, MA, USA)	Cloud_Software_ThermoFisher	stepwise_sobrepesosyobesos_FEMALESyMALES_het_set_tomissing_ONLY_CASES.bim.gpg	.BIM	stepwise_sobrepesosyobesos_FEMALESyMALES_het_set_tomissing_ONLY_CASES
EGAN00001617427	OpenArray and QuantStudio 12K Flex Real-Time PCR System (Thermo Fisher Scientific, Waltham, MA, USA)	Cloud_Software_ThermoFisher	stepwise_sobrepesosyobesos_FEMALESyMALES_het_set_tomissing_ONLY_CASES.bim.gpg	.BIM	stepwise_sobrepesosyobesos_FEMALESyMALES_het_set_tomissing_ONLY_CASES
EGAN00001617428	OpenArray and QuantStudio 12K Flex Real-Time PCR System (Thermo Fisher Scientific, Waltham, MA, USA)	Cloud_Software_ThermoFisher	stepwise_sobrepesosyobesos_FEMALESyMALES_het_set_tomissing_ONLY_CASES.bim.gpg	.BIM	stepwise_sobrepesosyobesos_FEMALESyMALES_het_set_tomissing_ONLY_CASES
EGAN00001617429	OpenArray and QuantStudio 12K Flex Real-Time PCR System (Thermo Fisher Scientific, Waltham, MA, USA)	Cloud_Software_ThermoFisher	stepwise_sobrepesosyobesos_FEMALESyMALES_het_set_tomissing_ONLY_CASES.bim.gpg	.BIM	stepwise_sobrepesosyobesos_FEMALESyMALES_het_set_tomissing_ONLY_CASES
EGAN00001617430	OpenArray and QuantStudio 12K Flex Real-Time PCR System (Thermo Fisher Scientific, Waltham, MA, USA)	Cloud_Software_ThermoFisher	stepwise_sobrepesosyobesos_FEMALESyMALES_het_set_tomissing_ONLY_CASES.bim.gpg	.BIM	stepwise_sobrepesosyobesos_FEMALESyMALES_het_set_tomissing_ONLY_CASES
EGAN00001617431	OpenArray and QuantStudio 12K Flex Real-Time PCR System (Thermo Fisher Scientific, Waltham, MA, USA)	Cloud_Software_ThermoFisher	stepwise_sobrepesosyobesos_FEMALESyMALES_het_set_tomissing_ONLY_CASES.bim.gpg	.BIM	stepwise_sobrepesosyobesos_FEMALESyMALES_het_set_tomissing_ONLY_CASES
EGAN00001617432	OpenArray and QuantStudio 12K Flex Real-Time PCR System (Thermo Fisher Scientific, Waltham, MA, USA)	Cloud_Software_ThermoFisher	stepwise_sobrepesosyobesos_FEMALESyMALES_het_set_tomissing_ONLY_CASES.bim.gpg	.BIM	stepwise_sobrepesosyobesos_FEMALESyMALES_het_set_tomissing_ONLY_CASES
EGAN00001617433	OpenArray and QuantStudio 12K Flex Real-Time PCR System (Thermo Fisher Scientific, Waltham, MA, USA)	Cloud_Software_ThermoFisher	stepwise_sobrepesosyobesos_FEMALESyMALES_het_set_tomissing_ONLY_CASES.bim.gpg	.BIM	stepwise_sobrepesosyobesos_FEMALESyMALES_het_set_tomissing_ONLY_CASES
EGAN00001617434	OpenArray and QuantStudio 12K Flex Real-Time PCR System (Thermo Fisher Scientific, Waltham, MA, USA)	Cloud_Software_ThermoFisher	stepwise_sobrepesosyobesos_FEMALESyMALES_het_set_tomissing_ONLY_CASES.bim.gpg	.BIM	stepwise_sobrepesosyobesos_FEMALESyMALES_het_set_tomissing_ONLY_CASES
EGAN00001617435	OpenArray and QuantStudio 12K Flex Real-Time PCR System (Thermo Fisher Scientific, Waltham, MA, USA)	Cloud_Software_ThermoFisher	stepwise_sobrepesosyobesos_FEMALESyMALES_het_set_tomissing_ONLY_CASES.bim.gpg	.BIM	stepwise_sobrepesosyobesos_FEMALESyMALES_het_set_tomissing_ONLY_CASES
EGAN00001617436	OpenArray and QuantStudio 12K Flex Real-Time PCR System (Thermo Fisher Scientific, Waltham, MA, USA)	Cloud_Software_ThermoFisher	stepwise_sobrepesosyobesos_FEMALESyMALES_het_set_tomissing_ONLY_CASES.bim.gpg	.BIM	stepwise_sobrepesosyobesos_FEMALESyMALES_het_set_tomissing_ONLY_CASES
EGAN00001617437	OpenArray and QuantStudio 12K Flex Real-Time PCR System (Thermo Fisher Scientific, Waltham, MA, USA)	Cloud_Software_ThermoFisher	stepwise_sobrepesosyobesos_FEMALESyMALES_het_set_tomissing_ONLY_CASES.bim.gpg	.BIM	stepwise_sobrepesosyobesos_FEMALESyMALES_het_set_tomissing_ONLY_CASES
EGAN00001617438	OpenArray and QuantStudio 12K Flex Real-Time PCR System (Thermo Fisher Scientific, Waltham, MA, USA)	Cloud_Software_ThermoFisher	stepwise_sobrepesosyobesos_FEMALESyMALES_het_set_tomissing_ONLY_CASES.bim.gpg	.BIM	stepwise_sobrepesosyobesos_FEMALESyMALES_het_set_tomissing_ONLY_CASES
EGAN00001617439	OpenArray and QuantStudio 12K Flex Real-Time PCR System (Thermo Fisher Scientific, Waltham, MA, USA)	Cloud_Software_ThermoFisher	stepwise_sobrepesosyobesos_FEMALESyMALES_het_set_tomissing_ONLY_CASES.bim.gpg	.BIM	stepwise_sobrepesosyobesos_FEMALESyMALES_het_set_tomissing_ONLY_CASES
EGAN00001617440	OpenArray and QuantStudio 12K Flex Real-Time PCR System (Thermo Fisher Scientific, Waltham, MA, USA)	Cloud_Software_ThermoFisher	stepwise_sobrepesosyobesos_FEMALESyMALES_het_set_tomissing_ONLY_CASES.bim.gpg	.BIM	stepwise_sobrepesosyobesos_FEMALESyMALES_het_set_tomissing_ONLY_CASES
EGAN00001617441	OpenArray and QuantStudio 12K Flex Real-Time PCR System (Thermo Fisher Scientific, Waltham, MA, USA)	Cloud_Software_ThermoFisher	stepwise_sobrepesosyobesos_FEMALESyMALES_het_set_tomissing_ONLY_CASES.bim.gpg	.BIM	stepwise_sobrepesosyobesos_FEMALESyMALES_het_set_tomissing_ONLY_CASES
EGAN00001617442	OpenArray and QuantStudio 12K Flex Real-Time PCR System (Thermo Fisher Scientific, Waltham, MA, USA)	Cloud_Software_ThermoFisher	stepwise_sobrepesosyobesos_FEMALESyMALES_het_set_tomissing_ONLY_CASES.bim.gpg	.BIM	stepwise_sobrepesosyobesos_FEMALESyMALES_het_set_tomissing_ONLY_CASES
EGAN00001617443	OpenArray and QuantStudio 12K Flex Real-Time PCR System (Thermo Fisher Scientific, Waltham, MA, USA)	Cloud_Software_ThermoFisher	stepwise_sobrepesosyobesos_FEMALESyMALES_het_set_tomissing_ONLY_CASES.bim.gpg	.BIM	stepwise_sobrepesosyobesos_FEMALESyMALES_het_set_tomissing_ONLY_CASES
EGAN00001617444	OpenArray and QuantStudio 12K Flex Real-Time PCR System (Thermo Fisher Scientific, Waltham, MA, USA)	Cloud_Software_ThermoFisher	stepwise_sobrepesosyobesos_FEMALESyMALES_het_set_tomissing_ONLY_CASES.bim.gpg	.BIM	stepwise_sobrepesosyobesos_FEMALESyMALES_het_set_tomissing_ONLY_CASES
EGAN00001617445	OpenArray and QuantStudio 12K Flex Real-Time PCR System (Thermo Fisher Scientific, Waltham, MA, USA)	Cloud_Software_ThermoFisher	stepwise_sobrepesosyobesos_FEMALESyMALES_het_set_tomissing_ONLY_CASES.bim.gpg	.BIM	stepwise_sobrepesosyobesos_FEMALESyMALES_het_set_tomissing_ONLY_CASES
EGAN00001617446	OpenArray and QuantStudio 12K Flex Real-Time PCR System (Thermo Fisher Scientific, Waltham, MA, USA)	Cloud_Software_ThermoFisher	stepwise_sobrepesosyobesos_FEMALESyMALES_het_set_tomissing_ONLY_CASES.bim.gpg	.BIM	stepwise_sobrepesosyobesos_FEMALESyMALES_het_set_tomissing_ONLY_CASES
EGAN00001617447	OpenArray and QuantStudio 12K Flex Real-Time PCR System (Thermo Fisher Scientific, Waltham, MA, USA)	Cloud_Software_ThermoFisher	stepwise_sobrepesosyobesos_FEMALESyMALES_het_set_tomissing_ONLY_CASES.bim.gpg	.BIM	stepwise_sobrepesosyobesos_FEMALESyMALES_het_set_tomissing_ONLY_CASES
EGAN00001617448	OpenArray and QuantStudio 12K Flex Real-Time PCR System (Thermo Fisher Scientific, Waltham, MA, USA)	Cloud_Software_ThermoFisher	stepwise_sobrepesosyobesos_FEMALESyMALES_het_set_tomissing_ONLY_CASES.bim.gpg	.BIM	stepwise_sobrepesosyobesos_FEMALESyMALES_het_set_tomissing_ONLY_CASES
EGAN00001617449	OpenArray and QuantStudio 12K Flex Real-Time PCR System (Thermo Fisher Scientific, Waltham, MA, USA)	Cloud_Software_ThermoFisher	stepwise_sobrepesosyobesos_FEMALESyMALES_het_set_tomissing_ONLY_CASES.bim.gpg	.BIM	stepwise_sobrepesosyobesos_FEMALESyMALES_het_set_tomissing_ONLY_CASES
EGAN00001617450	OpenArray and QuantStudio 12K Flex Real-Time PCR System (Thermo Fisher Scientific, Waltham, MA, USA)	Cloud_Software_ThermoFisher	stepwise_sobrepesosyobesos_FEMALESyMALES_het_set_tomissing_ONLY_CASES.bim.gpg	.BIM	stepwise_sobrepesosyobesos_FEMALESyMALES_het_set_tomissing_ONLY_CASES
EGAN00001617451	OpenArray and QuantStudio 12K Flex Real-Time PCR System (Thermo Fisher Scientific, Waltham, MA, USA)	Cloud_Software_ThermoFisher	stepwise_sobrepesosyobesos_FEMALESyMALES_het_set_tomissing_ONLY_CASES.bim.gpg	.BIM	stepwise_sobrepesosyobesos_FEMALESyMALES_het_set_tomissing_ONLY_CASES
EGAN00001617452	OpenArray and QuantStudio 12K Flex Real-Time PCR System (Thermo Fisher Scientific, Waltham, MA, USA)	Cloud_Software_ThermoFisher	stepwise_sobrepesosyobesos_FEMALESyMALES_het_set_tomissing_ONLY_CASES.bim.gpg	.BIM	stepwise_sobrepesosyobesos_FEMALESyMALES_het_set_tomissing_ONLY_CASES
EGAN00001617453	OpenArray and QuantStudio 12K Flex Real-Time PCR System (Thermo Fisher Scientific, Waltham, MA, USA)	Cloud_Software_ThermoFisher	stepwise_sobrepesosyobesos_FEMALESyMALES_het_set_tomissing_ONLY_CASES.bim.gpg	.BIM	stepwise_sobrepesosyobesos_FEMALESyMALES_het_set_tomissing_ONLY_CASES
EGAN00001617454	OpenArray and QuantStudio 12K Flex Real-Time PCR System (Thermo Fisher Scientific, Waltham, MA, USA)	Cloud_Software_ThermoFisher	stepwise_sobrepesosyobesos_FEMALESyMALES_het_set_tomissing_ONLY_CASES.bim.gpg	.BIM	stepwise_sobrepesosyobesos_FEMALESyMALES_het_set_tomissing_ONLY_CASES
EGAN00001617455	OpenArray and QuantStudio 12K Flex Real-Time PCR System (Thermo Fisher Scientific, Waltham, MA, USA)	Cloud_Software_ThermoFisher	stepwise_sobrepesosyobesos_FEMALESyMALES_het_set_tomissing_ONLY_CASES.bim.gpg	.BIM	stepwise_sobrepesosyobesos_FEMALESyMALES_het_set_tomissing_ONLY_CASES
EGAN00001617456	OpenArray and QuantStudio 12K Flex Real-Time PCR System (Thermo Fisher Scientific, Waltham, MA, USA)	Cloud_Software_ThermoFisher	stepwise_sobrepesosyobesos_FEMALESyMALES_het_set_tomissing_ONLY_CASES.bim.gpg	.BIM	stepwise_sobrepesosyobesos_FEMALESyMALES_het_set_tomissing_ONLY_CASES
EGAN00001617457	OpenArray and QuantStudio 12K Flex Real-Time PCR System (Thermo Fisher Scientific, Waltham, MA, USA)	Cloud_Software_ThermoFisher	stepwise_sobrepesosyobesos_FEMALESyMALES_het_set_tomissing_ONLY_CASES.bim.gpg	.BIM	stepwise_sobrepesosyobesos_FEMALESyMALES_het_set_tomissing_ONLY_CASES
EGAN00001617458	OpenArray and QuantStudio 12K Flex Real-Time PCR System (Thermo Fisher Scientific, Waltham, MA, USA)	Cloud_Software_ThermoFisher	stepwise_sobrepesosyobesos_FEMALESyMALES_het_set_tomissing_ONLY_CASES.bim.gpg	.BIM	stepwise_sobrepesosyobesos_FEMALESyMALES_het_set_tomissing_ONLY_CASES
EGAN00001617459	OpenArray and QuantStudio 12K Flex Real-Time PCR System (Thermo Fisher Scientific, Waltham, MA, USA)	Cloud_Software_ThermoFisher	stepwise_sobrepesosyobesos_FEMALESyMALES_het_set_tomissing_ONLY_CASES.bim.gpg	.BIM	stepwise_sobrepesosyobesos_FEMALESyMALES_het_set_tomissing_ONLY_CASES
EGAN00001617460	OpenArray and QuantStudio 12K Flex Real-Time PCR System (Thermo Fisher Scientific, Waltham, MA, USA)	Cloud_Software_ThermoFisher	stepwise_sobrepesosyobesos_FEMALESyMALES_het_set_tomissing_ONLY_CASES.bim.gpg	.BIM	stepwise_sobrepesosyobesos_FEMALESyMALES_het_set_tomissing_ONLY_CASES
EGAN00001617461	OpenArray and QuantStudio 12K Flex Real-Time PCR System (Thermo Fisher Scientific, Waltham, MA, USA)	Cloud_Software_ThermoFisher	stepwise_sobrepesosyobesos_FEMALESyMALES_het_set_tomissing_ONLY_CASES.bim.gpg	.BIM	stepwise_sobrepesosyobesos_FEMALESyMALES_het_set_tomissing_ONLY_CASES
EGAN00001617462	OpenArray and QuantStudio 12K Flex Real-Time PCR System (Thermo Fisher Scientific, Waltham, MA, USA)	Cloud_Software_ThermoFisher	stepwise_sobrepesosyobesos_FEMALESyMALES_het_set_tomissing_ONLY_CASES.bim.gpg	.BIM	stepwise_sobrepesosyobesos_FEMALESyMALES_het_set_tomissing_ONLY_CASES
EGAN00001617463	OpenArray and QuantStudio 12K Flex Real-Time PCR System (Thermo Fisher Scientific, Waltham, MA, USA)	Cloud_Software_ThermoFisher	stepwise_sobrepesosyobesos_FEMALESyMALES_het_set_tomissing_ONLY_CASES.bim.gpg	.BIM	stepwise_sobrepesosyobesos_FEMALESyMALES_het_set_tomissing_ONLY_CASES
EGAN00001617464	OpenArray and QuantStudio 12K Flex Real-Time PCR System (Thermo Fisher Scientific, Waltham, MA, USA)	Cloud_Software_ThermoFisher	stepwise_sobrepesosyobesos_FEMALESyMALES_het_set_tomissing_ONLY_CASES.bim.gpg	.BIM	stepwise_sobrepesosyobesos_FEMALESyMALES_het_set_tomissing_ONLY_CASES
EGAN00001617465	OpenArray and QuantStudio 12K Flex Real-Time PCR System (Thermo Fisher Scientific, Waltham, MA, USA)	Cloud_Software_ThermoFisher	stepwise_sobrepesosyobesos_FEMALESyMALES_het_set_tomissing_ONLY_CASES.bim.gpg	.BIM	stepwise_sobrepesosyobesos_FEMALESyMALES_het_set_tomissing_ONLY_CASES
EGAN00001617466	OpenArray and QuantStudio 12K Flex Real-Time PCR System (Thermo Fisher Scientific, Waltham, MA, USA)	Cloud_Software_ThermoFisher	stepwise_sobrepesosyobesos_FEMALESyMALES_het_set_tomissing_ONLY_CASES.bim.gpg	.BIM	stepwise_sobrepesosyobesos_FEMALESyMALES_het_set_tomissing_ONLY_CASES
EGAN00001617467	OpenArray and QuantStudio 12K Flex Real-Time PCR System (Thermo Fisher Scientific, Waltham, MA, USA)	Cloud_Software_ThermoFisher	stepwise_sobrepesosyobesos_FEMALESyMALES_het_set_tomissing_ONLY_CASES.bim.gpg	.BIM	stepwise_sobrepesosyobesos_FEMALESyMALES_het_set_tomissing_ONLY_CASES
EGAN00001617468	OpenArray and QuantStudio 12K Flex Real-Time PCR System (Thermo Fisher Scientific, Waltham, MA, USA)	Cloud_Software_ThermoFisher	stepwise_sobrepesosyobesos_FEMALESyMALES_het_set_tomissing_ONLY_CASES.bim.gpg	.BIM	stepwise_sobrepesosyobesos_FEMALESyMALES_het_set_tomissing_ONLY_CASES
EGAN00001617469	OpenArray and QuantStudio 12K Flex Real-Time PCR System (Thermo Fisher Scientific, Waltham, MA, USA)	Cloud_Software_ThermoFisher	stepwise_sobrepesosyobesos_FEMALESyMALES_het_set_tomissing_ONLY_CASES.bim.gpg	.BIM	stepwise_sobrepesosyobesos_FEMALESyMALES_het_set_tomissing_ONLY_CASES
EGAN00001617470	OpenArray and QuantStudio 12K Flex Real-Time PCR System (Thermo Fisher Scientific, Waltham, MA, USA)	Cloud_Software_ThermoFisher	stepwise_sobrepesosyobesos_FEMALESyMALES_het_set_tomissing_ONLY_CASES.bim.gpg	.BIM	stepwise_sobrepesosyobesos_FEMALESyMALES_het_set_tomissing_ONLY_CASES
EGAN00001617471	OpenArray and QuantStudio 12K Flex Real-Time PCR System (Thermo Fisher Scientific, Waltham, MA, USA)	Cloud_Software_ThermoFisher	stepwise_sobrepesosyobesos_FEMALESyMALES_het_set_tomissing_ONLY_CASES.bim.gpg	.BIM	stepwise_sobrepesosyobesos_FEMALESyMALES_het_set_tomissing_ONLY_CASES
EGAN00001617472	OpenArray and QuantStudio 12K Flex Real-Time PCR System (Thermo Fisher Scientific, Waltham, MA, USA)	Cloud_Software_ThermoFisher	stepwise_sobrepesosyobesos_FEMALESyMALES_het_set_tomissing_ONLY_CASES.bim.gpg	.BIM	stepwise_sobrepesosyobesos_FEMALESyMALES_het_set_tomissing_ONLY_CASES
EGAN00001617473	OpenArray and QuantStudio 12K Flex Real-Time PCR System (Thermo Fisher Scientific, Waltham, MA, USA)	Cloud_Software_ThermoFisher	stepwise_sobrepesosyobesos_FEMALESyMALES_het_set_tomissing_ONLY_CASES.bim.gpg	.BIM	stepwise_sobrepesosyobesos_FEMALESyMALES_het_set_tomissing_ONLY_CASES
EGAN00001617474	OpenArray and QuantStudio 12K Flex Real-Time PCR System (Thermo Fisher Scientific, Waltham, MA, USA)	Cloud_Software_ThermoFisher	stepwise_sobrepesosyobesos_FEMALESyMALES_het_set_tomissing_ONLY_CASES.bim.gpg	.BIM	stepwise_sobrepesosyobesos_FEMALESyMALES_het_set_tomissing_ONLY_CASES
EGAN00001617475	OpenArray and QuantStudio 12K Flex Real-Time PCR System (Thermo Fisher Scientific, Waltham, MA, USA)	Cloud_Software_ThermoFisher	stepwise_sobrepesosyobesos_FEMALESyMALES_het_set_tomissing_ONLY_CASES.bim.gpg	.BIM	stepwise_sobrepesosyobesos_FEMALESyMALES_het_set_tomissing_ONLY_CASES
EGAN00001617476	OpenArray and QuantStudio 12K Flex Real-Time PCR System (Thermo Fisher Scientific, Waltham, MA, USA)	Cloud_Software_ThermoFisher	stepwise_sobrepesosyobesos_FEMALESyMALES_het_set_tomissing_ONLY_CASES.bim.gpg	.BIM	stepwise_sobrepesosyobesos_FEMALESyMALES_het_set_tomissing_ONLY_CASES
EGAN00001617477	OpenArray and QuantStudio 12K Flex Real-Time PCR System (Thermo Fisher Scientific, Waltham, MA, USA)	Cloud_Software_ThermoFisher	stepwise_sobrepesosyobesos_FEMALESyMALES_het_set_tomissing_ONLY_CASES.bim.gpg	.BIM	stepwise_sobrepesosyobesos_FEMALESyMALES_het_set_tomissing_ONLY_CASES
EGAN00001617478	OpenArray and QuantStudio 12K Flex Real-Time PCR System (Thermo Fisher Scientific, Waltham, MA, USA)	Cloud_Software_ThermoFisher	stepwise_sobrepesosyobesos_FEMALESyMALES_het_set_tomissing_ONLY_CASES.bim.gpg	.BIM	stepwise_sobrepesosyobesos_FEMALESyMALES_het_set_tomissing_ONLY_CASES
EGAN00001617479	OpenArray and QuantStudio 12K Flex Real-Time PCR System (Thermo Fisher Scientific, Waltham, MA, USA)	Cloud_Software_ThermoFisher	stepwise_sobrepesosyobesos_FEMALESyMALES_het_set_tomissing_ONLY_CASES.bim.gpg	.BIM	stepwise_sobrepesosyobesos_FEMALESyMALES_het_set_tomissing_ONLY_CASES
EGAN00001617480	OpenArray and QuantStudio 12K Flex Real-Time PCR System (Thermo Fisher Scientific, Waltham, MA, USA)	Cloud_Software_ThermoFisher	stepwise_sobrepesosyobesos_FEMALESyMALES_het_set_tomissing_ONLY_CASES.bim.gpg	.BIM	stepwise_sobrepesosyobesos_FEMALESyMALES_het_set_tomissing_ONLY_CASES
EGAN00001617481	OpenArray and QuantStudio 12K Flex Real-Time PCR System (Thermo Fisher Scientific, Waltham, MA, USA)	Cloud_Software_ThermoFisher	stepwise_sobrepesosyobesos_FEMALESyMALES_het_set_tomissing_ONLY_CASES.bim.gpg	.BIM	stepwise_sobrepesosyobesos_FEMALESyMALES_het_set_tomissing_ONLY_CASES
EGAN00001617482	OpenArray and QuantStudio 12K Flex Real-Time PCR System (Thermo Fisher Scientific, Waltham, MA, USA)	Cloud_Software_ThermoFisher	stepwise_sobrepesosyobesos_FEMALESyMALES_het_set_tomissing_ONLY_CASES.bim.gpg	.BIM	stepwise_sobrepesosyobesos_FEMALESyMALES_het_set_tomissing_ONLY_CASES
EGAN00001617483	OpenArray and QuantStudio 12K Flex Real-Time PCR System (Thermo Fisher Scientific, Waltham, MA, USA)	Cloud_Software_ThermoFisher	stepwise_sobrepesosyobesos_FEMALESyMALES_het_set_tomissing_ONLY_CASES.bim.gpg	.BIM	stepwise_sobrepesosyobesos_FEMALESyMALES_het_set_tomissing_ONLY_CASES
EGAN00001617484	OpenArray and QuantStudio 12K Flex Real-Time PCR System (Thermo Fisher Scientific, Waltham, MA, USA)	Cloud_Software_ThermoFisher	stepwise_sobrepesosyobesos_FEMALESyMALES_het_set_tomissing_ONLY_CASES.bim.gpg	.BIM	stepwise_sobrepesosyobesos_FEMALESyMALES_het_set_tomissing_ONLY_CASES
EGAN00001617485	OpenArray and QuantStudio 12K Flex Real-Time PCR System (Thermo Fisher Scientific, Waltham, MA, USA)	Cloud_Software_ThermoFisher	stepwise_sobrepesosyobesos_FEMALESyMALES_het_set_tomissing_ONLY_CASES.bim.gpg	.BIM	stepwise_sobrepesosyobesos_FEMALESyMALES_het_set_tomissing_ONLY_CASES
EGAN00001617486	OpenArray and QuantStudio 12K Flex Real-Time PCR System (Thermo Fisher Scientific, Waltham, MA, USA)	Cloud_Software_ThermoFisher	stepwise_sobrepesosyobesos_FEMALESyMALES_het_set_tomissing_ONLY_CASES.bim.gpg	.BIM	stepwise_sobrepesosyobesos_FEMALESyMALES_het_set_tomissing_ONLY_CASES
EGAN00001617487	OpenArray and QuantStudio 12K Flex Real-Time PCR System (Thermo Fisher Scientific, Waltham, MA, USA)	Cloud_Software_ThermoFisher	stepwise_sobrepesosyobesos_FEMALESyMALES_het_set_tomissing_ONLY_CASES.bim.gpg	.BIM	stepwise_sobrepesosyobesos_FEMALESyMALES_het_set_tomissing_ONLY_CASES
EGAN00001617488	OpenArray and QuantStudio 12K Flex Real-Time PCR System (Thermo Fisher Scientific, Waltham, MA, USA)	Cloud_Software_ThermoFisher	stepwise_sobrepesosyobesos_FEMALESyMALES_het_set_tomissing_ONLY_CASES.bim.gpg	.BIM	stepwise_sobrepesosyobesos_FEMALESyMALES_het_set_tomissing_ONLY_CASES
EGAN00001617489	OpenArray and QuantStudio 12K Flex Real-Time PCR System (Thermo Fisher Scientific, Waltham, MA, USA)	Cloud_Software_ThermoFisher	stepwise_sobrepesosyobesos_FEMALESyMALES_het_set_tomissing_ONLY_CASES.bim.gpg	.BIM	stepwise_sobrepesosyobesos_FEMALESyMALES_het_set_tomissing_ONLY_CASES
EGAN00001617490	OpenArray and QuantStudio 12K Flex Real-Time PCR System (Thermo Fisher Scientific, Waltham, MA, USA)	Cloud_Software_ThermoFisher	stepwise_sobrepesosyobesos_FEMALESyMALES_het_set_tomissing_ONLY_CASES.bim.gpg	.BIM	stepwise_sobrepesosyobesos_FEMALESyMALES_het_set_tomissing_ONLY_CASES
EGAN00001617491	OpenArray and QuantStudio 12K Flex Real-Time PCR System (Thermo Fisher Scientific, Waltham, MA, USA)	Cloud_Software_ThermoFisher	stepwise_sobrepesosyobesos_FEMALESyMALES_het_set_tomissing_ONLY_CASES.bim.gpg	.BIM	stepwise_sobrepesosyobesos_FEMALESyMALES_het_set_tomissing_ONLY_CASES
EGAN00001617492	OpenArray and QuantStudio 12K Flex Real-Time PCR System (Thermo Fisher Scientific, Waltham, MA, USA)	Cloud_Software_ThermoFisher	stepwise_sobrepesosyobesos_FEMALESyMALES_het_set_tomissing_ONLY_CASES.bim.gpg	.BIM	stepwise_sobrepesosyobesos_FEMALESyMALES_het_set_tomissing_ONLY_CASES
EGAN00001617493	OpenArray and QuantStudio 12K Flex Real-Time PCR System (Thermo Fisher Scientific, Waltham, MA, USA)	Cloud_Software_ThermoFisher	stepwise_sobrepesosyobesos_FEMALESyMALES_het_set_tomissing_ONLY_CASES.bim.gpg	.BIM	stepwise_sobrepesosyobesos_FEMALESyMALES_het_set_tomissing_ONLY_CASES
EGAN00001617494	OpenArray and QuantStudio 12K Flex Real-Time PCR System (Thermo Fisher Scientific, Waltham, MA, USA)	Cloud_Software_ThermoFisher	stepwise_sobrepesosyobesos_FEMALESyMALES_het_set_tomissing_ONLY_CASES.bim.gpg	.BIM	stepwise_sobrepesosyobesos_FEMALESyMALES_het_set_tomissing_ONLY_CASES
EGAN00001617495	OpenArray and QuantStudio 12K Flex Real-Time PCR System (Thermo Fisher Scientific, Waltham, MA, USA)	Cloud_Software_ThermoFisher	stepwise_sobrepesosyobesos_FEMALESyMALES_het_set_tomissing_ONLY_CASES.bim.gpg	.BIM	stepwise_sobrepesosyobesos_FEMALESyMALES_het_set_tomissing_ONLY_CASES
EGAN00001617496	OpenArray and QuantStudio 12K Flex Real-Time PCR System (Thermo Fisher Scientific, Waltham, MA, USA)	Cloud_Software_ThermoFisher	stepwise_sobrepesosyobesos_FEMALESyMALES_het_set_tomissing_ONLY_CASES.bim.gpg	.BIM	stepwise_sobrepesosyobesos_FEMALESyMALES_het_set_tomissing_ONLY_CASES
EGAN00001617497	OpenArray and QuantStudio 12K Flex Real-Time PCR System (Thermo Fisher Scientific, Waltham, MA, USA)	Cloud_Software_ThermoFisher	stepwise_sobrepesosyobesos_FEMALESyMALES_het_set_tomissing_ONLY_CASES.bim.gpg	.BIM	stepwise_sobrepesosyobesos_FEMALESyMALES_het_set_tomissing_ONLY_CASES
EGAN00001617498	OpenArray and QuantStudio 12K Flex Real-Time PCR System (Thermo Fisher Scientific, Waltham, MA, USA)	Cloud_Software_ThermoFisher	stepwise_sobrepesosyobesos_FEMALESyMALES_het_set_tomissing_ONLY_CASES.bim.gpg	.BIM	stepwise_sobrepesosyobesos_FEMALESyMALES_het_set_tomissing_ONLY_CASES
EGAN00001617499	OpenArray and QuantStudio 12K Flex Real-Time PCR System (Thermo Fisher Scientific, Waltham, MA, USA)	Cloud_Software_ThermoFisher	stepwise_sobrepesosyobesos_FEMALESyMALES_het_set_tomissing_ONLY_CASES.bim.gpg	.BIM	stepwise_sobrepesosyobesos_FEMALESyMALES_het_set_tomissing_ONLY_CASES
EGAN00001617500	OpenArray and QuantStudio 12K Flex Real-Time PCR System (Thermo Fisher Scientific, Waltham, MA, USA)	Cloud_Software_ThermoFisher	stepwise_sobrepesosyobesos_FEMALESyMALES_het_set_tomissing_ONLY_CASES.bim.gpg	.BIM	stepwise_sobrepesosyobesos_FEMALESyMALES_het_set_tomissing_ONLY_CASES
EGAN00001617501	OpenArray and QuantStudio 12K Flex Real-Time PCR System (Thermo Fisher Scientific, Waltham, MA, USA)	Cloud_Software_ThermoFisher	stepwise_sobrepesosyobesos_FEMALESyMALES_het_set_tomissing_ONLY_CASES.bim.gpg	.BIM	stepwise_sobrepesosyobesos_FEMALESyMALES_het_set_tomissing_ONLY_CASES
EGAN00001617502	OpenArray and QuantStudio 12K Flex Real-Time PCR System (Thermo Fisher Scientific, Waltham, MA, USA)	Cloud_Software_ThermoFisher	stepwise_sobrepesosyobesos_FEMALESyMALES_het_set_tomissing_ONLY_CASES.bim.gpg	.BIM	stepwise_sobrepesosyobesos_FEMALESyMALES_het_set_tomissing_ONLY_CASES
EGAN00001617503	OpenArray and QuantStudio 12K Flex Real-Time PCR System (Thermo Fisher Scientific, Waltham, MA, USA)	Cloud_Software_ThermoFisher	stepwise_sobrepesosyobesos_FEMALESyMALES_het_set_tomissing_ONLY_CASES.bim.gpg	.BIM	stepwise_sobrepesosyobesos_FEMALESyMALES_het_set_tomissing_ONLY_CASES
EGAN00001617504	OpenArray and QuantStudio 12K Flex Real-Time PCR System (Thermo Fisher Scientific, Waltham, MA, USA)	Cloud_Software_ThermoFisher	stepwise_sobrepesosyobesos_FEMALESyMALES_het_set_tomissing_ONLY_CASES.bim.gpg	.BIM	stepwise_sobrepesosyobesos_FEMALESyMALES_het_set_tomissing_ONLY_CASES
EGAN00001617505	OpenArray and QuantStudio 12K Flex Real-Time PCR System (Thermo Fisher Scientific, Waltham, MA, USA)	Cloud_Software_ThermoFisher	stepwise_sobrepesosyobesos_FEMALESyMALES_het_set_tomissing_ONLY_CASES.bim.gpg	.BIM	stepwise_sobrepesosyobesos_FEMALESyMALES_het_set_tomissing_ONLY_CASES
EGAN00001617506	OpenArray and QuantStudio 12K Flex Real-Time PCR System (Thermo Fisher Scientific, Waltham, MA, USA)	Cloud_Software_ThermoFisher	stepwise_sobrepesosyobesos_FEMALESyMALES_het_set_tomissing_ONLY_CASES.bim.gpg	.BIM	stepwise_sobrepesosyobesos_FEMALESyMALES_het_set_tomissing_ONLY_CASES
EGAN00001617507	OpenArray and QuantStudio 12K Flex Real-Time PCR System (Thermo Fisher Scientific, Waltham, MA, USA)	Cloud_Software_ThermoFisher	stepwise_sobrepesosyobesos_FEMALESyMALES_het_set_tomissing_ONLY_CASES.bim.gpg	.BIM	stepwise_sobrepesosyobesos_FEMALESyMALES_het_set_tomissing_ONLY_CASES
EGAN00001617508	OpenArray and QuantStudio 12K Flex Real-Time PCR System (Thermo Fisher Scientific, Waltham, MA, USA)	Cloud_Software_ThermoFisher	stepwise_sobrepesosyobesos_FEMALESyMALES_het_set_tomissing_ONLY_CASES.bim.gpg	.BIM	stepwise_sobrepesosyobesos_FEMALESyMALES_het_set_tomissing_ONLY_CASES
EGAN00001617509	OpenArray and QuantStudio 12K Flex Real-Time PCR System (Thermo Fisher Scientific, Waltham, MA, USA)	Cloud_Software_ThermoFisher	stepwise_sobrepesosyobesos_FEMALESyMALES_het_set_tomissing_ONLY_CASES.bim.gpg	.BIM	stepwise_sobrepesosyobesos_FEMALESyMALES_het_set_tomissing_ONLY_CASES
EGAN00001617510	OpenArray and QuantStudio 12K Flex Real-Time PCR System (Thermo Fisher Scientific, Waltham, MA, USA)	Cloud_Software_ThermoFisher	stepwise_sobrepesosyobesos_FEMALESyMALES_het_set_tomissing_ONLY_CASES.bim.gpg	.BIM	stepwise_sobrepesosyobesos_FEMALESyMALES_het_set_tomissing_ONLY_CASES
EGAN00001617511	OpenArray and QuantStudio 12K Flex Real-Time PCR System (Thermo Fisher Scientific, Waltham, MA, USA)	Cloud_Software_ThermoFisher	stepwise_sobrepesosyobesos_FEMALESyMALES_het_set_tomissing_ONLY_CASES.bim.gpg	.BIM	stepwise_sobrepesosyobesos_FEMALESyMALES_het_set_tomissing_ONLY_CASES
EGAN00001617512	OpenArray and QuantStudio 12K Flex Real-Time PCR System (Thermo Fisher Scientific, Waltham, MA, USA)	Cloud_Software_ThermoFisher	stepwise_sobrepesosyobesos_FEMALESyMALES_het_set_tomissing_ONLY_CASES.bim.gpg	.BIM	stepwise_sobrepesosyobesos_FEMALESyMALES_het_set_tomissing_ONLY_CASES
EGAN00001617513	OpenArray and QuantStudio 12K Flex Real-Time PCR System (Thermo Fisher Scientific, Waltham, MA, USA)	Cloud_Software_ThermoFisher	stepwise_sobrepesosyobesos_FEMALESyMALES_het_set_tomissing_ONLY_CASES.bim.gpg	.BIM	stepwise_sobrepesosyobesos_FEMALESyMALES_het_set_tomissing_ONLY_CASES
EGAN00001617514	OpenArray and QuantStudio 12K Flex Real-Time PCR System (Thermo Fisher Scientific, Waltham, MA, USA)	Cloud_Software_ThermoFisher	stepwise_sobrepesosyobesos_FEMALESyMALES_het_set_tomissing_ONLY_CASES.bim.gpg	.BIM	stepwise_sobrepesosyobesos_FEMALESyMALES_het_set_tomissing_ONLY_CASES
EGAN00001617515	OpenArray and QuantStudio 12K Flex Real-Time PCR System (Thermo Fisher Scientific, Waltham, MA, USA)	Cloud_Software_ThermoFisher	stepwise_sobrepesosyobesos_FEMALESyMALES_het_set_tomissing_ONLY_CASES.bim.gpg	.BIM	stepwise_sobrepesosyobesos_FEMALESyMALES_het_set_tomissing_ONLY_CASES
EGAN00001617516	OpenArray and QuantStudio 12K Flex Real-Time PCR System (Thermo Fisher Scientific, Waltham, MA, USA)	Cloud_Software_ThermoFisher	stepwise_sobrepesosyobesos_FEMALESyMALES_het_set_tomissing_ONLY_CASES.bim.gpg	.BIM	stepwise_sobrepesosyobesos_FEMALESyMALES_het_set_tomissing_ONLY_CASES
EGAN00001617517	OpenArray and QuantStudio 12K Flex Real-Time PCR System (Thermo Fisher Scientific, Waltham, MA, USA)	Cloud_Software_ThermoFisher	stepwise_sobrepesosyobesos_FEMALESyMALES_het_set_tomissing_ONLY_CASES.bim.gpg	.BIM	stepwise_sobrepesosyobesos_FEMALESyMALES_het_set_tomissing_ONLY_CASES
EGAN00001617518	OpenArray and QuantStudio 12K Flex Real-Time PCR System (Thermo Fisher Scientific, Waltham, MA, USA)	Cloud_Software_ThermoFisher	stepwise_sobrepesosyobesos_FEMALESyMALES_het_set_tomissing_ONLY_CASES.bim.gpg	.BIM	stepwise_sobrepesosyobesos_FEMALESyMALES_het_set_tomissing_ONLY_CASES
EGAN00001617519	OpenArray and QuantStudio 12K Flex Real-Time PCR System (Thermo Fisher Scientific, Waltham, MA, USA)	Cloud_Software_ThermoFisher	stepwise_sobrepesosyobesos_FEMALESyMALES_het_set_tomissing_ONLY_CASES.bim.gpg	.BIM	stepwise_sobrepesosyobesos_FEMALESyMALES_het_set_tomissing_ONLY_CASES
EGAN00001617520	OpenArray and QuantStudio 12K Flex Real-Time PCR System (Thermo Fisher Scientific, Waltham, MA, USA)	Cloud_Software_ThermoFisher	stepwise_sobrepesosyobesos_FEMALESyMALES_het_set_tomissing_ONLY_CASES.bim.gpg	.BIM	stepwise_sobrepesosyobesos_FEMALESyMALES_het_set_tomissing_ONLY_CASES
EGAN00001617521	OpenArray and QuantStudio 12K Flex Real-Time PCR System (Thermo Fisher Scientific, Waltham, MA, USA)	Cloud_Software_ThermoFisher	stepwise_sobrepesosyobesos_FEMALESyMALES_het_set_tomissing_ONLY_CASES.bim.gpg	.BIM	stepwise_sobrepesosyobesos_FEMALESyMALES_het_set_tomissing_ONLY_CASES
EGAN00001617522	OpenArray and QuantStudio 12K Flex Real-Time PCR System (Thermo Fisher Scientific, Waltham, MA, USA)	Cloud_Software_ThermoFisher	stepwise_sobrepesosyobesos_FEMALESyMALES_het_set_tomissing_ONLY_CASES.bim.gpg	.BIM	stepwise_sobrepesosyobesos_FEMALESyMALES_het_set_tomissing_ONLY_CASES
EGAN00001617523	OpenArray and QuantStudio 12K Flex Real-Time PCR System (Thermo Fisher Scientific, Waltham, MA, USA)	Cloud_Software_ThermoFisher	stepwise_sobrepesosyobesos_FEMALESyMALES_het_set_tomissing_ONLY_CASES.bim.gpg	.BIM	stepwise_sobrepesosyobesos_FEMALESyMALES_het_set_tomissing_ONLY_CASES
EGAN00001617524	OpenArray and QuantStudio 12K Flex Real-Time PCR System (Thermo Fisher Scientific, Waltham, MA, USA)	Cloud_Software_ThermoFisher	stepwise_sobrepesosyobesos_FEMALESyMALES_het_set_tomissing_ONLY_CASES.bim.gpg	.BIM	stepwise_sobrepesosyobesos_FEMALESyMALES_het_set_tomissing_ONLY_CASES
EGAN00001617525	OpenArray and QuantStudio 12K Flex Real-Time PCR System (Thermo Fisher Scientific, Waltham, MA, USA)	Cloud_Software_ThermoFisher	stepwise_sobrepesosyobesos_FEMALESyMALES_het_set_tomissing_ONLY_CASES.bim.gpg	.BIM	stepwise_sobrepesosyobesos_FEMALESyMALES_het_set_tomissing_ONLY_CASES
EGAN00001617526	OpenArray and QuantStudio 12K Flex Real-Time PCR System (Thermo Fisher Scientific, Waltham, MA, USA)	Cloud_Software_ThermoFisher	stepwise_sobrepesosyobesos_FEMALESyMALES_het_set_tomissing_ONLY_CASES.bim.gpg	.BIM	stepwise_sobrepesosyobesos_FEMALESyMALES_het_set_tomissing_ONLY_CASES
EGAN00001617527	OpenArray and QuantStudio 12K Flex Real-Time PCR System (Thermo Fisher Scientific, Waltham, MA, USA)	Cloud_Software_ThermoFisher	stepwise_sobrepesosyobesos_FEMALESyMALES_het_set_tomissing_ONLY_CASES.bim.gpg	.BIM	stepwise_sobrepesosyobesos_FEMALESyMALES_het_set_tomissing_ONLY_CASES
EGAN00001617528	OpenArray and QuantStudio 12K Flex Real-Time PCR System (Thermo Fisher Scientific, Waltham, MA, USA)	Cloud_Software_ThermoFisher	stepwise_sobrepesosyobesos_FEMALESyMALES_het_set_tomissing_ONLY_CASES.bim.gpg	.BIM	stepwise_sobrepesosyobesos_FEMALESyMALES_het_set_tomissing_ONLY_CASES
EGAN00001617529	OpenArray and QuantStudio 12K Flex Real-Time PCR System (Thermo Fisher Scientific, Waltham, MA, USA)	Cloud_Software_ThermoFisher	stepwise_sobrepesosyobesos_FEMALESyMALES_het_set_tomissing_ONLY_CASES.bim.gpg	.BIM	stepwise_sobrepesosyobesos_FEMALESyMALES_het_set_tomissing_ONLY_CASES
EGAN00001617530	OpenArray and QuantStudio 12K Flex Real-Time PCR System (Thermo Fisher Scientific, Waltham, MA, USA)	Cloud_Software_ThermoFisher	stepwise_sobrepesosyobesos_FEMALESyMALES_het_set_tomissing_ONLY_CASES.bim.gpg	.BIM	stepwise_sobrepesosyobesos_FEMALESyMALES_het_set_tomissing_ONLY_CASES
EGAN00001617531	OpenArray and QuantStudio 12K Flex Real-Time PCR System (Thermo Fisher Scientific, Waltham, MA, USA)	Cloud_Software_ThermoFisher	stepwise_sobrepesosyobesos_FEMALESyMALES_het_set_tomissing_ONLY_CASES.bim.gpg	.BIM	stepwise_sobrepesosyobesos_FEMALESyMALES_het_set_tomissing_ONLY_CASES
EGAN00001617532	OpenArray and QuantStudio 12K Flex Real-Time PCR System (Thermo Fisher Scientific, Waltham, MA, USA)	Cloud_Software_ThermoFisher	stepwise_sobrepesosyobesos_FEMALESyMALES_het_set_tomissing_ONLY_CASES.bim.gpg	.BIM	stepwise_sobrepesosyobesos_FEMALESyMALES_het_set_tomissing_ONLY_CASES
EGAN00001617533	OpenArray and QuantStudio 12K Flex Real-Time PCR System (Thermo Fisher Scientific, Waltham, MA, USA)	Cloud_Software_ThermoFisher	stepwise_sobrepesosyobesos_FEMALESyMALES_het_set_tomissing_ONLY_CASES.bim.gpg	.BIM	stepwise_sobrepesosyobesos_FEMALESyMALES_het_set_tomissing_ONLY_CASES
EGAN00001617534	OpenArray and QuantStudio 12K Flex Real-Time PCR System (Thermo Fisher Scientific, Waltham, MA, USA)	Cloud_Software_ThermoFisher	stepwise_sobrepesosyobesos_FEMALESyMALES_het_set_tomissing_ONLY_CASES.bim.gpg	.BIM	stepwise_sobrepesosyobesos_FEMALESyMALES_het_set_tomissing_ONLY_CASES
EGAN00001617535	OpenArray and QuantStudio 12K Flex Real-Time PCR System (Thermo Fisher Scientific, Waltham, MA, USA)	Cloud_Software_ThermoFisher	stepwise_sobrepesosyobesos_FEMALESyMALES_het_set_tomissing_ONLY_CASES.bim.gpg	.BIM	stepwise_sobrepesosyobesos_FEMALESyMALES_het_set_tomissing_ONLY_CASES
EGAN00001617536	OpenArray and QuantStudio 12K Flex Real-Time PCR System (Thermo Fisher Scientific, Waltham, MA, USA)	Cloud_Software_ThermoFisher	stepwise_sobrepesosyobesos_FEMALESyMALES_het_set_tomissing_ONLY_CASES.bim.gpg	.BIM	stepwise_sobrepesosyobesos_FEMALESyMALES_het_set_tomissing_ONLY_CASES
EGAN00001617537	OpenArray and QuantStudio 12K Flex Real-Time PCR System (Thermo Fisher Scientific, Waltham, MA, USA)	Cloud_Software_ThermoFisher	stepwise_sobrepesosyobesos_FEMALESyMALES_het_set_tomissing_ONLY_CASES.bim.gpg	.BIM	stepwise_sobrepesosyobesos_FEMALESyMALES_het_set_tomissing_ONLY_CASES
EGAN00001617538	OpenArray and QuantStudio 12K Flex Real-Time PCR System (Thermo Fisher Scientific, Waltham, MA, USA)	Cloud_Software_ThermoFisher	stepwise_sobrepesosyobesos_FEMALESyMALES_het_set_tomissing_ONLY_CASES.bim.gpg	.BIM	stepwise_sobrepesosyobesos_FEMALESyMALES_het_set_tomissing_ONLY_CASES
EGAN00001617539	OpenArray and QuantStudio 12K Flex Real-Time PCR System (Thermo Fisher Scientific, Waltham, MA, USA)	Cloud_Software_ThermoFisher	stepwise_sobrepesosyobesos_FEMALESyMALES_het_set_tomissing_ONLY_CASES.bim.gpg	.BIM	stepwise_sobrepesosyobesos_FEMALESyMALES_het_set_tomissing_ONLY_CASES
EGAN00001617540	OpenArray and QuantStudio 12K Flex Real-Time PCR System (Thermo Fisher Scientific, Waltham, MA, USA)	Cloud_Software_ThermoFisher	stepwise_sobrepesosyobesos_FEMALESyMALES_het_set_tomissing_ONLY_CASES.bim.gpg	.BIM	stepwise_sobrepesosyobesos_FEMALESyMALES_het_set_tomissing_ONLY_CASES
EGAN00001617541	OpenArray and QuantStudio 12K Flex Real-Time PCR System (Thermo Fisher Scientific, Waltham, MA, USA)	Cloud_Software_ThermoFisher	stepwise_sobrepesosyobesos_FEMALESyMALES_het_set_tomissing_ONLY_CASES.bim.gpg	.BIM	stepwise_sobrepesosyobesos_FEMALESyMALES_het_set_tomissing_ONLY_CASES
EGAN00001617542	OpenArray and QuantStudio 12K Flex Real-Time PCR System (Thermo Fisher Scientific, Waltham, MA, USA)	Cloud_Software_ThermoFisher	stepwise_sobrepesosyobesos_FEMALESyMALES_het_set_tomissing_ONLY_CASES.bim.gpg	.BIM	stepwise_sobrepesosyobesos_FEMALESyMALES_het_set_tomissing_ONLY_CASES
EGAN00001617543	OpenArray and QuantStudio 12K Flex Real-Time PCR System (Thermo Fisher Scientific, Waltham, MA, USA)	Cloud_Software_ThermoFisher	stepwise_sobrepesosyobesos_FEMALESyMALES_het_set_tomissing_ONLY_CASES.bim.gpg	.BIM	stepwise_sobrepesosyobesos_FEMALESyMALES_het_set_tomissing_ONLY_CASES
EGAN00001617544	OpenArray and QuantStudio 12K Flex Real-Time PCR System (Thermo Fisher Scientific, Waltham, MA, USA)	Cloud_Software_ThermoFisher	stepwise_sobrepesosyobesos_FEMALESyMALES_het_set_tomissing_ONLY_CASES.bim.gpg	.BIM	stepwise_sobrepesosyobesos_FEMALESyMALES_het_set_tomissing_ONLY_CASES
EGAN00001617545	OpenArray and QuantStudio 12K Flex Real-Time PCR System (Thermo Fisher Scientific, Waltham, MA, USA)	Cloud_Software_ThermoFisher	stepwise_sobrepesosyobesos_FEMALESyMALES_het_set_tomissing_ONLY_CASES.bim.gpg	.BIM	stepwise_sobrepesosyobesos_FEMALESyMALES_het_set_tomissing_ONLY_CASES
EGAN00001617546	OpenArray and QuantStudio 12K Flex Real-Time PCR System (Thermo Fisher Scientific, Waltham, MA, USA)	Cloud_Software_ThermoFisher	stepwise_sobrepesosyobesos_FEMALESyMALES_het_set_tomissing_ONLY_CASES.bim.gpg	.BIM	stepwise_sobrepesosyobesos_FEMALESyMALES_het_set_tomissing_ONLY_CASES
EGAN00001617547	OpenArray and QuantStudio 12K Flex Real-Time PCR System (Thermo Fisher Scientific, Waltham, MA, USA)	Cloud_Software_ThermoFisher	stepwise_sobrepesosyobesos_FEMALESyMALES_het_set_tomissing_ONLY_CASES.bim.gpg	.BIM	stepwise_sobrepesosyobesos_FEMALESyMALES_het_set_tomissing_ONLY_CASES
EGAN00001617548	OpenArray and QuantStudio 12K Flex Real-Time PCR System (Thermo Fisher Scientific, Waltham, MA, USA)	Cloud_Software_ThermoFisher	stepwise_sobrepesosyobesos_FEMALESyMALES_het_set_tomissing_ONLY_CASES.bim.gpg	.BIM	stepwise_sobrepesosyobesos_FEMALESyMALES_het_set_tomissing_ONLY_CASES
EGAN00001617549	OpenArray and QuantStudio 12K Flex Real-Time PCR System (Thermo Fisher Scientific, Waltham, MA, USA)	Cloud_Software_ThermoFisher	stepwise_sobrepesosyobesos_FEMALESyMALES_het_set_tomissing_ONLY_CASES.bim.gpg	.BIM	stepwise_sobrepesosyobesos_FEMALESyMALES_het_set_tomissing_ONLY_CASES
EGAN00001617550	OpenArray and QuantStudio 12K Flex Real-Time PCR System (Thermo Fisher Scientific, Waltham, MA, USA)	Cloud_Software_ThermoFisher	stepwise_sobrepesosyobesos_FEMALESyMALES_het_set_tomissing_ONLY_CASES.bim.gpg	.BIM	stepwise_sobrepesosyobesos_FEMALESyMALES_het_set_tomissing_ONLY_CASES
EGAN00001617551	OpenArray and QuantStudio 12K Flex Real-Time PCR System (Thermo Fisher Scientific, Waltham, MA, USA)	Cloud_Software_ThermoFisher	stepwise_sobrepesosyobesos_FEMALESyMALES_het_set_tomissing_ONLY_CASES.bim.gpg	.BIM	stepwise_sobrepesosyobesos_FEMALESyMALES_het_set_tomissing_ONLY_CASES
EGAN00001617552	OpenArray and QuantStudio 12K Flex Real-Time PCR System (Thermo Fisher Scientific, Waltham, MA, USA)	Cloud_Software_ThermoFisher	stepwise_sobrepesosyobesos_FEMALESyMALES_het_set_tomissing_ONLY_CASES.bim.gpg	.BIM	stepwise_sobrepesosyobesos_FEMALESyMALES_het_set_tomissing_ONLY_CASES
EGAN00001617553	OpenArray and QuantStudio 12K Flex Real-Time PCR System (Thermo Fisher Scientific, Waltham, MA, USA)	Cloud_Software_ThermoFisher	stepwise_sobrepesosyobesos_FEMALESyMALES_het_set_tomissing_ONLY_CASES.bim.gpg	.BIM	stepwise_sobrepesosyobesos_FEMALESyMALES_het_set_tomissing_ONLY_CASES
EGAN00001617554	OpenArray and QuantStudio 12K Flex Real-Time PCR System (Thermo Fisher Scientific, Waltham, MA, USA)	Cloud_Software_ThermoFisher	stepwise_sobrepesosyobesos_FEMALESyMALES_het_set_tomissing_ONLY_CASES.bim.gpg	.BIM	stepwise_sobrepesosyobesos_FEMALESyMALES_het_set_tomissing_ONLY_CASES
EGAN00001617555	OpenArray and QuantStudio 12K Flex Real-Time PCR System (Thermo Fisher Scientific, Waltham, MA, USA)	Cloud_Software_ThermoFisher	stepwise_sobrepesosyobesos_FEMALESyMALES_het_set_tomissing_ONLY_CASES.bim.gpg	.BIM	stepwise_sobrepesosyobesos_FEMALESyMALES_het_set_tomissing_ONLY_CASES
EGAN00001617556	OpenArray and QuantStudio 12K Flex Real-Time PCR System (Thermo Fisher Scientific, Waltham, MA, USA)	Cloud_Software_ThermoFisher	stepwise_sobrepesosyobesos_FEMALESyMALES_het_set_tomissing_ONLY_CASES.bim.gpg	.BIM	stepwise_sobrepesosyobesos_FEMALESyMALES_het_set_tomissing_ONLY_CASES
EGAN00001617557	OpenArray and QuantStudio 12K Flex Real-Time PCR System (Thermo Fisher Scientific, Waltham, MA, USA)	Cloud_Software_ThermoFisher	stepwise_sobrepesosyobesos_FEMALESyMALES_het_set_tomissing_ONLY_CASES.bim.gpg	.BIM	stepwise_sobrepesosyobesos_FEMALESyMALES_het_set_tomissing_ONLY_CASES
EGAN00001617558	OpenArray and QuantStudio 12K Flex Real-Time PCR System (Thermo Fisher Scientific, Waltham, MA, USA)	Cloud_Software_ThermoFisher	stepwise_sobrepesosyobesos_FEMALESyMALES_het_set_tomissing_ONLY_CASES.bim.gpg	.BIM	stepwise_sobrepesosyobesos_FEMALESyMALES_het_set_tomissing_ONLY_CASES
EGAN00001617559	OpenArray and QuantStudio 12K Flex Real-Time PCR System (Thermo Fisher Scientific, Waltham, MA, USA)	Cloud_Software_ThermoFisher	stepwise_sobrepesosyobesos_FEMALESyMALES_het_set_tomissing_ONLY_CASES.bim.gpg	.BIM	stepwise_sobrepesosyobesos_FEMALESyMALES_het_set_tomissing_ONLY_CASES
EGAN00001617560	OpenArray and QuantStudio 12K Flex Real-Time PCR System (Thermo Fisher Scientific, Waltham, MA, USA)	Cloud_Software_ThermoFisher	stepwise_sobrepesosyobesos_FEMALESyMALES_het_set_tomissing_ONLY_CASES.bim.gpg	.BIM	stepwise_sobrepesosyobesos_FEMALESyMALES_het_set_tomissing_ONLY_CASES
EGAN00001617561	OpenArray and QuantStudio 12K Flex Real-Time PCR System (Thermo Fisher Scientific, Waltham, MA, USA)	Cloud_Software_ThermoFisher	stepwise_sobrepesosyobesos_FEMALESyMALES_het_set_tomissing_ONLY_CASES.bim.gpg	.BIM	stepwise_sobrepesosyobesos_FEMALESyMALES_het_set_tomissing_ONLY_CASES
EGAN00001617562	OpenArray and QuantStudio 12K Flex Real-Time PCR System (Thermo Fisher Scientific, Waltham, MA, USA)	Cloud_Software_ThermoFisher	stepwise_sobrepesosyobesos_FEMALESyMALES_het_set_tomissing_ONLY_CASES.bim.gpg	.BIM	stepwise_sobrepesosyobesos_FEMALESyMALES_het_set_tomissing_ONLY_CASES
EGAN00001617563	OpenArray and QuantStudio 12K Flex Real-Time PCR System (Thermo Fisher Scientific, Waltham, MA, USA)	Cloud_Software_ThermoFisher	stepwise_sobrepesosyobesos_FEMALESyMALES_het_set_tomissing_ONLY_CASES.bim.gpg	.BIM	stepwise_sobrepesosyobesos_FEMALESyMALES_het_set_tomissing_ONLY_CASES
EGAN00001617564	OpenArray and QuantStudio 12K Flex Real-Time PCR System (Thermo Fisher Scientific, Waltham, MA, USA)	Cloud_Software_ThermoFisher	stepwise_sobrepesosyobesos_FEMALESyMALES_het_set_tomissing_ONLY_CASES.bim.gpg	.BIM	stepwise_sobrepesosyobesos_FEMALESyMALES_het_set_tomissing_ONLY_CASES
EGAN00001617565	OpenArray and QuantStudio 12K Flex Real-Time PCR System (Thermo Fisher Scientific, Waltham, MA, USA)	Cloud_Software_ThermoFisher	stepwise_sobrepesosyobesos_FEMALESyMALES_het_set_tomissing_ONLY_CASES.bim.gpg	.BIM	stepwise_sobrepesosyobesos_FEMALESyMALES_het_set_tomissing_ONLY_CASES
EGAN00001617566	OpenArray and QuantStudio 12K Flex Real-Time PCR System (Thermo Fisher Scientific, Waltham, MA, USA)	Cloud_Software_ThermoFisher	stepwise_sobrepesosyobesos_FEMALESyMALES_het_set_tomissing_ONLY_CASES.bim.gpg	.BIM	stepwise_sobrepesosyobesos_FEMALESyMALES_het_set_tomissing_ONLY_CASES
EGAN00001617567	OpenArray and QuantStudio 12K Flex Real-Time PCR System (Thermo Fisher Scientific, Waltham, MA, USA)	Cloud_Software_ThermoFisher	stepwise_sobrepesosyobesos_FEMALESyMALES_het_set_tomissing_ONLY_CASES.bim.gpg	.BIM	stepwise_sobrepesosyobesos_FEMALESyMALES_het_set_tomissing_ONLY_CASES
EGAN00001617568	OpenArray and QuantStudio 12K Flex Real-Time PCR System (Thermo Fisher Scientific, Waltham, MA, USA)	Cloud_Software_ThermoFisher	stepwise_sobrepesosyobesos_FEMALESyMALES_het_set_tomissing_ONLY_CASES.bim.gpg	.BIM	stepwise_sobrepesosyobesos_FEMALESyMALES_het_set_tomissing_ONLY_CASES
EGAN00001617569	OpenArray and QuantStudio 12K Flex Real-Time PCR System (Thermo Fisher Scientific, Waltham, MA, USA)	Cloud_Software_ThermoFisher	stepwise_sobrepesosyobesos_FEMALESyMALES_het_set_tomissing_ONLY_CASES.bim.gpg	.BIM	stepwise_sobrepesosyobesos_FEMALESyMALES_het_set_tomissing_ONLY_CASES
EGAN00001617570	OpenArray and QuantStudio 12K Flex Real-Time PCR System (Thermo Fisher Scientific, Waltham, MA, USA)	Cloud_Software_ThermoFisher	stepwise_sobrepesosyobesos_FEMALESyMALES_het_set_tomissing_ONLY_CASES.bim.gpg	.BIM	stepwise_sobrepesosyobesos_FEMALESyMALES_het_set_tomissing_ONLY_CASES
EGAN00001617571	OpenArray and QuantStudio 12K Flex Real-Time PCR System (Thermo Fisher Scientific, Waltham, MA, USA)	Cloud_Software_ThermoFisher	stepwise_sobrepesosyobesos_FEMALESyMALES_het_set_tomissing_ONLY_CASES.bim.gpg	.BIM	stepwise_sobrepesosyobesos_FEMALESyMALES_het_set_tomissing_ONLY_CASES
EGAN00001617572	OpenArray and QuantStudio 12K Flex Real-Time PCR System (Thermo Fisher Scientific, Waltham, MA, USA)	Cloud_Software_ThermoFisher	stepwise_sobrepesosyobesos_FEMALESyMALES_het_set_tomissing_ONLY_CASES.bim.gpg	.BIM	stepwise_sobrepesosyobesos_FEMALESyMALES_het_set_tomissing_ONLY_CASES
EGAN00001617573	OpenArray and QuantStudio 12K Flex Real-Time PCR System (Thermo Fisher Scientific, Waltham, MA, USA)	Cloud_Software_ThermoFisher	stepwise_sobrepesosyobesos_FEMALESyMALES_het_set_tomissing_ONLY_CASES.bim.gpg	.BIM	stepwise_sobrepesosyobesos_FEMALESyMALES_het_set_tomissing_ONLY_CASES
EGAN00001617574	OpenArray and QuantStudio 12K Flex Real-Time PCR System (Thermo Fisher Scientific, Waltham, MA, USA)	Cloud_Software_ThermoFisher	stepwise_sobrepesosyobesos_FEMALESyMALES_het_set_tomissing_ONLY_CASES.bim.gpg	.BIM	stepwise_sobrepesosyobesos_FEMALESyMALES_het_set_tomissing_ONLY_CASES
EGAN00001617575	OpenArray and QuantStudio 12K Flex Real-Time PCR System (Thermo Fisher Scientific, Waltham, MA, USA)	Cloud_Software_ThermoFisher	stepwise_sobrepesosyobesos_FEMALESyMALES_het_set_tomissing_ONLY_CASES.bim.gpg	.BIM	stepwise_sobrepesosyobesos_FEMALESyMALES_het_set_tomissing_ONLY_CASES
EGAN00001617576	OpenArray and QuantStudio 12K Flex Real-Time PCR System (Thermo Fisher Scientific, Waltham, MA, USA)	Cloud_Software_ThermoFisher	stepwise_sobrepesosyobesos_FEMALESyMALES_het_set_tomissing_ONLY_CASES.bim.gpg	.BIM	stepwise_sobrepesosyobesos_FEMALESyMALES_het_set_tomissing_ONLY_CASES
EGAN00001617577	OpenArray and QuantStudio 12K Flex Real-Time PCR System (Thermo Fisher Scientific, Waltham, MA, USA)	Cloud_Software_ThermoFisher	stepwise_sobrepesosyobesos_FEMALESyMALES_het_set_tomissing_ONLY_CASES.bim.gpg	.BIM	stepwise_sobrepesosyobesos_FEMALESyMALES_het_set_tomissing_ONLY_CASES
EGAN00001617578	OpenArray and QuantStudio 12K Flex Real-Time PCR System (Thermo Fisher Scientific, Waltham, MA, USA)	Cloud_Software_ThermoFisher	stepwise_sobrepesosyobesos_FEMALESyMALES_het_set_tomissing_ONLY_CASES.bim.gpg	.BIM	stepwise_sobrepesosyobesos_FEMALESyMALES_het_set_tomissing_ONLY_CASES
EGAN00001617579	OpenArray and QuantStudio 12K Flex Real-Time PCR System (Thermo Fisher Scientific, Waltham, MA, USA)	Cloud_Software_ThermoFisher	stepwise_sobrepesosyobesos_FEMALESyMALES_het_set_tomissing_ONLY_CASES.bim.gpg	.BIM	stepwise_sobrepesosyobesos_FEMALESyMALES_het_set_tomissing_ONLY_CASES
EGAN00001617580	OpenArray and QuantStudio 12K Flex Real-Time PCR System (Thermo Fisher Scientific, Waltham, MA, USA)	Cloud_Software_ThermoFisher	stepwise_sobrepesosyobesos_FEMALESyMALES_het_set_tomissing_ONLY_CASES.bim.gpg	.BIM	stepwise_sobrepesosyobesos_FEMALESyMALES_het_set_tomissing_ONLY_CASES
EGAN00001617581	OpenArray and QuantStudio 12K Flex Real-Time PCR System (Thermo Fisher Scientific, Waltham, MA, USA)	Cloud_Software_ThermoFisher	stepwise_sobrepesosyobesos_FEMALESyMALES_het_set_tomissing_ONLY_CASES.bim.gpg	.BIM	stepwise_sobrepesosyobesos_FEMALESyMALES_het_set_tomissing_ONLY_CASES
EGAN00001617582	OpenArray and QuantStudio 12K Flex Real-Time PCR System (Thermo Fisher Scientific, Waltham, MA, USA)	Cloud_Software_ThermoFisher	stepwise_sobrepesosyobesos_FEMALESyMALES_het_set_tomissing_ONLY_CASES.bim.gpg	.BIM	stepwise_sobrepesosyobesos_FEMALESyMALES_het_set_tomissing_ONLY_CASES
EGAN00001617583	OpenArray and QuantStudio 12K Flex Real-Time PCR System (Thermo Fisher Scientific, Waltham, MA, USA)	Cloud_Software_ThermoFisher	stepwise_sobrepesosyobesos_FEMALESyMALES_het_set_tomissing_ONLY_CASES.bim.gpg	.BIM	stepwise_sobrepesosyobesos_FEMALESyMALES_het_set_tomissing_ONLY_CASES
EGAN00001617584	OpenArray and QuantStudio 12K Flex Real-Time PCR System (Thermo Fisher Scientific, Waltham, MA, USA)	Cloud_Software_ThermoFisher	stepwise_sobrepesosyobesos_FEMALESyMALES_het_set_tomissing_ONLY_CASES.bim.gpg	.BIM	stepwise_sobrepesosyobesos_FEMALESyMALES_het_set_tomissing_ONLY_CASES
EGAN00001617585	OpenArray and QuantStudio 12K Flex Real-Time PCR System (Thermo Fisher Scientific, Waltham, MA, USA)	Cloud_Software_ThermoFisher	stepwise_sobrepesosyobesos_FEMALESyMALES_het_set_tomissing_ONLY_CASES.bim.gpg	.BIM	stepwise_sobrepesosyobesos_FEMALESyMALES_het_set_tomissing_ONLY_CASES
EGAN00001617586	OpenArray and QuantStudio 12K Flex Real-Time PCR System (Thermo Fisher Scientific, Waltham, MA, USA)	Cloud_Software_ThermoFisher	stepwise_sobrepesosyobesos_FEMALESyMALES_het_set_tomissing_ONLY_CASES.bim.gpg	.BIM	stepwise_sobrepesosyobesos_FEMALESyMALES_het_set_tomissing_ONLY_CASES
EGAN00001617587	OpenArray and QuantStudio 12K Flex Real-Time PCR System (Thermo Fisher Scientific, Waltham, MA, USA)	Cloud_Software_ThermoFisher	stepwise_sobrepesosyobesos_FEMALESyMALES_het_set_tomissing_ONLY_CASES.bim.gpg	.BIM	stepwise_sobrepesosyobesos_FEMALESyMALES_het_set_tomissing_ONLY_CASES
EGAN00001617588	OpenArray and QuantStudio 12K Flex Real-Time PCR System (Thermo Fisher Scientific, Waltham, MA, USA)	Cloud_Software_ThermoFisher	stepwise_sobrepesosyobesos_FEMALESyMALES_het_set_tomissing_ONLY_CASES.bim.gpg	.BIM	stepwise_sobrepesosyobesos_FEMALESyMALES_het_set_tomissing_ONLY_CASES
EGAN00001617589	OpenArray and QuantStudio 12K Flex Real-Time PCR System (Thermo Fisher Scientific, Waltham, MA, USA)	Cloud_Software_ThermoFisher	stepwise_sobrepesosyobesos_FEMALESyMALES_het_set_tomissing_ONLY_CASES.bim.gpg	.BIM	stepwise_sobrepesosyobesos_FEMALESyMALES_het_set_tomissing_ONLY_CASES
EGAN00001617590	OpenArray and QuantStudio 12K Flex Real-Time PCR System (Thermo Fisher Scientific, Waltham, MA, USA)	Cloud_Software_ThermoFisher	stepwise_sobrepesosyobesos_FEMALESyMALES_het_set_tomissing_ONLY_CASES.bim.gpg	.BIM	stepwise_sobrepesosyobesos_FEMALESyMALES_het_set_tomissing_ONLY_CASES
EGAN00001617591	OpenArray and QuantStudio 12K Flex Real-Time PCR System (Thermo Fisher Scientific, Waltham, MA, USA)	Cloud_Software_ThermoFisher	stepwise_sobrepesosyobesos_FEMALESyMALES_het_set_tomissing_ONLY_CASES.bim.gpg	.BIM	stepwise_sobrepesosyobesos_FEMALESyMALES_het_set_tomissing_ONLY_CASES
EGAN00001617592	OpenArray and QuantStudio 12K Flex Real-Time PCR System (Thermo Fisher Scientific, Waltham, MA, USA)	Cloud_Software_ThermoFisher	stepwise_sobrepesosyobesos_FEMALESyMALES_het_set_tomissing_ONLY_CASES.bim.gpg	.BIM	stepwise_sobrepesosyobesos_FEMALESyMALES_het_set_tomissing_ONLY_CASES
EGAN00001617593	OpenArray and QuantStudio 12K Flex Real-Time PCR System (Thermo Fisher Scientific, Waltham, MA, USA)	Cloud_Software_ThermoFisher	stepwise_sobrepesosyobesos_FEMALESyMALES_het_set_tomissing_ONLY_CASES.bim.gpg	.BIM	stepwise_sobrepesosyobesos_FEMALESyMALES_het_set_tomissing_ONLY_CASES
EGAN00001617594	OpenArray and QuantStudio 12K Flex Real-Time PCR System (Thermo Fisher Scientific, Waltham, MA, USA)	Cloud_Software_ThermoFisher	stepwise_sobrepesosyobesos_FEMALESyMALES_het_set_tomissing_ONLY_CASES.bim.gpg	.BIM	stepwise_sobrepesosyobesos_FEMALESyMALES_het_set_tomissing_ONLY_CASES
EGAN00001617595	OpenArray and QuantStudio 12K Flex Real-Time PCR System (Thermo Fisher Scientific, Waltham, MA, USA)	Cloud_Software_ThermoFisher	stepwise_sobrepesosyobesos_FEMALESyMALES_het_set_tomissing_ONLY_CASES.bim.gpg	.BIM	stepwise_sobrepesosyobesos_FEMALESyMALES_het_set_tomissing_ONLY_CASES
EGAN00001617596	OpenArray and QuantStudio 12K Flex Real-Time PCR System (Thermo Fisher Scientific, Waltham, MA, USA)	Cloud_Software_ThermoFisher	stepwise_sobrepesosyobesos_FEMALESyMALES_het_set_tomissing_ONLY_CASES.bim.gpg	.BIM	stepwise_sobrepesosyobesos_FEMALESyMALES_het_set_tomissing_ONLY_CASES
EGAN00001617597	OpenArray and QuantStudio 12K Flex Real-Time PCR System (Thermo Fisher Scientific, Waltham, MA, USA)	Cloud_Software_ThermoFisher	stepwise_sobrepesosyobesos_FEMALESyMALES_het_set_tomissing_ONLY_CASES.bim.gpg	.BIM	stepwise_sobrepesosyobesos_FEMALESyMALES_het_set_tomissing_ONLY_CASES
EGAN00001617598	OpenArray and QuantStudio 12K Flex Real-Time PCR System (Thermo Fisher Scientific, Waltham, MA, USA)	Cloud_Software_ThermoFisher	stepwise_sobrepesosyobesos_FEMALESyMALES_het_set_tomissing_ONLY_CASES.bim.gpg	.BIM	stepwise_sobrepesosyobesos_FEMALESyMALES_het_set_tomissing_ONLY_CASES
EGAN00001617599	OpenArray and QuantStudio 12K Flex Real-Time PCR System (Thermo Fisher Scientific, Waltham, MA, USA)	Cloud_Software_ThermoFisher	stepwise_sobrepesosyobesos_FEMALESyMALES_het_set_tomissing_ONLY_CASES.bim.gpg	.BIM	stepwise_sobrepesosyobesos_FEMALESyMALES_het_set_tomissing_ONLY_CASES
EGAN00001617600	OpenArray and QuantStudio 12K Flex Real-Time PCR System (Thermo Fisher Scientific, Waltham, MA, USA)	Cloud_Software_ThermoFisher	stepwise_sobrepesosyobesos_FEMALESyMALES_het_set_tomissing_ONLY_CASES.bim.gpg	.BIM	stepwise_sobrepesosyobesos_FEMALESyMALES_het_set_tomissing_ONLY_CASES
EGAN00001617601	OpenArray and QuantStudio 12K Flex Real-Time PCR System (Thermo Fisher Scientific, Waltham, MA, USA)	Cloud_Software_ThermoFisher	stepwise_sobrepesosyobesos_FEMALESyMALES_het_set_tomissing_ONLY_CASES.bim.gpg	.BIM	stepwise_sobrepesosyobesos_FEMALESyMALES_het_set_tomissing_ONLY_CASES
EGAN00001617602	OpenArray and QuantStudio 12K Flex Real-Time PCR System (Thermo Fisher Scientific, Waltham, MA, USA)	Cloud_Software_ThermoFisher	stepwise_sobrepesosyobesos_FEMALESyMALES_het_set_tomissing_ONLY_CASES.bim.gpg	.BIM	stepwise_sobrepesosyobesos_FEMALESyMALES_het_set_tomissing_ONLY_CASES
EGAN00001617603	OpenArray and QuantStudio 12K Flex Real-Time PCR System (Thermo Fisher Scientific, Waltham, MA, USA)	Cloud_Software_ThermoFisher	stepwise_sobrepesosyobesos_FEMALESyMALES_het_set_tomissing_ONLY_CASES.bim.gpg	.BIM	stepwise_sobrepesosyobesos_FEMALESyMALES_het_set_tomissing_ONLY_CASES
EGAN00001617604	OpenArray and QuantStudio 12K Flex Real-Time PCR System (Thermo Fisher Scientific, Waltham, MA, USA)	Cloud_Software_ThermoFisher	stepwise_sobrepesosyobesos_FEMALESyMALES_het_set_tomissing_ONLY_CASES.bim.gpg	.BIM	stepwise_sobrepesosyobesos_FEMALESyMALES_het_set_tomissing_ONLY_CASES
EGAN00001617605	OpenArray and QuantStudio 12K Flex Real-Time PCR System (Thermo Fisher Scientific, Waltham, MA, USA)	Cloud_Software_ThermoFisher	stepwise_sobrepesosyobesos_FEMALESyMALES_het_set_tomissing_ONLY_CASES.bim.gpg	.BIM	stepwise_sobrepesosyobesos_FEMALESyMALES_het_set_tomissing_ONLY_CASES
EGAN00001617606	OpenArray and QuantStudio 12K Flex Real-Time PCR System (Thermo Fisher Scientific, Waltham, MA, USA)	Cloud_Software_ThermoFisher	stepwise_sobrepesosyobesos_FEMALESyMALES_het_set_tomissing_ONLY_CASES.bim.gpg	.BIM	stepwise_sobrepesosyobesos_FEMALESyMALES_het_set_tomissing_ONLY_CASES
EGAN00001617607	OpenArray and QuantStudio 12K Flex Real-Time PCR System (Thermo Fisher Scientific, Waltham, MA, USA)	Cloud_Software_ThermoFisher	stepwise_sobrepesosyobesos_FEMALESyMALES_het_set_tomissing_ONLY_CASES.bim.gpg	.BIM	stepwise_sobrepesosyobesos_FEMALESyMALES_het_set_tomissing_ONLY_CASES
EGAN00001617608	OpenArray and QuantStudio 12K Flex Real-Time PCR System (Thermo Fisher Scientific, Waltham, MA, USA)	Cloud_Software_ThermoFisher	stepwise_sobrepesosyobesos_FEMALESyMALES_het_set_tomissing_ONLY_CASES.bim.gpg	.BIM	stepwise_sobrepesosyobesos_FEMALESyMALES_het_set_tomissing_ONLY_CASES
EGAN00001617609	OpenArray and QuantStudio 12K Flex Real-Time PCR System (Thermo Fisher Scientific, Waltham, MA, USA)	Cloud_Software_ThermoFisher	stepwise_sobrepesosyobesos_FEMALESyMALES_het_set_tomissing_ONLY_CASES.bim.gpg	.BIM	stepwise_sobrepesosyobesos_FEMALESyMALES_het_set_tomissing_ONLY_CASES
EGAN00001617610	OpenArray and QuantStudio 12K Flex Real-Time PCR System (Thermo Fisher Scientific, Waltham, MA, USA)	Cloud_Software_ThermoFisher	stepwise_sobrepesosyobesos_FEMALESyMALES_het_set_tomissing_ONLY_CASES.bim.gpg	.BIM	stepwise_sobrepesosyobesos_FEMALESyMALES_het_set_tomissing_ONLY_CASES
EGAN00001617611	OpenArray and QuantStudio 12K Flex Real-Time PCR System (Thermo Fisher Scientific, Waltham, MA, USA)	Cloud_Software_ThermoFisher	stepwise_sobrepesosyobesos_FEMALESyMALES_het_set_tomissing_ONLY_CASES.bim.gpg	.BIM	stepwise_sobrepesosyobesos_FEMALESyMALES_het_set_tomissing_ONLY_CASES
EGAN00001617612	OpenArray and QuantStudio 12K Flex Real-Time PCR System (Thermo Fisher Scientific, Waltham, MA, USA)	Cloud_Software_ThermoFisher	stepwise_sobrepesosyobesos_FEMALESyMALES_het_set_tomissing_ONLY_CASES.bim.gpg	.BIM	stepwise_sobrepesosyobesos_FEMALESyMALES_het_set_tomissing_ONLY_CASES
EGAN00001617613	OpenArray and QuantStudio 12K Flex Real-Time PCR System (Thermo Fisher Scientific, Waltham, MA, USA)	Cloud_Software_ThermoFisher	stepwise_sobrepesosyobesos_FEMALESyMALES_het_set_tomissing_ONLY_CASES.bim.gpg	.BIM	stepwise_sobrepesosyobesos_FEMALESyMALES_het_set_tomissing_ONLY_CASES
EGAN00001617614	OpenArray and QuantStudio 12K Flex Real-Time PCR System (Thermo Fisher Scientific, Waltham, MA, USA)	Cloud_Software_ThermoFisher	stepwise_sobrepesosyobesos_FEMALESyMALES_het_set_tomissing_ONLY_CASES.bim.gpg	.BIM	stepwise_sobrepesosyobesos_FEMALESyMALES_het_set_tomissing_ONLY_CASES
EGAN00001617615	OpenArray and QuantStudio 12K Flex Real-Time PCR System (Thermo Fisher Scientific, Waltham, MA, USA)	Cloud_Software_ThermoFisher	stepwise_sobrepesosyobesos_FEMALESyMALES_het_set_tomissing_ONLY_CASES.bim.gpg	.BIM	stepwise_sobrepesosyobesos_FEMALESyMALES_het_set_tomissing_ONLY_CASES
EGAN00001617616	OpenArray and QuantStudio 12K Flex Real-Time PCR System (Thermo Fisher Scientific, Waltham, MA, USA)	Cloud_Software_ThermoFisher	stepwise_sobrepesosyobesos_FEMALESyMALES_het_set_tomissing_ONLY_CASES.bim.gpg	.BIM	stepwise_sobrepesosyobesos_FEMALESyMALES_het_set_tomissing_ONLY_CASES
EGAN00001617617	OpenArray and QuantStudio 12K Flex Real-Time PCR System (Thermo Fisher Scientific, Waltham, MA, USA)	Cloud_Software_ThermoFisher	stepwise_sobrepesosyobesos_FEMALESyMALES_het_set_tomissing_ONLY_CASES.bim.gpg	.BIM	stepwise_sobrepesosyobesos_FEMALESyMALES_het_set_tomissing_ONLY_CASES
EGAN00001617618	OpenArray and QuantStudio 12K Flex Real-Time PCR System (Thermo Fisher Scientific, Waltham, MA, USA)	Cloud_Software_ThermoFisher	stepwise_sobrepesosyobesos_FEMALESyMALES_het_set_tomissing_ONLY_CASES.bim.gpg	.BIM	stepwise_sobrepesosyobesos_FEMALESyMALES_het_set_tomissing_ONLY_CASES
EGAN00001617619	OpenArray and QuantStudio 12K Flex Real-Time PCR System (Thermo Fisher Scientific, Waltham, MA, USA)	Cloud_Software_ThermoFisher	stepwise_sobrepesosyobesos_FEMALESyMALES_het_set_tomissing_ONLY_CASES.bim.gpg	.BIM	stepwise_sobrepesosyobesos_FEMALESyMALES_het_set_tomissing_ONLY_CASES
EGAN00001617620	OpenArray and QuantStudio 12K Flex Real-Time PCR System (Thermo Fisher Scientific, Waltham, MA, USA)	Cloud_Software_ThermoFisher	stepwise_sobrepesosyobesos_FEMALESyMALES_het_set_tomissing_ONLY_CASES.bim.gpg	.BIM	stepwise_sobrepesosyobesos_FEMALESyMALES_het_set_tomissing_ONLY_CASES
EGAN00001617621	OpenArray and QuantStudio 12K Flex Real-Time PCR System (Thermo Fisher Scientific, Waltham, MA, USA)	Cloud_Software_ThermoFisher	stepwise_sobrepesosyobesos_FEMALESyMALES_het_set_tomissing_ONLY_CASES.bim.gpg	.BIM	stepwise_sobrepesosyobesos_FEMALESyMALES_het_set_tomissing_ONLY_CASES
EGAN00001617622	OpenArray and QuantStudio 12K Flex Real-Time PCR System (Thermo Fisher Scientific, Waltham, MA, USA)	Cloud_Software_ThermoFisher	stepwise_sobrepesosyobesos_FEMALESyMALES_het_set_tomissing_ONLY_CASES.bim.gpg	.BIM	stepwise_sobrepesosyobesos_FEMALESyMALES_het_set_tomissing_ONLY_CASES
EGAN00001617623	OpenArray and QuantStudio 12K Flex Real-Time PCR System (Thermo Fisher Scientific, Waltham, MA, USA)	Cloud_Software_ThermoFisher	stepwise_sobrepesosyobesos_FEMALESyMALES_het_set_tomissing_ONLY_CASES.bim.gpg	.BIM	stepwise_sobrepesosyobesos_FEMALESyMALES_het_set_tomissing_ONLY_CASES
EGAN00001617624	OpenArray and QuantStudio 12K Flex Real-Time PCR System (Thermo Fisher Scientific, Waltham, MA, USA)	Cloud_Software_ThermoFisher	stepwise_sobrepesosyobesos_FEMALESyMALES_het_set_tomissing_ONLY_CASES.bim.gpg	.BIM	stepwise_sobrepesosyobesos_FEMALESyMALES_het_set_tomissing_ONLY_CASES
EGAN00001617625	OpenArray and QuantStudio 12K Flex Real-Time PCR System (Thermo Fisher Scientific, Waltham, MA, USA)	Cloud_Software_ThermoFisher	stepwise_sobrepesosyobesos_FEMALESyMALES_het_set_tomissing_ONLY_CASES.bim.gpg	.BIM	stepwise_sobrepesosyobesos_FEMALESyMALES_het_set_tomissing_ONLY_CASES
EGAN00001617626	OpenArray and QuantStudio 12K Flex Real-Time PCR System (Thermo Fisher Scientific, Waltham, MA, USA)	Cloud_Software_ThermoFisher	stepwise_sobrepesosyobesos_FEMALESyMALES_het_set_tomissing_ONLY_CASES.bim.gpg	.BIM	stepwise_sobrepesosyobesos_FEMALESyMALES_het_set_tomissing_ONLY_CASES
EGAN00001617627	OpenArray and QuantStudio 12K Flex Real-Time PCR System (Thermo Fisher Scientific, Waltham, MA, USA)	Cloud_Software_ThermoFisher	stepwise_sobrepesosyobesos_FEMALESyMALES_het_set_tomissing_ONLY_CASES.bim.gpg	.BIM	stepwise_sobrepesosyobesos_FEMALESyMALES_het_set_tomissing_ONLY_CASES
EGAN00001617628	OpenArray and QuantStudio 12K Flex Real-Time PCR System (Thermo Fisher Scientific, Waltham, MA, USA)	Cloud_Software_ThermoFisher	stepwise_sobrepesosyobesos_FEMALESyMALES_het_set_tomissing_ONLY_CASES.bim.gpg	.BIM	stepwise_sobrepesosyobesos_FEMALESyMALES_het_set_tomissing_ONLY_CASES
EGAN00001617629	OpenArray and QuantStudio 12K Flex Real-Time PCR System (Thermo Fisher Scientific, Waltham, MA, USA)	Cloud_Software_ThermoFisher	stepwise_sobrepesosyobesos_FEMALESyMALES_het_set_tomissing_ONLY_CASES.bim.gpg	.BIM	stepwise_sobrepesosyobesos_FEMALESyMALES_het_set_tomissing_ONLY_CASES
EGAN00001617630	OpenArray and QuantStudio 12K Flex Real-Time PCR System (Thermo Fisher Scientific, Waltham, MA, USA)	Cloud_Software_ThermoFisher	stepwise_sobrepesosyobesos_FEMALESyMALES_het_set_tomissing_ONLY_CASES.bim.gpg	.BIM	stepwise_sobrepesosyobesos_FEMALESyMALES_het_set_tomissing_ONLY_CASES
EGAN00001617631	OpenArray and QuantStudio 12K Flex Real-Time PCR System (Thermo Fisher Scientific, Waltham, MA, USA)	Cloud_Software_ThermoFisher	stepwise_sobrepesosyobesos_FEMALESyMALES_het_set_tomissing_ONLY_CASES.bim.gpg	.BIM	stepwise_sobrepesosyobesos_FEMALESyMALES_het_set_tomissing_ONLY_CASES
EGAN00001617632	OpenArray and QuantStudio 12K Flex Real-Time PCR System (Thermo Fisher Scientific, Waltham, MA, USA)	Cloud_Software_ThermoFisher	stepwise_sobrepesosyobesos_FEMALESyMALES_het_set_tomissing_ONLY_CASES.bim.gpg	.BIM	stepwise_sobrepesosyobesos_FEMALESyMALES_het_set_tomissing_ONLY_CASES
EGAN00001617633	OpenArray and QuantStudio 12K Flex Real-Time PCR System (Thermo Fisher Scientific, Waltham, MA, USA)	Cloud_Software_ThermoFisher	stepwise_sobrepesosyobesos_FEMALESyMALES_het_set_tomissing_ONLY_CASES.bim.gpg	.BIM	stepwise_sobrepesosyobesos_FEMALESyMALES_het_set_tomissing_ONLY_CASES
EGAN00001617634	OpenArray and QuantStudio 12K Flex Real-Time PCR System (Thermo Fisher Scientific, Waltham, MA, USA)	Cloud_Software_ThermoFisher	stepwise_sobrepesosyobesos_FEMALESyMALES_het_set_tomissing_ONLY_CASES.bim.gpg	.BIM	stepwise_sobrepesosyobesos_FEMALESyMALES_het_set_tomissing_ONLY_CASES
EGAN00001617635	OpenArray and QuantStudio 12K Flex Real-Time PCR System (Thermo Fisher Scientific, Waltham, MA, USA)	Cloud_Software_ThermoFisher	stepwise_sobrepesosyobesos_FEMALESyMALES_het_set_tomissing_ONLY_CASES.bim.gpg	.BIM	stepwise_sobrepesosyobesos_FEMALESyMALES_het_set_tomissing_ONLY_CASES
EGAN00001617636	OpenArray and QuantStudio 12K Flex Real-Time PCR System (Thermo Fisher Scientific, Waltham, MA, USA)	Cloud_Software_ThermoFisher	stepwise_sobrepesosyobesos_FEMALESyMALES_het_set_tomissing_ONLY_CASES.bim.gpg	.BIM	stepwise_sobrepesosyobesos_FEMALESyMALES_het_set_tomissing_ONLY_CASES
EGAN00001617637	OpenArray and QuantStudio 12K Flex Real-Time PCR System (Thermo Fisher Scientific, Waltham, MA, USA)	Cloud_Software_ThermoFisher	stepwise_sobrepesosyobesos_FEMALESyMALES_het_set_tomissing_ONLY_CASES.bim.gpg	.BIM	stepwise_sobrepesosyobesos_FEMALESyMALES_het_set_tomissing_ONLY_CASES
EGAN00001617638	OpenArray and QuantStudio 12K Flex Real-Time PCR System (Thermo Fisher Scientific, Waltham, MA, USA)	Cloud_Software_ThermoFisher	stepwise_sobrepesosyobesos_FEMALESyMALES_het_set_tomissing_ONLY_CASES.bim.gpg	.BIM	stepwise_sobrepesosyobesos_FEMALESyMALES_het_set_tomissing_ONLY_CASES
EGAN00001617639	OpenArray and QuantStudio 12K Flex Real-Time PCR System (Thermo Fisher Scientific, Waltham, MA, USA)	Cloud_Software_ThermoFisher	stepwise_sobrepesosyobesos_FEMALESyMALES_het_set_tomissing_ONLY_CASES.bim.gpg	.BIM	stepwise_sobrepesosyobesos_FEMALESyMALES_het_set_tomissing_ONLY_CASES
EGAN00001617640	OpenArray and QuantStudio 12K Flex Real-Time PCR System (Thermo Fisher Scientific, Waltham, MA, USA)	Cloud_Software_ThermoFisher	stepwise_sobrepesosyobesos_FEMALESyMALES_het_set_tomissing_ONLY_CASES.bim.gpg	.BIM	stepwise_sobrepesosyobesos_FEMALESyMALES_het_set_tomissing_ONLY_CASES
EGAN00001617641	OpenArray and QuantStudio 12K Flex Real-Time PCR System (Thermo Fisher Scientific, Waltham, MA, USA)	Cloud_Software_ThermoFisher	stepwise_sobrepesosyobesos_FEMALESyMALES_het_set_tomissing_ONLY_CASES.bim.gpg	.BIM	stepwise_sobrepesosyobesos_FEMALESyMALES_het_set_tomissing_ONLY_CASES
EGAN00001617642	OpenArray and QuantStudio 12K Flex Real-Time PCR System (Thermo Fisher Scientific, Waltham, MA, USA)	Cloud_Software_ThermoFisher	stepwise_sobrepesosyobesos_FEMALESyMALES_het_set_tomissing_ONLY_CASES.bim.gpg	.BIM	stepwise_sobrepesosyobesos_FEMALESyMALES_het_set_tomissing_ONLY_CASES
EGAN00001617643	OpenArray and QuantStudio 12K Flex Real-Time PCR System (Thermo Fisher Scientific, Waltham, MA, USA)	Cloud_Software_ThermoFisher	stepwise_sobrepesosyobesos_FEMALESyMALES_het_set_tomissing_ONLY_CASES.bim.gpg	.BIM	stepwise_sobrepesosyobesos_FEMALESyMALES_het_set_tomissing_ONLY_CASES
EGAN00001617644	OpenArray and QuantStudio 12K Flex Real-Time PCR System (Thermo Fisher Scientific, Waltham, MA, USA)	Cloud_Software_ThermoFisher	stepwise_sobrepesosyobesos_FEMALESyMALES_het_set_tomissing_ONLY_CASES.bim.gpg	.BIM	stepwise_sobrepesosyobesos_FEMALESyMALES_het_set_tomissing_ONLY_CASES
EGAN00001617645	OpenArray and QuantStudio 12K Flex Real-Time PCR System (Thermo Fisher Scientific, Waltham, MA, USA)	Cloud_Software_ThermoFisher	stepwise_sobrepesosyobesos_FEMALESyMALES_het_set_tomissing_ONLY_CASES.bim.gpg	.BIM	stepwise_sobrepesosyobesos_FEMALESyMALES_het_set_tomissing_ONLY_CASES
EGAN00001617646	OpenArray and QuantStudio 12K Flex Real-Time PCR System (Thermo Fisher Scientific, Waltham, MA, USA)	Cloud_Software_ThermoFisher	stepwise_sobrepesosyobesos_FEMALESyMALES_het_set_tomissing_ONLY_CASES.bim.gpg	.BIM	stepwise_sobrepesosyobesos_FEMALESyMALES_het_set_tomissing_ONLY_CASES
EGAN00001617647	OpenArray and QuantStudio 12K Flex Real-Time PCR System (Thermo Fisher Scientific, Waltham, MA, USA)	Cloud_Software_ThermoFisher	stepwise_sobrepesosyobesos_FEMALESyMALES_het_set_tomissing_ONLY_CASES.bim.gpg	.BIM	stepwise_sobrepesosyobesos_FEMALESyMALES_het_set_tomissing_ONLY_CASES
EGAN00001617648	OpenArray and QuantStudio 12K Flex Real-Time PCR System (Thermo Fisher Scientific, Waltham, MA, USA)	Cloud_Software_ThermoFisher	stepwise_sobrepesosyobesos_FEMALESyMALES_het_set_tomissing_ONLY_CASES.bim.gpg	.BIM	stepwise_sobrepesosyobesos_FEMALESyMALES_het_set_tomissing_ONLY_CASES
EGAN00001617649	OpenArray and QuantStudio 12K Flex Real-Time PCR System (Thermo Fisher Scientific, Waltham, MA, USA)	Cloud_Software_ThermoFisher	stepwise_sobrepesosyobesos_FEMALESyMALES_het_set_tomissing_ONLY_CASES.bim.gpg	.BIM	stepwise_sobrepesosyobesos_FEMALESyMALES_het_set_tomissing_ONLY_CASES
EGAN00001617650	OpenArray and QuantStudio 12K Flex Real-Time PCR System (Thermo Fisher Scientific, Waltham, MA, USA)	Cloud_Software_ThermoFisher	stepwise_sobrepesosyobesos_FEMALESyMALES_het_set_tomissing_ONLY_CASES.bim.gpg	.BIM	stepwise_sobrepesosyobesos_FEMALESyMALES_het_set_tomissing_ONLY_CASES
EGAN00001617651	OpenArray and QuantStudio 12K Flex Real-Time PCR System (Thermo Fisher Scientific, Waltham, MA, USA)	Cloud_Software_ThermoFisher	stepwise_sobrepesosyobesos_FEMALESyMALES_het_set_tomissing_ONLY_CASES.bim.gpg	.BIM	stepwise_sobrepesosyobesos_FEMALESyMALES_het_set_tomissing_ONLY_CASES
EGAN00001617652	OpenArray and QuantStudio 12K Flex Real-Time PCR System (Thermo Fisher Scientific, Waltham, MA, USA)	Cloud_Software_ThermoFisher	stepwise_sobrepesosyobesos_FEMALESyMALES_het_set_tomissing_ONLY_CASES.bim.gpg	.BIM	stepwise_sobrepesosyobesos_FEMALESyMALES_het_set_tomissing_ONLY_CASES
EGAN00001617653	OpenArray and QuantStudio 12K Flex Real-Time PCR System (Thermo Fisher Scientific, Waltham, MA, USA)	Cloud_Software_ThermoFisher	stepwise_sobrepesosyobesos_FEMALESyMALES_het_set_tomissing_ONLY_CASES.bim.gpg	.BIM	stepwise_sobrepesosyobesos_FEMALESyMALES_het_set_tomissing_ONLY_CASES
EGAN00001617654	OpenArray and QuantStudio 12K Flex Real-Time PCR System (Thermo Fisher Scientific, Waltham, MA, USA)	Cloud_Software_ThermoFisher	stepwise_sobrepesosyobesos_FEMALESyMALES_het_set_tomissing_ONLY_CASES.bim.gpg	.BIM	stepwise_sobrepesosyobesos_FEMALESyMALES_het_set_tomissing_ONLY_CASES
EGAN00001617655	OpenArray and QuantStudio 12K Flex Real-Time PCR System (Thermo Fisher Scientific, Waltham, MA, USA)	Cloud_Software_ThermoFisher	stepwise_sobrepesosyobesos_FEMALESyMALES_het_set_tomissing_ONLY_CASES.bim.gpg	.BIM	stepwise_sobrepesosyobesos_FEMALESyMALES_het_set_tomissing_ONLY_CASES
EGAN00001617656	OpenArray and QuantStudio 12K Flex Real-Time PCR System (Thermo Fisher Scientific, Waltham, MA, USA)	Cloud_Software_ThermoFisher	stepwise_sobrepesosyobesos_FEMALESyMALES_het_set_tomissing_ONLY_CASES.bim.gpg	.BIM	stepwise_sobrepesosyobesos_FEMALESyMALES_het_set_tomissing_ONLY_CASES
EGAN00001617657	OpenArray and QuantStudio 12K Flex Real-Time PCR System (Thermo Fisher Scientific, Waltham, MA, USA)	Cloud_Software_ThermoFisher	stepwise_sobrepesosyobesos_FEMALESyMALES_het_set_tomissing_ONLY_CASES.bim.gpg	.BIM	stepwise_sobrepesosyobesos_FEMALESyMALES_het_set_tomissing_ONLY_CASES
EGAN00001617658	OpenArray and QuantStudio 12K Flex Real-Time PCR System (Thermo Fisher Scientific, Waltham, MA, USA)	Cloud_Software_ThermoFisher	stepwise_sobrepesosyobesos_FEMALESyMALES_het_set_tomissing_ONLY_CASES.bim.gpg	.BIM	stepwise_sobrepesosyobesos_FEMALESyMALES_het_set_tomissing_ONLY_CASES
EGAN00001617659	OpenArray and QuantStudio 12K Flex Real-Time PCR System (Thermo Fisher Scientific, Waltham, MA, USA)	Cloud_Software_ThermoFisher	stepwise_sobrepesosyobesos_FEMALESyMALES_het_set_tomissing_ONLY_CASES.bim.gpg	.BIM	stepwise_sobrepesosyobesos_FEMALESyMALES_het_set_tomissing_ONLY_CASES
EGAN00001617660	OpenArray and QuantStudio 12K Flex Real-Time PCR System (Thermo Fisher Scientific, Waltham, MA, USA)	Cloud_Software_ThermoFisher	stepwise_sobrepesosyobesos_FEMALESyMALES_het_set_tomissing_ONLY_CASES.bim.gpg	.BIM	stepwise_sobrepesosyobesos_FEMALESyMALES_het_set_tomissing_ONLY_CASES
EGAN00001617661	OpenArray and QuantStudio 12K Flex Real-Time PCR System (Thermo Fisher Scientific, Waltham, MA, USA)	Cloud_Software_ThermoFisher	stepwise_sobrepesosyobesos_FEMALESyMALES_het_set_tomissing_ONLY_CASES.bim.gpg	.BIM	stepwise_sobrepesosyobesos_FEMALESyMALES_het_set_tomissing_ONLY_CASES
EGAN00001617662	OpenArray and QuantStudio 12K Flex Real-Time PCR System (Thermo Fisher Scientific, Waltham, MA, USA)	Cloud_Software_ThermoFisher	stepwise_sobrepesosyobesos_FEMALESyMALES_het_set_tomissing_ONLY_CASES.bim.gpg	.BIM	stepwise_sobrepesosyobesos_FEMALESyMALES_het_set_tomissing_ONLY_CASES
EGAN00001617663	OpenArray and QuantStudio 12K Flex Real-Time PCR System (Thermo Fisher Scientific, Waltham, MA, USA)	Cloud_Software_ThermoFisher	stepwise_sobrepesosyobesos_FEMALESyMALES_het_set_tomissing_ONLY_CASES.bim.gpg	.BIM	stepwise_sobrepesosyobesos_FEMALESyMALES_het_set_tomissing_ONLY_CASES
EGAN00001617664	OpenArray and QuantStudio 12K Flex Real-Time PCR System (Thermo Fisher Scientific, Waltham, MA, USA)	Cloud_Software_ThermoFisher	stepwise_sobrepesosyobesos_FEMALESyMALES_het_set_tomissing_ONLY_CASES.bim.gpg	.BIM	stepwise_sobrepesosyobesos_FEMALESyMALES_het_set_tomissing_ONLY_CASES
EGAN00001617665	OpenArray and QuantStudio 12K Flex Real-Time PCR System (Thermo Fisher Scientific, Waltham, MA, USA)	Cloud_Software_ThermoFisher	stepwise_sobrepesosyobesos_FEMALESyMALES_het_set_tomissing_ONLY_CASES.bim.gpg	.BIM	stepwise_sobrepesosyobesos_FEMALESyMALES_het_set_tomissing_ONLY_CASES
EGAN00001617666	OpenArray and QuantStudio 12K Flex Real-Time PCR System (Thermo Fisher Scientific, Waltham, MA, USA)	Cloud_Software_ThermoFisher	stepwise_sobrepesosyobesos_FEMALESyMALES_het_set_tomissing_ONLY_CASES.bim.gpg	.BIM	stepwise_sobrepesosyobesos_FEMALESyMALES_het_set_tomissing_ONLY_CASES
EGAN00001617667	OpenArray and QuantStudio 12K Flex Real-Time PCR System (Thermo Fisher Scientific, Waltham, MA, USA)	Cloud_Software_ThermoFisher	stepwise_sobrepesosyobesos_FEMALESyMALES_het_set_tomissing_ONLY_CASES.bim.gpg	.BIM	stepwise_sobrepesosyobesos_FEMALESyMALES_het_set_tomissing_ONLY_CASES
EGAN00001617668	OpenArray and QuantStudio 12K Flex Real-Time PCR System (Thermo Fisher Scientific, Waltham, MA, USA)	Cloud_Software_ThermoFisher	stepwise_sobrepesosyobesos_FEMALESyMALES_het_set_tomissing_ONLY_CASES.bim.gpg	.BIM	stepwise_sobrepesosyobesos_FEMALESyMALES_het_set_tomissing_ONLY_CASES
EGAN00001617669	OpenArray and QuantStudio 12K Flex Real-Time PCR System (Thermo Fisher Scientific, Waltham, MA, USA)	Cloud_Software_ThermoFisher	stepwise_sobrepesosyobesos_FEMALESyMALES_het_set_tomissing_ONLY_CASES.bim.gpg	.BIM	stepwise_sobrepesosyobesos_FEMALESyMALES_het_set_tomissing_ONLY_CASES
EGAN00001617670	OpenArray and QuantStudio 12K Flex Real-Time PCR System (Thermo Fisher Scientific, Waltham, MA, USA)	Cloud_Software_ThermoFisher	stepwise_sobrepesosyobesos_FEMALESyMALES_het_set_tomissing_ONLY_CASES.bim.gpg	.BIM	stepwise_sobrepesosyobesos_FEMALESyMALES_het_set_tomissing_ONLY_CASES
EGAN00001617671	OpenArray and QuantStudio 12K Flex Real-Time PCR System (Thermo Fisher Scientific, Waltham, MA, USA)	Cloud_Software_ThermoFisher	stepwise_sobrepesosyobesos_FEMALESyMALES_het_set_tomissing_ONLY_CASES.bim.gpg	.BIM	stepwise_sobrepesosyobesos_FEMALESyMALES_het_set_tomissing_ONLY_CASES
EGAN00001617672	OpenArray and QuantStudio 12K Flex Real-Time PCR System (Thermo Fisher Scientific, Waltham, MA, USA)	Cloud_Software_ThermoFisher	stepwise_sobrepesosyobesos_FEMALESyMALES_het_set_tomissing_ONLY_CASES.bim.gpg	.BIM	stepwise_sobrepesosyobesos_FEMALESyMALES_het_set_tomissing_ONLY_CASES
EGAN00001617673	OpenArray and QuantStudio 12K Flex Real-Time PCR System (Thermo Fisher Scientific, Waltham, MA, USA)	Cloud_Software_ThermoFisher	stepwise_sobrepesosyobesos_FEMALESyMALES_het_set_tomissing_ONLY_CASES.bim.gpg	.BIM	stepwise_sobrepesosyobesos_FEMALESyMALES_het_set_tomissing_ONLY_CASES
EGAN00001617674	OpenArray and QuantStudio 12K Flex Real-Time PCR System (Thermo Fisher Scientific, Waltham, MA, USA)	Cloud_Software_ThermoFisher	stepwise_sobrepesosyobesos_FEMALESyMALES_het_set_tomissing_ONLY_CASES.bim.gpg	.BIM	stepwise_sobrepesosyobesos_FEMALESyMALES_het_set_tomissing_ONLY_CASES
EGAN00001617675	OpenArray and QuantStudio 12K Flex Real-Time PCR System (Thermo Fisher Scientific, Waltham, MA, USA)	Cloud_Software_ThermoFisher	stepwise_sobrepesosyobesos_FEMALESyMALES_het_set_tomissing_ONLY_CASES.bim.gpg	.BIM	stepwise_sobrepesosyobesos_FEMALESyMALES_het_set_tomissing_ONLY_CASES
EGAN00001617676	OpenArray and QuantStudio 12K Flex Real-Time PCR System (Thermo Fisher Scientific, Waltham, MA, USA)	Cloud_Software_ThermoFisher	stepwise_sobrepesosyobesos_FEMALESyMALES_het_set_tomissing_ONLY_CASES.bim.gpg	.BIM	stepwise_sobrepesosyobesos_FEMALESyMALES_het_set_tomissing_ONLY_CASES
EGAN00001617677	OpenArray and QuantStudio 12K Flex Real-Time PCR System (Thermo Fisher Scientific, Waltham, MA, USA)	Cloud_Software_ThermoFisher	stepwise_sobrepesosyobesos_FEMALESyMALES_het_set_tomissing_ONLY_CASES.bim.gpg	.BIM	stepwise_sobrepesosyobesos_FEMALESyMALES_het_set_tomissing_ONLY_CASES
EGAN00001617678	OpenArray and QuantStudio 12K Flex Real-Time PCR System (Thermo Fisher Scientific, Waltham, MA, USA)	Cloud_Software_ThermoFisher	stepwise_sobrepesosyobesos_FEMALESyMALES_het_set_tomissing_ONLY_CASES.bim.gpg	.BIM	stepwise_sobrepesosyobesos_FEMALESyMALES_het_set_tomissing_ONLY_CASES
EGAN00001617679	OpenArray and QuantStudio 12K Flex Real-Time PCR System (Thermo Fisher Scientific, Waltham, MA, USA)	Cloud_Software_ThermoFisher	stepwise_sobrepesosyobesos_FEMALESyMALES_het_set_tomissing_ONLY_CASES.bim.gpg	.BIM	stepwise_sobrepesosyobesos_FEMALESyMALES_het_set_tomissing_ONLY_CASES
EGAN00001617680	OpenArray and QuantStudio 12K Flex Real-Time PCR System (Thermo Fisher Scientific, Waltham, MA, USA)	Cloud_Software_ThermoFisher	stepwise_sobrepesosyobesos_FEMALESyMALES_het_set_tomissing_ONLY_CASES.bim.gpg	.BIM	stepwise_sobrepesosyobesos_FEMALESyMALES_het_set_tomissing_ONLY_CASES
EGAN00001617681	OpenArray and QuantStudio 12K Flex Real-Time PCR System (Thermo Fisher Scientific, Waltham, MA, USA)	Cloud_Software_ThermoFisher	stepwise_sobrepesosyobesos_FEMALESyMALES_het_set_tomissing_ONLY_CASES.bim.gpg	.BIM	stepwise_sobrepesosyobesos_FEMALESyMALES_het_set_tomissing_ONLY_CASES
EGAN00001617682	OpenArray and QuantStudio 12K Flex Real-Time PCR System (Thermo Fisher Scientific, Waltham, MA, USA)	Cloud_Software_ThermoFisher	stepwise_sobrepesosyobesos_FEMALESyMALES_het_set_tomissing_ONLY_CASES.bim.gpg	.BIM	stepwise_sobrepesosyobesos_FEMALESyMALES_het_set_tomissing_ONLY_CASES
EGAN00001617683	OpenArray and QuantStudio 12K Flex Real-Time PCR System (Thermo Fisher Scientific, Waltham, MA, USA)	Cloud_Software_ThermoFisher	stepwise_sobrepesosyobesos_FEMALESyMALES_het_set_tomissing_ONLY_CASES.bim.gpg	.BIM	stepwise_sobrepesosyobesos_FEMALESyMALES_het_set_tomissing_ONLY_CASES
EGAN00001617684	OpenArray and QuantStudio 12K Flex Real-Time PCR System (Thermo Fisher Scientific, Waltham, MA, USA)	Cloud_Software_ThermoFisher	stepwise_sobrepesosyobesos_FEMALESyMALES_het_set_tomissing_ONLY_CASES.bim.gpg	.BIM	stepwise_sobrepesosyobesos_FEMALESyMALES_het_set_tomissing_ONLY_CASES
EGAN00001617685	OpenArray and QuantStudio 12K Flex Real-Time PCR System (Thermo Fisher Scientific, Waltham, MA, USA)	Cloud_Software_ThermoFisher	stepwise_sobrepesosyobesos_FEMALESyMALES_het_set_tomissing_ONLY_CASES.bim.gpg	.BIM	stepwise_sobrepesosyobesos_FEMALESyMALES_het_set_tomissing_ONLY_CASES
EGAN00001617686	OpenArray and QuantStudio 12K Flex Real-Time PCR System (Thermo Fisher Scientific, Waltham, MA, USA)	Cloud_Software_ThermoFisher	stepwise_sobrepesosyobesos_FEMALESyMALES_het_set_tomissing_ONLY_CASES.bim.gpg	.BIM	stepwise_sobrepesosyobesos_FEMALESyMALES_het_set_tomissing_ONLY_CASES
EGAN00001617687	OpenArray and QuantStudio 12K Flex Real-Time PCR System (Thermo Fisher Scientific, Waltham, MA, USA)	Cloud_Software_ThermoFisher	stepwise_sobrepesosyobesos_FEMALESyMALES_het_set_tomissing_ONLY_CASES.bim.gpg	.BIM	stepwise_sobrepesosyobesos_FEMALESyMALES_het_set_tomissing_ONLY_CASES
EGAN00001617688	OpenArray and QuantStudio 12K Flex Real-Time PCR System (Thermo Fisher Scientific, Waltham, MA, USA)	Cloud_Software_ThermoFisher	stepwise_sobrepesosyobesos_FEMALESyMALES_het_set_tomissing_ONLY_CASES.bim.gpg	.BIM	stepwise_sobrepesosyobesos_FEMALESyMALES_het_set_tomissing_ONLY_CASES
EGAN00001617689	OpenArray and QuantStudio 12K Flex Real-Time PCR System (Thermo Fisher Scientific, Waltham, MA, USA)	Cloud_Software_ThermoFisher	stepwise_sobrepesosyobesos_FEMALESyMALES_het_set_tomissing_ONLY_CASES.bim.gpg	.BIM	stepwise_sobrepesosyobesos_FEMALESyMALES_het_set_tomissing_ONLY_CASES
EGAN00001617690	OpenArray and QuantStudio 12K Flex Real-Time PCR System (Thermo Fisher Scientific, Waltham, MA, USA)	Cloud_Software_ThermoFisher	stepwise_sobrepesosyobesos_FEMALESyMALES_het_set_tomissing_ONLY_CASES.bim.gpg	.BIM	stepwise_sobrepesosyobesos_FEMALESyMALES_het_set_tomissing_ONLY_CASES
EGAN00001617691	OpenArray and QuantStudio 12K Flex Real-Time PCR System (Thermo Fisher Scientific, Waltham, MA, USA)	Cloud_Software_ThermoFisher	stepwise_sobrepesosyobesos_FEMALESyMALES_het_set_tomissing_ONLY_CASES.bim.gpg	.BIM	stepwise_sobrepesosyobesos_FEMALESyMALES_het_set_tomissing_ONLY_CASES
EGAN00001617692	OpenArray and QuantStudio 12K Flex Real-Time PCR System (Thermo Fisher Scientific, Waltham, MA, USA)	Cloud_Software_ThermoFisher	stepwise_sobrepesosyobesos_FEMALESyMALES_het_set_tomissing_ONLY_CASES.bim.gpg	.BIM	stepwise_sobrepesosyobesos_FEMALESyMALES_het_set_tomissing_ONLY_CASES
EGAN00001617693	OpenArray and QuantStudio 12K Flex Real-Time PCR System (Thermo Fisher Scientific, Waltham, MA, USA)	Cloud_Software_ThermoFisher	stepwise_sobrepesosyobesos_FEMALESyMALES_het_set_tomissing_ONLY_CASES.bim.gpg	.BIM	stepwise_sobrepesosyobesos_FEMALESyMALES_het_set_tomissing_ONLY_CASES
EGAN00001617694	OpenArray and QuantStudio 12K Flex Real-Time PCR System (Thermo Fisher Scientific, Waltham, MA, USA)	Cloud_Software_ThermoFisher	stepwise_sobrepesosyobesos_FEMALESyMALES_het_set_tomissing_ONLY_CASES.bim.gpg	.BIM	stepwise_sobrepesosyobesos_FEMALESyMALES_het_set_tomissing_ONLY_CASES
EGAN00001617695	OpenArray and QuantStudio 12K Flex Real-Time PCR System (Thermo Fisher Scientific, Waltham, MA, USA)	Cloud_Software_ThermoFisher	stepwise_sobrepesosyobesos_FEMALESyMALES_het_set_tomissing_ONLY_CASES.bim.gpg	.BIM	stepwise_sobrepesosyobesos_FEMALESyMALES_het_set_tomissing_ONLY_CASES
EGAN00001617696	OpenArray and QuantStudio 12K Flex Real-Time PCR System (Thermo Fisher Scientific, Waltham, MA, USA)	Cloud_Software_ThermoFisher	stepwise_sobrepesosyobesos_FEMALESyMALES_het_set_tomissing_ONLY_CASES.bim.gpg	.BIM	stepwise_sobrepesosyobesos_FEMALESyMALES_het_set_tomissing_ONLY_CASES
EGAN00001617697	OpenArray and QuantStudio 12K Flex Real-Time PCR System (Thermo Fisher Scientific, Waltham, MA, USA)	Cloud_Software_ThermoFisher	stepwise_sobrepesosyobesos_FEMALESyMALES_het_set_tomissing_ONLY_CASES.bim.gpg	.BIM	stepwise_sobrepesosyobesos_FEMALESyMALES_het_set_tomissing_ONLY_CASES
EGAN00001617698	OpenArray and QuantStudio 12K Flex Real-Time PCR System (Thermo Fisher Scientific, Waltham, MA, USA)	Cloud_Software_ThermoFisher	stepwise_sobrepesosyobesos_FEMALESyMALES_het_set_tomissing_ONLY_CASES.bim.gpg	.BIM	stepwise_sobrepesosyobesos_FEMALESyMALES_het_set_tomissing_ONLY_CASES
EGAN00001617699	OpenArray and QuantStudio 12K Flex Real-Time PCR System (Thermo Fisher Scientific, Waltham, MA, USA)	Cloud_Software_ThermoFisher	stepwise_sobrepesosyobesos_FEMALESyMALES_het_set_tomissing_ONLY_CASES.bim.gpg	.BIM	stepwise_sobrepesosyobesos_FEMALESyMALES_het_set_tomissing_ONLY_CASES
EGAN00001617700	OpenArray and QuantStudio 12K Flex Real-Time PCR System (Thermo Fisher Scientific, Waltham, MA, USA)	Cloud_Software_ThermoFisher	stepwise_sobrepesosyobesos_FEMALESyMALES_het_set_tomissing_ONLY_CASES.bim.gpg	.BIM	stepwise_sobrepesosyobesos_FEMALESyMALES_het_set_tomissing_ONLY_CASES
EGAN00001617701	OpenArray and QuantStudio 12K Flex Real-Time PCR System (Thermo Fisher Scientific, Waltham, MA, USA)	Cloud_Software_ThermoFisher	stepwise_sobrepesosyobesos_FEMALESyMALES_het_set_tomissing_ONLY_CASES.bim.gpg	.BIM	stepwise_sobrepesosyobesos_FEMALESyMALES_het_set_tomissing_ONLY_CASES
EGAN00001617702	OpenArray and QuantStudio 12K Flex Real-Time PCR System (Thermo Fisher Scientific, Waltham, MA, USA)	Cloud_Software_ThermoFisher	stepwise_sobrepesosyobesos_FEMALESyMALES_het_set_tomissing_ONLY_CASES.bim.gpg	.BIM	stepwise_sobrepesosyobesos_FEMALESyMALES_het_set_tomissing_ONLY_CASES
EGAN00001617703	OpenArray and QuantStudio 12K Flex Real-Time PCR System (Thermo Fisher Scientific, Waltham, MA, USA)	Cloud_Software_ThermoFisher	stepwise_sobrepesosyobesos_FEMALESyMALES_het_set_tomissing_ONLY_CASES.bim.gpg	.BIM	stepwise_sobrepesosyobesos_FEMALESyMALES_het_set_tomissing_ONLY_CASES
EGAN00001617704	OpenArray and QuantStudio 12K Flex Real-Time PCR System (Thermo Fisher Scientific, Waltham, MA, USA)	Cloud_Software_ThermoFisher	stepwise_sobrepesosyobesos_FEMALESyMALES_het_set_tomissing_ONLY_CASES.bim.gpg	.BIM	stepwise_sobrepesosyobesos_FEMALESyMALES_het_set_tomissing_ONLY_CASES
EGAN00001617705	OpenArray and QuantStudio 12K Flex Real-Time PCR System (Thermo Fisher Scientific, Waltham, MA, USA)	Cloud_Software_ThermoFisher	stepwise_sobrepesosyobesos_FEMALESyMALES_het_set_tomissing_ONLY_CASES.bim.gpg	.BIM	stepwise_sobrepesosyobesos_FEMALESyMALES_het_set_tomissing_ONLY_CASES
EGAN00001617706	OpenArray and QuantStudio 12K Flex Real-Time PCR System (Thermo Fisher Scientific, Waltham, MA, USA)	Cloud_Software_ThermoFisher	stepwise_sobrepesosyobesos_FEMALESyMALES_het_set_tomissing_ONLY_CASES.bim.gpg	.BIM	stepwise_sobrepesosyobesos_FEMALESyMALES_het_set_tomissing_ONLY_CASES
EGAN00001617707	OpenArray and QuantStudio 12K Flex Real-Time PCR System (Thermo Fisher Scientific, Waltham, MA, USA)	Cloud_Software_ThermoFisher	stepwise_sobrepesosyobesos_FEMALESyMALES_het_set_tomissing_ONLY_CASES.bim.gpg	.BIM	stepwise_sobrepesosyobesos_FEMALESyMALES_het_set_tomissing_ONLY_CASES
EGAN00001617708	OpenArray and QuantStudio 12K Flex Real-Time PCR System (Thermo Fisher Scientific, Waltham, MA, USA)	Cloud_Software_ThermoFisher	stepwise_sobrepesosyobesos_FEMALESyMALES_het_set_tomissing_ONLY_CASES.bim.gpg	.BIM	stepwise_sobrepesosyobesos_FEMALESyMALES_het_set_tomissing_ONLY_CASES
EGAN00001617709	OpenArray and QuantStudio 12K Flex Real-Time PCR System (Thermo Fisher Scientific, Waltham, MA, USA)	Cloud_Software_ThermoFisher	stepwise_sobrepesosyobesos_FEMALESyMALES_het_set_tomissing_ONLY_CASES.bim.gpg	.BIM	stepwise_sobrepesosyobesos_FEMALESyMALES_het_set_tomissing_ONLY_CASES
EGAN00001617710	OpenArray and QuantStudio 12K Flex Real-Time PCR System (Thermo Fisher Scientific, Waltham, MA, USA)	Cloud_Software_ThermoFisher	stepwise_sobrepesosyobesos_FEMALESyMALES_het_set_tomissing_ONLY_CASES.bim.gpg	.BIM	stepwise_sobrepesosyobesos_FEMALESyMALES_het_set_tomissing_ONLY_CASES
EGAN00001617711	OpenArray and QuantStudio 12K Flex Real-Time PCR System (Thermo Fisher Scientific, Waltham, MA, USA)	Cloud_Software_ThermoFisher	stepwise_sobrepesosyobesos_FEMALESyMALES_het_set_tomissing_ONLY_CASES.bim.gpg	.BIM	stepwise_sobrepesosyobesos_FEMALESyMALES_het_set_tomissing_ONLY_CASES
EGAN00001617712	OpenArray and QuantStudio 12K Flex Real-Time PCR System (Thermo Fisher Scientific, Waltham, MA, USA)	Cloud_Software_ThermoFisher	stepwise_sobrepesosyobesos_FEMALESyMALES_het_set_tomissing_ONLY_CASES.bim.gpg	.BIM	stepwise_sobrepesosyobesos_FEMALESyMALES_het_set_tomissing_ONLY_CASES
EGAN00001617713	OpenArray and QuantStudio 12K Flex Real-Time PCR System (Thermo Fisher Scientific, Waltham, MA, USA)	Cloud_Software_ThermoFisher	stepwise_sobrepesosyobesos_FEMALESyMALES_het_set_tomissing_ONLY_CASES.bim.gpg	.BIM	stepwise_sobrepesosyobesos_FEMALESyMALES_het_set_tomissing_ONLY_CASES
EGAN00001617714	OpenArray and QuantStudio 12K Flex Real-Time PCR System (Thermo Fisher Scientific, Waltham, MA, USA)	Cloud_Software_ThermoFisher	stepwise_sobrepesosyobesos_FEMALESyMALES_het_set_tomissing_ONLY_CASES.bim.gpg	.BIM	stepwise_sobrepesosyobesos_FEMALESyMALES_het_set_tomissing_ONLY_CASES
EGAN00001617715	OpenArray and QuantStudio 12K Flex Real-Time PCR System (Thermo Fisher Scientific, Waltham, MA, USA)	Cloud_Software_ThermoFisher	stepwise_sobrepesosyobesos_FEMALESyMALES_het_set_tomissing_ONLY_CASES.bim.gpg	.BIM	stepwise_sobrepesosyobesos_FEMALESyMALES_het_set_tomissing_ONLY_CASES
EGAN00001617716	OpenArray and QuantStudio 12K Flex Real-Time PCR System (Thermo Fisher Scientific, Waltham, MA, USA)	Cloud_Software_ThermoFisher	stepwise_sobrepesosyobesos_FEMALESyMALES_het_set_tomissing_ONLY_CASES.bim.gpg	.BIM	stepwise_sobrepesosyobesos_FEMALESyMALES_het_set_tomissing_ONLY_CASES
EGAN00001617717	OpenArray and QuantStudio 12K Flex Real-Time PCR System (Thermo Fisher Scientific, Waltham, MA, USA)	Cloud_Software_ThermoFisher	stepwise_sobrepesosyobesos_FEMALESyMALES_het_set_tomissing_ONLY_CASES.bim.gpg	.BIM	stepwise_sobrepesosyobesos_FEMALESyMALES_het_set_tomissing_ONLY_CASES
EGAN00001617718	OpenArray and QuantStudio 12K Flex Real-Time PCR System (Thermo Fisher Scientific, Waltham, MA, USA)	Cloud_Software_ThermoFisher	stepwise_sobrepesosyobesos_FEMALESyMALES_het_set_tomissing_ONLY_CASES.bim.gpg	.BIM	stepwise_sobrepesosyobesos_FEMALESyMALES_het_set_tomissing_ONLY_CASES
EGAN00001617719	OpenArray and QuantStudio 12K Flex Real-Time PCR System (Thermo Fisher Scientific, Waltham, MA, USA)	Cloud_Software_ThermoFisher	stepwise_sobrepesosyobesos_FEMALESyMALES_het_set_tomissing_ONLY_CASES.bim.gpg	.BIM	stepwise_sobrepesosyobesos_FEMALESyMALES_het_set_tomissing_ONLY_CASES
EGAN00001617720	OpenArray and QuantStudio 12K Flex Real-Time PCR System (Thermo Fisher Scientific, Waltham, MA, USA)	Cloud_Software_ThermoFisher	stepwise_sobrepesosyobesos_FEMALESyMALES_het_set_tomissing_ONLY_CASES.bim.gpg	.BIM	stepwise_sobrepesosyobesos_FEMALESyMALES_het_set_tomissing_ONLY_CASES
EGAN00001617721	OpenArray and QuantStudio 12K Flex Real-Time PCR System (Thermo Fisher Scientific, Waltham, MA, USA)	Cloud_Software_ThermoFisher	stepwise_sobrepesosyobesos_FEMALESyMALES_het_set_tomissing_ONLY_CASES.bim.gpg	.BIM	stepwise_sobrepesosyobesos_FEMALESyMALES_het_set_tomissing_ONLY_CASES
EGAN00001617722	OpenArray and QuantStudio 12K Flex Real-Time PCR System (Thermo Fisher Scientific, Waltham, MA, USA)	Cloud_Software_ThermoFisher	stepwise_sobrepesosyobesos_FEMALESyMALES_het_set_tomissing_ONLY_CASES.bim.gpg	.BIM	stepwise_sobrepesosyobesos_FEMALESyMALES_het_set_tomissing_ONLY_CASES
EGAN00001617723	OpenArray and QuantStudio 12K Flex Real-Time PCR System (Thermo Fisher Scientific, Waltham, MA, USA)	Cloud_Software_ThermoFisher	stepwise_sobrepesosyobesos_FEMALESyMALES_het_set_tomissing_ONLY_CASES.bim.gpg	.BIM	stepwise_sobrepesosyobesos_FEMALESyMALES_het_set_tomissing_ONLY_CASES
EGAN00001617724	OpenArray and QuantStudio 12K Flex Real-Time PCR System (Thermo Fisher Scientific, Waltham, MA, USA)	Cloud_Software_ThermoFisher	stepwise_sobrepesosyobesos_FEMALESyMALES_het_set_tomissing_ONLY_CASES.bim.gpg	.BIM	stepwise_sobrepesosyobesos_FEMALESyMALES_het_set_tomissing_ONLY_CASES
EGAN00001617725	OpenArray and QuantStudio 12K Flex Real-Time PCR System (Thermo Fisher Scientific, Waltham, MA, USA)	Cloud_Software_ThermoFisher	stepwise_sobrepesosyobesos_FEMALESyMALES_het_set_tomissing_ONLY_CASES.bim.gpg	.BIM	stepwise_sobrepesosyobesos_FEMALESyMALES_het_set_tomissing_ONLY_CASES
EGAN00001617726	OpenArray and QuantStudio 12K Flex Real-Time PCR System (Thermo Fisher Scientific, Waltham, MA, USA)	Cloud_Software_ThermoFisher	stepwise_sobrepesosyobesos_FEMALESyMALES_het_set_tomissing_ONLY_CASES.bim.gpg	.BIM	stepwise_sobrepesosyobesos_FEMALESyMALES_het_set_tomissing_ONLY_CASES
EGAN00001617727	OpenArray and QuantStudio 12K Flex Real-Time PCR System (Thermo Fisher Scientific, Waltham, MA, USA)	Cloud_Software_ThermoFisher	stepwise_sobrepesosyobesos_FEMALESyMALES_het_set_tomissing_ONLY_CASES.bim.gpg	.BIM	stepwise_sobrepesosyobesos_FEMALESyMALES_het_set_tomissing_ONLY_CASES
EGAN00001617728	OpenArray and QuantStudio 12K Flex Real-Time PCR System (Thermo Fisher Scientific, Waltham, MA, USA)	Cloud_Software_ThermoFisher	stepwise_sobrepesosyobesos_FEMALESyMALES_het_set_tomissing_ONLY_CASES.bim.gpg	.BIM	stepwise_sobrepesosyobesos_FEMALESyMALES_het_set_tomissing_ONLY_CASES
EGAN00001617729	OpenArray and QuantStudio 12K Flex Real-Time PCR System (Thermo Fisher Scientific, Waltham, MA, USA)	Cloud_Software_ThermoFisher	stepwise_sobrepesosyobesos_FEMALESyMALES_het_set_tomissing_ONLY_CASES.bim.gpg	.BIM	stepwise_sobrepesosyobesos_FEMALESyMALES_het_set_tomissing_ONLY_CASES
EGAN00001617730	OpenArray and QuantStudio 12K Flex Real-Time PCR System (Thermo Fisher Scientific, Waltham, MA, USA)	Cloud_Software_ThermoFisher	stepwise_sobrepesosyobesos_FEMALESyMALES_het_set_tomissing_ONLY_CASES.bim.gpg	.BIM	stepwise_sobrepesosyobesos_FEMALESyMALES_het_set_tomissing_ONLY_CASES
EGAN00001617731	OpenArray and QuantStudio 12K Flex Real-Time PCR System (Thermo Fisher Scientific, Waltham, MA, USA)	Cloud_Software_ThermoFisher	stepwise_sobrepesosyobesos_FEMALESyMALES_het_set_tomissing_ONLY_CASES.bim.gpg	.BIM	stepwise_sobrepesosyobesos_FEMALESyMALES_het_set_tomissing_ONLY_CASES
EGAN00001617732	OpenArray and QuantStudio 12K Flex Real-Time PCR System (Thermo Fisher Scientific, Waltham, MA, USA)	Cloud_Software_ThermoFisher	stepwise_sobrepesosyobesos_FEMALESyMALES_het_set_tomissing_ONLY_CASES.bim.gpg	.BIM	stepwise_sobrepesosyobesos_FEMALESyMALES_het_set_tomissing_ONLY_CASES
EGAN00001617733	OpenArray and QuantStudio 12K Flex Real-Time PCR System (Thermo Fisher Scientific, Waltham, MA, USA)	Cloud_Software_ThermoFisher	stepwise_sobrepesosyobesos_FEMALESyMALES_het_set_tomissing_ONLY_CASES.bim.gpg	.BIM	stepwise_sobrepesosyobesos_FEMALESyMALES_het_set_tomissing_ONLY_CASES
EGAN00001617734	OpenArray and QuantStudio 12K Flex Real-Time PCR System (Thermo Fisher Scientific, Waltham, MA, USA)	Cloud_Software_ThermoFisher	stepwise_sobrepesosyobesos_FEMALESyMALES_het_set_tomissing_ONLY_CASES.bim.gpg	.BIM	stepwise_sobrepesosyobesos_FEMALESyMALES_het_set_tomissing_ONLY_CASES
EGAN00001617735	OpenArray and QuantStudio 12K Flex Real-Time PCR System (Thermo Fisher Scientific, Waltham, MA, USA)	Cloud_Software_ThermoFisher	stepwise_sobrepesosyobesos_FEMALESyMALES_het_set_tomissing_ONLY_CASES.bim.gpg	.BIM	stepwise_sobrepesosyobesos_FEMALESyMALES_het_set_tomissing_ONLY_CASES
EGAN00001617736	OpenArray and QuantStudio 12K Flex Real-Time PCR System (Thermo Fisher Scientific, Waltham, MA, USA)	Cloud_Software_ThermoFisher	stepwise_sobrepesosyobesos_FEMALESyMALES_het_set_tomissing_ONLY_CASES.bim.gpg	.BIM	stepwise_sobrepesosyobesos_FEMALESyMALES_het_set_tomissing_ONLY_CASES
EGAN00001617737	OpenArray and QuantStudio 12K Flex Real-Time PCR System (Thermo Fisher Scientific, Waltham, MA, USA)	Cloud_Software_ThermoFisher	stepwise_sobrepesosyobesos_FEMALESyMALES_het_set_tomissing_ONLY_CASES.bim.gpg	.BIM	stepwise_sobrepesosyobesos_FEMALESyMALES_het_set_tomissing_ONLY_CASES
EGAN00001617738	OpenArray and QuantStudio 12K Flex Real-Time PCR System (Thermo Fisher Scientific, Waltham, MA, USA)	Cloud_Software_ThermoFisher	stepwise_sobrepesosyobesos_FEMALESyMALES_het_set_tomissing_ONLY_CASES.bim.gpg	.BIM	stepwise_sobrepesosyobesos_FEMALESyMALES_het_set_tomissing_ONLY_CASES
EGAN00001617739	OpenArray and QuantStudio 12K Flex Real-Time PCR System (Thermo Fisher Scientific, Waltham, MA, USA)	Cloud_Software_ThermoFisher	stepwise_sobrepesosyobesos_FEMALESyMALES_het_set_tomissing_ONLY_CASES.bim.gpg	.BIM	stepwise_sobrepesosyobesos_FEMALESyMALES_het_set_tomissing_ONLY_CASES
EGAN00001617740	OpenArray and QuantStudio 12K Flex Real-Time PCR System (Thermo Fisher Scientific, Waltham, MA, USA)	Cloud_Software_ThermoFisher	stepwise_sobrepesosyobesos_FEMALESyMALES_het_set_tomissing_ONLY_CASES.bim.gpg	.BIM	stepwise_sobrepesosyobesos_FEMALESyMALES_het_set_tomissing_ONLY_CASES
EGAN00001617741	OpenArray and QuantStudio 12K Flex Real-Time PCR System (Thermo Fisher Scientific, Waltham, MA, USA)	Cloud_Software_ThermoFisher	stepwise_sobrepesosyobesos_FEMALESyMALES_het_set_tomissing_ONLY_CASES.bim.gpg	.BIM	stepwise_sobrepesosyobesos_FEMALESyMALES_het_set_tomissing_ONLY_CASES
EGAN00001617742	OpenArray and QuantStudio 12K Flex Real-Time PCR System (Thermo Fisher Scientific, Waltham, MA, USA)	Cloud_Software_ThermoFisher	stepwise_sobrepesosyobesos_FEMALESyMALES_het_set_tomissing_ONLY_CASES.bim.gpg	.BIM	stepwise_sobrepesosyobesos_FEMALESyMALES_het_set_tomissing_ONLY_CASES
EGAN00001617743	OpenArray and QuantStudio 12K Flex Real-Time PCR System (Thermo Fisher Scientific, Waltham, MA, USA)	Cloud_Software_ThermoFisher	stepwise_sobrepesosyobesos_FEMALESyMALES_het_set_tomissing_ONLY_CASES.bim.gpg	.BIM	stepwise_sobrepesosyobesos_FEMALESyMALES_het_set_tomissing_ONLY_CASES
EGAN00001617744	OpenArray and QuantStudio 12K Flex Real-Time PCR System (Thermo Fisher Scientific, Waltham, MA, USA)	Cloud_Software_ThermoFisher	stepwise_sobrepesosyobesos_FEMALESyMALES_het_set_tomissing_ONLY_CASES.bim.gpg	.BIM	stepwise_sobrepesosyobesos_FEMALESyMALES_het_set_tomissing_ONLY_CASES
EGAN00001617745	OpenArray and QuantStudio 12K Flex Real-Time PCR System (Thermo Fisher Scientific, Waltham, MA, USA)	Cloud_Software_ThermoFisher	stepwise_sobrepesosyobesos_FEMALESyMALES_het_set_tomissing_ONLY_CASES.bim.gpg	.BIM	stepwise_sobrepesosyobesos_FEMALESyMALES_het_set_tomissing_ONLY_CASES
EGAN00001617746	OpenArray and QuantStudio 12K Flex Real-Time PCR System (Thermo Fisher Scientific, Waltham, MA, USA)	Cloud_Software_ThermoFisher	stepwise_sobrepesosyobesos_FEMALESyMALES_het_set_tomissing_ONLY_CASES.bim.gpg	.BIM	stepwise_sobrepesosyobesos_FEMALESyMALES_het_set_tomissing_ONLY_CASES
EGAN00001617747	OpenArray and QuantStudio 12K Flex Real-Time PCR System (Thermo Fisher Scientific, Waltham, MA, USA)	Cloud_Software_ThermoFisher	stepwise_sobrepesosyobesos_FEMALESyMALES_het_set_tomissing_ONLY_CASES.bim.gpg	.BIM	stepwise_sobrepesosyobesos_FEMALESyMALES_het_set_tomissing_ONLY_CASES
EGAN00001617748	OpenArray and QuantStudio 12K Flex Real-Time PCR System (Thermo Fisher Scientific, Waltham, MA, USA)	Cloud_Software_ThermoFisher	stepwise_sobrepesosyobesos_FEMALESyMALES_het_set_tomissing_ONLY_CASES.bim.gpg	.BIM	stepwise_sobrepesosyobesos_FEMALESyMALES_het_set_tomissing_ONLY_CASES
EGAN00001617749	OpenArray and QuantStudio 12K Flex Real-Time PCR System (Thermo Fisher Scientific, Waltham, MA, USA)	Cloud_Software_ThermoFisher	stepwise_sobrepesosyobesos_FEMALESyMALES_het_set_tomissing_ONLY_CASES.bim.gpg	.BIM	stepwise_sobrepesosyobesos_FEMALESyMALES_het_set_tomissing_ONLY_CASES
EGAN00001617750	OpenArray and QuantStudio 12K Flex Real-Time PCR System (Thermo Fisher Scientific, Waltham, MA, USA)	Cloud_Software_ThermoFisher	stepwise_sobrepesosyobesos_FEMALESyMALES_het_set_tomissing_ONLY_CASES.bim.gpg	.BIM	stepwise_sobrepesosyobesos_FEMALESyMALES_het_set_tomissing_ONLY_CASES
EGAN00001617751	OpenArray and QuantStudio 12K Flex Real-Time PCR System (Thermo Fisher Scientific, Waltham, MA, USA)	Cloud_Software_ThermoFisher	stepwise_sobrepesosyobesos_FEMALESyMALES_het_set_tomissing_ONLY_CASES.bim.gpg	.BIM	stepwise_sobrepesosyobesos_FEMALESyMALES_het_set_tomissing_ONLY_CASES
EGAN00001617752	OpenArray and QuantStudio 12K Flex Real-Time PCR System (Thermo Fisher Scientific, Waltham, MA, USA)	Cloud_Software_ThermoFisher	stepwise_sobrepesosyobesos_FEMALESyMALES_het_set_tomissing_ONLY_CASES.bim.gpg	.BIM	stepwise_sobrepesosyobesos_FEMALESyMALES_het_set_tomissing_ONLY_CASES
EGAN00001617753	OpenArray and QuantStudio 12K Flex Real-Time PCR System (Thermo Fisher Scientific, Waltham, MA, USA)	Cloud_Software_ThermoFisher	stepwise_sobrepesosyobesos_FEMALESyMALES_het_set_tomissing_ONLY_CASES.bim.gpg	.BIM	stepwise_sobrepesosyobesos_FEMALESyMALES_het_set_tomissing_ONLY_CASES
EGAN00001617754	OpenArray and QuantStudio 12K Flex Real-Time PCR System (Thermo Fisher Scientific, Waltham, MA, USA)	Cloud_Software_ThermoFisher	stepwise_sobrepesosyobesos_FEMALESyMALES_het_set_tomissing_ONLY_CASES.bim.gpg	.BIM	stepwise_sobrepesosyobesos_FEMALESyMALES_het_set_tomissing_ONLY_CASES
EGAN00001617755	OpenArray and QuantStudio 12K Flex Real-Time PCR System (Thermo Fisher Scientific, Waltham, MA, USA)	Cloud_Software_ThermoFisher	stepwise_sobrepesosyobesos_FEMALESyMALES_het_set_tomissing_ONLY_CASES.bim.gpg	.BIM	stepwise_sobrepesosyobesos_FEMALESyMALES_het_set_tomissing_ONLY_CASES
EGAN00001617756	OpenArray and QuantStudio 12K Flex Real-Time PCR System (Thermo Fisher Scientific, Waltham, MA, USA)	Cloud_Software_ThermoFisher	stepwise_sobrepesosyobesos_FEMALESyMALES_het_set_tomissing_ONLY_CASES.bim.gpg	.BIM	stepwise_sobrepesosyobesos_FEMALESyMALES_het_set_tomissing_ONLY_CASES
EGAN00001617757	OpenArray and QuantStudio 12K Flex Real-Time PCR System (Thermo Fisher Scientific, Waltham, MA, USA)	Cloud_Software_ThermoFisher	stepwise_sobrepesosyobesos_FEMALESyMALES_het_set_tomissing_ONLY_CASES.bim.gpg	.BIM	stepwise_sobrepesosyobesos_FEMALESyMALES_het_set_tomissing_ONLY_CASES
EGAN00001617758	OpenArray and QuantStudio 12K Flex Real-Time PCR System (Thermo Fisher Scientific, Waltham, MA, USA)	Cloud_Software_ThermoFisher	stepwise_sobrepesosyobesos_FEMALESyMALES_het_set_tomissing_ONLY_CASES.bim.gpg	.BIM	stepwise_sobrepesosyobesos_FEMALESyMALES_het_set_tomissing_ONLY_CASES
EGAN00001617759	OpenArray and QuantStudio 12K Flex Real-Time PCR System (Thermo Fisher Scientific, Waltham, MA, USA)	Cloud_Software_ThermoFisher	stepwise_sobrepesosyobesos_FEMALESyMALES_het_set_tomissing_ONLY_CASES.bim.gpg	.BIM	stepwise_sobrepesosyobesos_FEMALESyMALES_het_set_tomissing_ONLY_CASES
EGAN00001617760	OpenArray and QuantStudio 12K Flex Real-Time PCR System (Thermo Fisher Scientific, Waltham, MA, USA)	Cloud_Software_ThermoFisher	stepwise_sobrepesosyobesos_FEMALESyMALES_het_set_tomissing_ONLY_CASES.bim.gpg	.BIM	stepwise_sobrepesosyobesos_FEMALESyMALES_het_set_tomissing_ONLY_CASES
EGAN00001617761	OpenArray and QuantStudio 12K Flex Real-Time PCR System (Thermo Fisher Scientific, Waltham, MA, USA)	Cloud_Software_ThermoFisher	stepwise_sobrepesosyobesos_FEMALESyMALES_het_set_tomissing_ONLY_CASES.bim.gpg	.BIM	stepwise_sobrepesosyobesos_FEMALESyMALES_het_set_tomissing_ONLY_CASES
EGAN00001617762	OpenArray and QuantStudio 12K Flex Real-Time PCR System (Thermo Fisher Scientific, Waltham, MA, USA)	Cloud_Software_ThermoFisher	stepwise_sobrepesosyobesos_FEMALESyMALES_het_set_tomissing_ONLY_CASES.bim.gpg	.BIM	stepwise_sobrepesosyobesos_FEMALESyMALES_het_set_tomissing_ONLY_CASES
EGAN00001617763	OpenArray and QuantStudio 12K Flex Real-Time PCR System (Thermo Fisher Scientific, Waltham, MA, USA)	Cloud_Software_ThermoFisher	stepwise_sobrepesosyobesos_FEMALESyMALES_het_set_tomissing_ONLY_CASES.bim.gpg	.BIM	stepwise_sobrepesosyobesos_FEMALESyMALES_het_set_tomissing_ONLY_CASES
EGAN00001617764	OpenArray and QuantStudio 12K Flex Real-Time PCR System (Thermo Fisher Scientific, Waltham, MA, USA)	Cloud_Software_ThermoFisher	stepwise_sobrepesosyobesos_FEMALESyMALES_het_set_tomissing_ONLY_CASES.bim.gpg	.BIM	stepwise_sobrepesosyobesos_FEMALESyMALES_het_set_tomissing_ONLY_CASES
EGAN00001617765	OpenArray and QuantStudio 12K Flex Real-Time PCR System (Thermo Fisher Scientific, Waltham, MA, USA)	Cloud_Software_ThermoFisher	stepwise_sobrepesosyobesos_FEMALESyMALES_het_set_tomissing_ONLY_CASES.bim.gpg	.BIM	stepwise_sobrepesosyobesos_FEMALESyMALES_het_set_tomissing_ONLY_CASES
EGAN00001617766	OpenArray and QuantStudio 12K Flex Real-Time PCR System (Thermo Fisher Scientific, Waltham, MA, USA)	Cloud_Software_ThermoFisher	stepwise_sobrepesosyobesos_FEMALESyMALES_het_set_tomissing_ONLY_CASES.bim.gpg	.BIM	stepwise_sobrepesosyobesos_FEMALESyMALES_het_set_tomissing_ONLY_CASES
EGAN00001617767	OpenArray and QuantStudio 12K Flex Real-Time PCR System (Thermo Fisher Scientific, Waltham, MA, USA)	Cloud_Software_ThermoFisher	stepwise_sobrepesosyobesos_FEMALESyMALES_het_set_tomissing_ONLY_CASES.bim.gpg	.BIM	stepwise_sobrepesosyobesos_FEMALESyMALES_het_set_tomissing_ONLY_CASES
EGAN00001617768	OpenArray and QuantStudio 12K Flex Real-Time PCR System (Thermo Fisher Scientific, Waltham, MA, USA)	Cloud_Software_ThermoFisher	stepwise_sobrepesosyobesos_FEMALESyMALES_het_set_tomissing_ONLY_CASES.bim.gpg	.BIM	stepwise_sobrepesosyobesos_FEMALESyMALES_het_set_tomissing_ONLY_CASES
EGAN00001617769	OpenArray and QuantStudio 12K Flex Real-Time PCR System (Thermo Fisher Scientific, Waltham, MA, USA)	Cloud_Software_ThermoFisher	stepwise_sobrepesosyobesos_FEMALESyMALES_het_set_tomissing_ONLY_CASES.bim.gpg	.BIM	stepwise_sobrepesosyobesos_FEMALESyMALES_het_set_tomissing_ONLY_CASES
EGAN00001617770	OpenArray and QuantStudio 12K Flex Real-Time PCR System (Thermo Fisher Scientific, Waltham, MA, USA)	Cloud_Software_ThermoFisher	stepwise_sobrepesosyobesos_FEMALESyMALES_het_set_tomissing_ONLY_CASES.bim.gpg	.BIM	stepwise_sobrepesosyobesos_FEMALESyMALES_het_set_tomissing_ONLY_CASES
EGAN00001617771	OpenArray and QuantStudio 12K Flex Real-Time PCR System (Thermo Fisher Scientific, Waltham, MA, USA)	Cloud_Software_ThermoFisher	stepwise_sobrepesosyobesos_FEMALESyMALES_het_set_tomissing_ONLY_CASES.bim.gpg	.BIM	stepwise_sobrepesosyobesos_FEMALESyMALES_het_set_tomissing_ONLY_CASES
EGAN00001617772	OpenArray and QuantStudio 12K Flex Real-Time PCR System (Thermo Fisher Scientific, Waltham, MA, USA)	Cloud_Software_ThermoFisher	stepwise_sobrepesosyobesos_FEMALESyMALES_het_set_tomissing_ONLY_CASES.bim.gpg	.BIM	stepwise_sobrepesosyobesos_FEMALESyMALES_het_set_tomissing_ONLY_CASES
EGAN00001617773	OpenArray and QuantStudio 12K Flex Real-Time PCR System (Thermo Fisher Scientific, Waltham, MA, USA)	Cloud_Software_ThermoFisher	stepwise_sobrepesosyobesos_FEMALESyMALES_het_set_tomissing_ONLY_CASES.bim.gpg	.BIM	stepwise_sobrepesosyobesos_FEMALESyMALES_het_set_tomissing_ONLY_CASES
EGAN00001617774	OpenArray and QuantStudio 12K Flex Real-Time PCR System (Thermo Fisher Scientific, Waltham, MA, USA)	Cloud_Software_ThermoFisher	stepwise_sobrepesosyobesos_FEMALESyMALES_het_set_tomissing_ONLY_CASES.bim.gpg	.BIM	stepwise_sobrepesosyobesos_FEMALESyMALES_het_set_tomissing_ONLY_CASES
EGAN00001617775	OpenArray and QuantStudio 12K Flex Real-Time PCR System (Thermo Fisher Scientific, Waltham, MA, USA)	Cloud_Software_ThermoFisher	stepwise_sobrepesosyobesos_FEMALESyMALES_het_set_tomissing_ONLY_CASES.bim.gpg	.BIM	stepwise_sobrepesosyobesos_FEMALESyMALES_het_set_tomissing_ONLY_CASES
EGAN00001617776	OpenArray and QuantStudio 12K Flex Real-Time PCR System (Thermo Fisher Scientific, Waltham, MA, USA)	Cloud_Software_ThermoFisher	stepwise_sobrepesosyobesos_FEMALESyMALES_het_set_tomissing_ONLY_CASES.bim.gpg	.BIM	stepwise_sobrepesosyobesos_FEMALESyMALES_het_set_tomissing_ONLY_CASES
EGAN00001617777	OpenArray and QuantStudio 12K Flex Real-Time PCR System (Thermo Fisher Scientific, Waltham, MA, USA)	Cloud_Software_ThermoFisher	stepwise_sobrepesosyobesos_FEMALESyMALES_het_set_tomissing_ONLY_CASES.bim.gpg	.BIM	stepwise_sobrepesosyobesos_FEMALESyMALES_het_set_tomissing_ONLY_CASES
EGAN00001617778	OpenArray and QuantStudio 12K Flex Real-Time PCR System (Thermo Fisher Scientific, Waltham, MA, USA)	Cloud_Software_ThermoFisher	stepwise_sobrepesosyobesos_FEMALESyMALES_het_set_tomissing_ONLY_CASES.bim.gpg	.BIM	stepwise_sobrepesosyobesos_FEMALESyMALES_het_set_tomissing_ONLY_CASES
EGAN00001617779	OpenArray and QuantStudio 12K Flex Real-Time PCR System (Thermo Fisher Scientific, Waltham, MA, USA)	Cloud_Software_ThermoFisher	stepwise_sobrepesosyobesos_FEMALESyMALES_het_set_tomissing_ONLY_CASES.bim.gpg	.BIM	stepwise_sobrepesosyobesos_FEMALESyMALES_het_set_tomissing_ONLY_CASES
EGAN00001617780	OpenArray and QuantStudio 12K Flex Real-Time PCR System (Thermo Fisher Scientific, Waltham, MA, USA)	Cloud_Software_ThermoFisher	stepwise_sobrepesosyobesos_FEMALESyMALES_het_set_tomissing_ONLY_CASES.bim.gpg	.BIM	stepwise_sobrepesosyobesos_FEMALESyMALES_het_set_tomissing_ONLY_CASES
EGAN00001617781	OpenArray and QuantStudio 12K Flex Real-Time PCR System (Thermo Fisher Scientific, Waltham, MA, USA)	Cloud_Software_ThermoFisher	stepwise_sobrepesosyobesos_FEMALESyMALES_het_set_tomissing_ONLY_CASES.bim.gpg	.BIM	stepwise_sobrepesosyobesos_FEMALESyMALES_het_set_tomissing_ONLY_CASES
EGAN00001617782	OpenArray and QuantStudio 12K Flex Real-Time PCR System (Thermo Fisher Scientific, Waltham, MA, USA)	Cloud_Software_ThermoFisher	stepwise_sobrepesosyobesos_FEMALESyMALES_het_set_tomissing_ONLY_CASES.bim.gpg	.BIM	stepwise_sobrepesosyobesos_FEMALESyMALES_het_set_tomissing_ONLY_CASES
EGAN00001617783	OpenArray and QuantStudio 12K Flex Real-Time PCR System (Thermo Fisher Scientific, Waltham, MA, USA)	Cloud_Software_ThermoFisher	stepwise_sobrepesosyobesos_FEMALESyMALES_het_set_tomissing_ONLY_CASES.bim.gpg	.BIM	stepwise_sobrepesosyobesos_FEMALESyMALES_het_set_tomissing_ONLY_CASES
EGAN00001617784	OpenArray and QuantStudio 12K Flex Real-Time PCR System (Thermo Fisher Scientific, Waltham, MA, USA)	Cloud_Software_ThermoFisher	stepwise_sobrepesosyobesos_FEMALESyMALES_het_set_tomissing_ONLY_CASES.bim.gpg	.BIM	stepwise_sobrepesosyobesos_FEMALESyMALES_het_set_tomissing_ONLY_CASES
EGAN00001617785	OpenArray and QuantStudio 12K Flex Real-Time PCR System (Thermo Fisher Scientific, Waltham, MA, USA)	Cloud_Software_ThermoFisher	stepwise_sobrepesosyobesos_FEMALESyMALES_het_set_tomissing_ONLY_CASES.bim.gpg	.BIM	stepwise_sobrepesosyobesos_FEMALESyMALES_het_set_tomissing_ONLY_CASES
EGAN00001617786	OpenArray and QuantStudio 12K Flex Real-Time PCR System (Thermo Fisher Scientific, Waltham, MA, USA)	Cloud_Software_ThermoFisher	stepwise_sobrepesosyobesos_FEMALESyMALES_het_set_tomissing_ONLY_CASES.bim.gpg	.BIM	stepwise_sobrepesosyobesos_FEMALESyMALES_het_set_tomissing_ONLY_CASES
EGAN00001617787	OpenArray and QuantStudio 12K Flex Real-Time PCR System (Thermo Fisher Scientific, Waltham, MA, USA)	Cloud_Software_ThermoFisher	stepwise_sobrepesosyobesos_FEMALESyMALES_het_set_tomissing_ONLY_CASES.bim.gpg	.BIM	stepwise_sobrepesosyobesos_FEMALESyMALES_het_set_tomissing_ONLY_CASES
EGAN00001617788	OpenArray and QuantStudio 12K Flex Real-Time PCR System (Thermo Fisher Scientific, Waltham, MA, USA)	Cloud_Software_ThermoFisher	stepwise_sobrepesosyobesos_FEMALESyMALES_het_set_tomissing_ONLY_CASES.bim.gpg	.BIM	stepwise_sobrepesosyobesos_FEMALESyMALES_het_set_tomissing_ONLY_CASES
EGAN00001617789	OpenArray and QuantStudio 12K Flex Real-Time PCR System (Thermo Fisher Scientific, Waltham, MA, USA)	Cloud_Software_ThermoFisher	stepwise_sobrepesosyobesos_FEMALESyMALES_het_set_tomissing_ONLY_CASES.bim.gpg	.BIM	stepwise_sobrepesosyobesos_FEMALESyMALES_het_set_tomissing_ONLY_CASES
EGAN00001617790	OpenArray and QuantStudio 12K Flex Real-Time PCR System (Thermo Fisher Scientific, Waltham, MA, USA)	Cloud_Software_ThermoFisher	stepwise_sobrepesosyobesos_FEMALESyMALES_het_set_tomissing_ONLY_CASES.bim.gpg	.BIM	stepwise_sobrepesosyobesos_FEMALESyMALES_het_set_tomissing_ONLY_CASES
EGAN00001617791	OpenArray and QuantStudio 12K Flex Real-Time PCR System (Thermo Fisher Scientific, Waltham, MA, USA)	Cloud_Software_ThermoFisher	stepwise_sobrepesosyobesos_FEMALESyMALES_het_set_tomissing_ONLY_CASES.bim.gpg	.BIM	stepwise_sobrepesosyobesos_FEMALESyMALES_het_set_tomissing_ONLY_CASES
EGAN00001617792	OpenArray and QuantStudio 12K Flex Real-Time PCR System (Thermo Fisher Scientific, Waltham, MA, USA)	Cloud_Software_ThermoFisher	stepwise_sobrepesosyobesos_FEMALESyMALES_het_set_tomissing_ONLY_CASES.bim.gpg	.BIM	stepwise_sobrepesosyobesos_FEMALESyMALES_het_set_tomissing_ONLY_CASES
EGAN00001617793	OpenArray and QuantStudio 12K Flex Real-Time PCR System (Thermo Fisher Scientific, Waltham, MA, USA)	Cloud_Software_ThermoFisher	stepwise_sobrepesosyobesos_FEMALESyMALES_het_set_tomissing_ONLY_CASES.bim.gpg	.BIM	stepwise_sobrepesosyobesos_FEMALESyMALES_het_set_tomissing_ONLY_CASES
EGAN00001617794	OpenArray and QuantStudio 12K Flex Real-Time PCR System (Thermo Fisher Scientific, Waltham, MA, USA)	Cloud_Software_ThermoFisher	stepwise_sobrepesosyobesos_FEMALESyMALES_het_set_tomissing_ONLY_CASES.bim.gpg	.BIM	stepwise_sobrepesosyobesos_FEMALESyMALES_het_set_tomissing_ONLY_CASES
EGAN00001617795	OpenArray and QuantStudio 12K Flex Real-Time PCR System (Thermo Fisher Scientific, Waltham, MA, USA)	Cloud_Software_ThermoFisher	stepwise_sobrepesosyobesos_FEMALESyMALES_het_set_tomissing_ONLY_CASES.bim.gpg	.BIM	stepwise_sobrepesosyobesos_FEMALESyMALES_het_set_tomissing_ONLY_CASES
EGAN00001617796	OpenArray and QuantStudio 12K Flex Real-Time PCR System (Thermo Fisher Scientific, Waltham, MA, USA)	Cloud_Software_ThermoFisher	stepwise_sobrepesosyobesos_FEMALESyMALES_het_set_tomissing_ONLY_CASES.bim.gpg	.BIM	stepwise_sobrepesosyobesos_FEMALESyMALES_het_set_tomissing_ONLY_CASES
EGAN00001617797	OpenArray and QuantStudio 12K Flex Real-Time PCR System (Thermo Fisher Scientific, Waltham, MA, USA)	Cloud_Software_ThermoFisher	stepwise_sobrepesosyobesos_FEMALESyMALES_het_set_tomissing_ONLY_CASES.bim.gpg	.BIM	stepwise_sobrepesosyobesos_FEMALESyMALES_het_set_tomissing_ONLY_CASES
EGAN00001617798	OpenArray and QuantStudio 12K Flex Real-Time PCR System (Thermo Fisher Scientific, Waltham, MA, USA)	Cloud_Software_ThermoFisher	stepwise_sobrepesosyobesos_FEMALESyMALES_het_set_tomissing_ONLY_CASES.bim.gpg	.BIM	stepwise_sobrepesosyobesos_FEMALESyMALES_het_set_tomissing_ONLY_CASES
EGAN00001617799	OpenArray and QuantStudio 12K Flex Real-Time PCR System (Thermo Fisher Scientific, Waltham, MA, USA)	Cloud_Software_ThermoFisher	stepwise_sobrepesosyobesos_FEMALESyMALES_het_set_tomissing_ONLY_CASES.bim.gpg	.BIM	stepwise_sobrepesosyobesos_FEMALESyMALES_het_set_tomissing_ONLY_CASES
EGAN00001617800	OpenArray and QuantStudio 12K Flex Real-Time PCR System (Thermo Fisher Scientific, Waltham, MA, USA)	Cloud_Software_ThermoFisher	stepwise_sobrepesosyobesos_FEMALESyMALES_het_set_tomissing_ONLY_CASES.bim.gpg	.BIM	stepwise_sobrepesosyobesos_FEMALESyMALES_het_set_tomissing_ONLY_CASES
EGAN00001617801	OpenArray and QuantStudio 12K Flex Real-Time PCR System (Thermo Fisher Scientific, Waltham, MA, USA)	Cloud_Software_ThermoFisher	stepwise_sobrepesosyobesos_FEMALESyMALES_het_set_tomissing_ONLY_CASES.bim.gpg	.BIM	stepwise_sobrepesosyobesos_FEMALESyMALES_het_set_tomissing_ONLY_CASES
EGAN00001617802	OpenArray and QuantStudio 12K Flex Real-Time PCR System (Thermo Fisher Scientific, Waltham, MA, USA)	Cloud_Software_ThermoFisher	stepwise_sobrepesosyobesos_FEMALESyMALES_het_set_tomissing_ONLY_CASES.bim.gpg	.BIM	stepwise_sobrepesosyobesos_FEMALESyMALES_het_set_tomissing_ONLY_CASES
EGAN00001617803	OpenArray and QuantStudio 12K Flex Real-Time PCR System (Thermo Fisher Scientific, Waltham, MA, USA)	Cloud_Software_ThermoFisher	stepwise_sobrepesosyobesos_FEMALESyMALES_het_set_tomissing_ONLY_CASES.bim.gpg	.BIM	stepwise_sobrepesosyobesos_FEMALESyMALES_het_set_tomissing_ONLY_CASES
EGAN00001617804	OpenArray and QuantStudio 12K Flex Real-Time PCR System (Thermo Fisher Scientific, Waltham, MA, USA)	Cloud_Software_ThermoFisher	stepwise_sobrepesosyobesos_FEMALESyMALES_het_set_tomissing_ONLY_CASES.bim.gpg	.BIM	stepwise_sobrepesosyobesos_FEMALESyMALES_het_set_tomissing_ONLY_CASES
EGAN00001617805	OpenArray and QuantStudio 12K Flex Real-Time PCR System (Thermo Fisher Scientific, Waltham, MA, USA)	Cloud_Software_ThermoFisher	stepwise_sobrepesosyobesos_FEMALESyMALES_het_set_tomissing_ONLY_CASES.bim.gpg	.BIM	stepwise_sobrepesosyobesos_FEMALESyMALES_het_set_tomissing_ONLY_CASES
EGAN00001617806	OpenArray and QuantStudio 12K Flex Real-Time PCR System (Thermo Fisher Scientific, Waltham, MA, USA)	Cloud_Software_ThermoFisher	stepwise_sobrepesosyobesos_FEMALESyMALES_het_set_tomissing_ONLY_CASES.bim.gpg	.BIM	stepwise_sobrepesosyobesos_FEMALESyMALES_het_set_tomissing_ONLY_CASES
EGAN00001617807	OpenArray and QuantStudio 12K Flex Real-Time PCR System (Thermo Fisher Scientific, Waltham, MA, USA)	Cloud_Software_ThermoFisher	stepwise_sobrepesosyobesos_FEMALESyMALES_het_set_tomissing_ONLY_CASES.bim.gpg	.BIM	stepwise_sobrepesosyobesos_FEMALESyMALES_het_set_tomissing_ONLY_CASES
EGAN00001617808	OpenArray and QuantStudio 12K Flex Real-Time PCR System (Thermo Fisher Scientific, Waltham, MA, USA)	Cloud_Software_ThermoFisher	stepwise_sobrepesosyobesos_FEMALESyMALES_het_set_tomissing_ONLY_CASES.bim.gpg	.BIM	stepwise_sobrepesosyobesos_FEMALESyMALES_het_set_tomissing_ONLY_CASES
EGAN00001617809	OpenArray and QuantStudio 12K Flex Real-Time PCR System (Thermo Fisher Scientific, Waltham, MA, USA)	Cloud_Software_ThermoFisher	stepwise_sobrepesosyobesos_FEMALESyMALES_het_set_tomissing_ONLY_CASES.bim.gpg	.BIM	stepwise_sobrepesosyobesos_FEMALESyMALES_het_set_tomissing_ONLY_CASES
EGAN00001617810	OpenArray and QuantStudio 12K Flex Real-Time PCR System (Thermo Fisher Scientific, Waltham, MA, USA)	Cloud_Software_ThermoFisher	stepwise_sobrepesosyobesos_FEMALESyMALES_het_set_tomissing_ONLY_CASES.bim.gpg	.BIM	stepwise_sobrepesosyobesos_FEMALESyMALES_het_set_tomissing_ONLY_CASES
EGAN00001617811	OpenArray and QuantStudio 12K Flex Real-Time PCR System (Thermo Fisher Scientific, Waltham, MA, USA)	Cloud_Software_ThermoFisher	stepwise_sobrepesosyobesos_FEMALESyMALES_het_set_tomissing_ONLY_CASES.bim.gpg	.BIM	stepwise_sobrepesosyobesos_FEMALESyMALES_het_set_tomissing_ONLY_CASES
EGAN00001617812	OpenArray and QuantStudio 12K Flex Real-Time PCR System (Thermo Fisher Scientific, Waltham, MA, USA)	Cloud_Software_ThermoFisher	stepwise_sobrepesosyobesos_FEMALESyMALES_het_set_tomissing_ONLY_CASES.bim.gpg	.BIM	stepwise_sobrepesosyobesos_FEMALESyMALES_het_set_tomissing_ONLY_CASES
EGAN00001617813	OpenArray and QuantStudio 12K Flex Real-Time PCR System (Thermo Fisher Scientific, Waltham, MA, USA)	Cloud_Software_ThermoFisher	stepwise_sobrepesosyobesos_FEMALESyMALES_het_set_tomissing_ONLY_CASES.bim.gpg	.BIM	stepwise_sobrepesosyobesos_FEMALESyMALES_het_set_tomissing_ONLY_CASES
EGAN00001617814	OpenArray and QuantStudio 12K Flex Real-Time PCR System (Thermo Fisher Scientific, Waltham, MA, USA)	Cloud_Software_ThermoFisher	stepwise_sobrepesosyobesos_FEMALESyMALES_het_set_tomissing_ONLY_CASES.bim.gpg	.BIM	stepwise_sobrepesosyobesos_FEMALESyMALES_het_set_tomissing_ONLY_CASES
EGAN00001617815	OpenArray and QuantStudio 12K Flex Real-Time PCR System (Thermo Fisher Scientific, Waltham, MA, USA)	Cloud_Software_ThermoFisher	stepwise_sobrepesosyobesos_FEMALESyMALES_het_set_tomissing_ONLY_CASES.bim.gpg	.BIM	stepwise_sobrepesosyobesos_FEMALESyMALES_het_set_tomissing_ONLY_CASES
EGAN00001617816	OpenArray and QuantStudio 12K Flex Real-Time PCR System (Thermo Fisher Scientific, Waltham, MA, USA)	Cloud_Software_ThermoFisher	stepwise_sobrepesosyobesos_FEMALESyMALES_het_set_tomissing_ONLY_CASES.bim.gpg	.BIM	stepwise_sobrepesosyobesos_FEMALESyMALES_het_set_tomissing_ONLY_CASES
EGAN00001617817	OpenArray and QuantStudio 12K Flex Real-Time PCR System (Thermo Fisher Scientific, Waltham, MA, USA)	Cloud_Software_ThermoFisher	stepwise_sobrepesosyobesos_FEMALESyMALES_het_set_tomissing_ONLY_CASES.bim.gpg	.BIM	stepwise_sobrepesosyobesos_FEMALESyMALES_het_set_tomissing_ONLY_CASES
EGAN00001617818	OpenArray and QuantStudio 12K Flex Real-Time PCR System (Thermo Fisher Scientific, Waltham, MA, USA)	Cloud_Software_ThermoFisher	stepwise_sobrepesosyobesos_FEMALESyMALES_het_set_tomissing_ONLY_CASES.bim.gpg	.BIM	stepwise_sobrepesosyobesos_FEMALESyMALES_het_set_tomissing_ONLY_CASES
EGAN00001617819	OpenArray and QuantStudio 12K Flex Real-Time PCR System (Thermo Fisher Scientific, Waltham, MA, USA)	Cloud_Software_ThermoFisher	stepwise_sobrepesosyobesos_FEMALESyMALES_het_set_tomissing_ONLY_CASES.bim.gpg	.BIM	stepwise_sobrepesosyobesos_FEMALESyMALES_het_set_tomissing_ONLY_CASES
EGAN00001617820	OpenArray and QuantStudio 12K Flex Real-Time PCR System (Thermo Fisher Scientific, Waltham, MA, USA)	Cloud_Software_ThermoFisher	stepwise_sobrepesosyobesos_FEMALESyMALES_het_set_tomissing_ONLY_CASES.bim.gpg	.BIM	stepwise_sobrepesosyobesos_FEMALESyMALES_het_set_tomissing_ONLY_CASES
EGAN00001617164	OpenArray and QuantStudio 12K Flex Real-Time PCR System (Thermo Fisher Scientific, Waltham, MA, USA)	Cloud_Software_ThermoFisher	stepwise_sobrepesosyobesos_FEMALESyMALES_het_set_tomissing_ONLY_CASES.fam.gpg	.FAM	stepwise_sobrepesosyobesos_FEMALESyMALES_het_set_tomissing_ONLY_CASES
EGAN00001617165	OpenArray and QuantStudio 12K Flex Real-Time PCR System (Thermo Fisher Scientific, Waltham, MA, USA)	Cloud_Software_ThermoFisher	stepwise_sobrepesosyobesos_FEMALESyMALES_het_set_tomissing_ONLY_CASES.fam.gpg	.FAM	stepwise_sobrepesosyobesos_FEMALESyMALES_het_set_tomissing_ONLY_CASES
EGAN00001617166	OpenArray and QuantStudio 12K Flex Real-Time PCR System (Thermo Fisher Scientific, Waltham, MA, USA)	Cloud_Software_ThermoFisher	stepwise_sobrepesosyobesos_FEMALESyMALES_het_set_tomissing_ONLY_CASES.fam.gpg	.FAM	stepwise_sobrepesosyobesos_FEMALESyMALES_het_set_tomissing_ONLY_CASES
EGAN00001617167	OpenArray and QuantStudio 12K Flex Real-Time PCR System (Thermo Fisher Scientific, Waltham, MA, USA)	Cloud_Software_ThermoFisher	stepwise_sobrepesosyobesos_FEMALESyMALES_het_set_tomissing_ONLY_CASES.fam.gpg	.FAM	stepwise_sobrepesosyobesos_FEMALESyMALES_het_set_tomissing_ONLY_CASES
EGAN00001617168	OpenArray and QuantStudio 12K Flex Real-Time PCR System (Thermo Fisher Scientific, Waltham, MA, USA)	Cloud_Software_ThermoFisher	stepwise_sobrepesosyobesos_FEMALESyMALES_het_set_tomissing_ONLY_CASES.fam.gpg	.FAM	stepwise_sobrepesosyobesos_FEMALESyMALES_het_set_tomissing_ONLY_CASES
EGAN00001617169	OpenArray and QuantStudio 12K Flex Real-Time PCR System (Thermo Fisher Scientific, Waltham, MA, USA)	Cloud_Software_ThermoFisher	stepwise_sobrepesosyobesos_FEMALESyMALES_het_set_tomissing_ONLY_CASES.fam.gpg	.FAM	stepwise_sobrepesosyobesos_FEMALESyMALES_het_set_tomissing_ONLY_CASES
EGAN00001617170	OpenArray and QuantStudio 12K Flex Real-Time PCR System (Thermo Fisher Scientific, Waltham, MA, USA)	Cloud_Software_ThermoFisher	stepwise_sobrepesosyobesos_FEMALESyMALES_het_set_tomissing_ONLY_CASES.fam.gpg	.FAM	stepwise_sobrepesosyobesos_FEMALESyMALES_het_set_tomissing_ONLY_CASES
EGAN00001617171	OpenArray and QuantStudio 12K Flex Real-Time PCR System (Thermo Fisher Scientific, Waltham, MA, USA)	Cloud_Software_ThermoFisher	stepwise_sobrepesosyobesos_FEMALESyMALES_het_set_tomissing_ONLY_CASES.fam.gpg	.FAM	stepwise_sobrepesosyobesos_FEMALESyMALES_het_set_tomissing_ONLY_CASES
EGAN00001617172	OpenArray and QuantStudio 12K Flex Real-Time PCR System (Thermo Fisher Scientific, Waltham, MA, USA)	Cloud_Software_ThermoFisher	stepwise_sobrepesosyobesos_FEMALESyMALES_het_set_tomissing_ONLY_CASES.fam.gpg	.FAM	stepwise_sobrepesosyobesos_FEMALESyMALES_het_set_tomissing_ONLY_CASES
EGAN00001617173	OpenArray and QuantStudio 12K Flex Real-Time PCR System (Thermo Fisher Scientific, Waltham, MA, USA)	Cloud_Software_ThermoFisher	stepwise_sobrepesosyobesos_FEMALESyMALES_het_set_tomissing_ONLY_CASES.fam.gpg	.FAM	stepwise_sobrepesosyobesos_FEMALESyMALES_het_set_tomissing_ONLY_CASES
EGAN00001617174	OpenArray and QuantStudio 12K Flex Real-Time PCR System (Thermo Fisher Scientific, Waltham, MA, USA)	Cloud_Software_ThermoFisher	stepwise_sobrepesosyobesos_FEMALESyMALES_het_set_tomissing_ONLY_CASES.fam.gpg	.FAM	stepwise_sobrepesosyobesos_FEMALESyMALES_het_set_tomissing_ONLY_CASES
EGAN00001617175	OpenArray and QuantStudio 12K Flex Real-Time PCR System (Thermo Fisher Scientific, Waltham, MA, USA)	Cloud_Software_ThermoFisher	stepwise_sobrepesosyobesos_FEMALESyMALES_het_set_tomissing_ONLY_CASES.fam.gpg	.FAM	stepwise_sobrepesosyobesos_FEMALESyMALES_het_set_tomissing_ONLY_CASES
EGAN00001617176	OpenArray and QuantStudio 12K Flex Real-Time PCR System (Thermo Fisher Scientific, Waltham, MA, USA)	Cloud_Software_ThermoFisher	stepwise_sobrepesosyobesos_FEMALESyMALES_het_set_tomissing_ONLY_CASES.fam.gpg	.FAM	stepwise_sobrepesosyobesos_FEMALESyMALES_het_set_tomissing_ONLY_CASES
[truncated: 1,418 more rows]
